# Supplementary material for: Transcriptional alterations reveal Bacillus amyloliquefaciens-rice cooperation under salt stress
Source: Sci Rep. 2019 Aug 15;9:11912. doi: 10.1038/s41598-019-48309-8 (PMC6695486; doi:10.1038/s41598-019-48309-8)
Supplement: Supplementary file 2 — Table S5 [file 41598_2019_48309_MOESM2_ESM.xlsx]

## Sheet: Table S5
GENES	Salt vs C	SN13 vs C	Salt+SN13 vs C	RAPDB	MSU	Function
OS01T0102300	2.47427			Os01g0102300	LOC_Os01g01280.1	not assigned.unknown	weakly similar to ( 147) AT4G24930 | Symbols: | thylakoid lumenal 17.9 kDa protein, chloroplast | chr4:12821496-12822389 REVERSE protein|expressed protein
OS01T0102900		-2.6352		Os01g0102900	LOC_Os01g01340.1	not assigned.unknown	weakly similar to ( 114) LIRP1_ORYSA Light-regulated protein precursor - Oryza sativa (Rice)Lir1 protein|light-induced protein 1-like, putative, expressed
OS01T0106400	-2.50837	3.58387	2.96615	Os01g0106400	LOC_Os01g01660.1	secondary metabolism.flavonoids.isoflavones.isoflavone reductase	moderately similar to ( 330) AT1G75280 | Symbols: | isoflavone reductase, putative | chr1:28252030-28253355 FORWARDmoderately similar to ( 397) IFRH_MAIZE Isoflavone reductase homolog IRL (EC 1.3.1.-) - Zea mays (Maize)NmrA protein|isoflavone reductase, putative, expressed
OS01T0106600			-2.09255	Os01g0106600	LOC_Os01g01680.1	not assigned.unknown	protein|expressed protein
OS01T0108600			-2.06164	Os01g0108600	LOC_Os01g01870.1	not assigned.unknown	protein|helix-loop-helix DNA-binding domain containing protein, expressed
OS01T0114150	2.05561		2.1798	Os01g0114150	None
OS01T0120700	2.12256			Os01g0120700	LOC_Os01g03060.1	not assigned.unknown	protein|splicing factor, putative, expressed
OS01T0121600			2.21446	Os01g0121600	LOC_Os01g03144.1
OS01T0122367		16.2062		Os01g0122367	None
OS01T0124600	17.9044	17.9835	19.0458	Os01g0124600	LOC_Os01g03380.1	not assigned.unknown	weakly similar to ( 153) IBBR_ORYSA Bowman-Birk type bran trypsin inhibitor precursor (Protein RBBI3-3) (RBTI) (OSE727A) - Oryza sativa (Rice) protein|BBTI6 - Bowman-Birk type bran trypsin inhibitor precursor, putative, expressed
OS01T0124700			2.5288	Os01g0124700	None
OS01T0126100		2.35472	4.04873	Os01g0126100	LOC_Os01g03530.1	not assigned.unknown	highly similar to ( 681) AT1G23010 | Symbols: LPR1 | LPR1 (Low Phosphate Root1); copper ion binding / oxidoreductase, acting on diphenols and related substances as donors, oxygen as acceptor | chr1:8147353-8149580 FORWARDSufI PRK10965 protein|multicopper oxidase domain containing protein, expressed
OS01T0126900	-2.45757			Os01g0126900	LOC_Os01g03620.1	not assigned.unknown	highly similar to ( 597) AT1G23010 | Symbols: LPR1 | LPR1 (Low Phosphate Root1); copper ion binding / oxidoreductase, acting on diphenols and related substances as donors, oxygen as acceptor | chr1:8147353-8149580 FORWARDSufI PRK10965 PRK10883 protein|multicopper oxidase domain containing protein, expressed
OS01T0127100		-16.4364		Os01g0127100	None
OS01T0128000		2.48046	2.26521	Os01g0128000	LOC_Os01g03720.1	RNA.regulation of transcription.MYB domain transcription factor family	moderately similar to ( 238) AT1G68320 | Symbols: MYB62, AtMYB62, BW62B, BW62C | MYB62 (myb domain protein 62); DNA binding / transcription factor | chr1:25603842-25604884 FORWARDweakly similar to ( 155) MYBA2_ORYSA Myb-related protein MYBAS2 - Oryza sativa (Rice) protein|MYB family transcription factor, putative, expressed
OS01T0129500			2.40808	Os01g0129500	LOC_Os01g03870.1	protein.synthesis.ribosomal protein.eukaryotic.60S subunit.L34	moderately similar to ( 253) AT1G73850 | Symbols: | structural constituent of ribosome | chr1:27767949-27770386 FORWARDDUF1666 protein|expressed protein
OS01T0134700			2.0496	Os01g0134700	LOC_Os01g04280.1	signalling.calcium	moderately similar to ( 320) AT5G57580 | Symbols: | calmodulin-binding protein | chr5:23314994-23317683 REVERSECalmodulin_bind protein|calmodulin binding protein, putative, expressed
OS01T0138800	2.06984		2.37952	Os01g0138800	LOC_Os01g04620.1	not assigned.unknown	highly similar to ( 540) AT5G38200 | Symbols: | hydrolase | chr5:15256383-15258474 FORWARDGATase1_2 COG2071 Peptidase_C26 protein|transposon protein, putative, unclassified, expressed
OS01T0145000			-17.4298	Os01g0145000	LOC_Os01g05170.1	not assigned.unknown	protein|expressed protein
OS01T0155000		2.71618	3.21538	Os01g0155000	LOC_Os01g06220.1	Biodegradation of Xenobiotics	moderately similar to ( 258) AT5G06570 | Symbols: | hydrolase | chr5:2008075-2011013 REVERSEweakly similar to ( 153) GID1_ORYSA Gibberellin receptor GID1 (EC 3.-.-.-) (Gibberellin-insensitive dwarf protein 1) (Protein GIBBERELLIN INSENSITIVE DWARF1) - Oryza sativa (Rice) Abhydrolase_3 Aes protein|gibberellin receptor GID1L2, putative, expressed
OS01T0157900			2.12491	Os01g0157900	LOC_Os01g06460.1	not assigned.unknown	moderately similar to ( 275) AT2G37110 | Symbols: | unknown protein | chr2:15592689-15593726 FORWARDPLAC8 protein|uncharacterized Cys-rich domain containing protein, putative, expressed
OS01T0159200	-2.16545			Os01g0159200	LOC_Os01g06580.1	cell wall.cell wall proteins.AGPs.AGP	weakly similar to ( 178) AT5G03170 | Symbols: FLA11 | FLA11 | chr5:752898-753638 REVERSE protein|fasciclin domain containing protein, expressed
OS01T0164075		17.3054	16.8934	Os01g0164075	LOC_Os01g07030.1	stress.abiotic.unspecified	weakly similar to ( 104) AT5G05500 | Symbols: | pollen Ole e 1 allergen and extensin family protein | chr5:1629716-1630267 FORWARD protein|POEI40 - Pollen Ole e I allergen and extensin family protein precursor, expressed
OS01T0173600	-2.43848	-3.46924	-4.87485	Os01g0173600	LOC_Os01g07850.1	Biodegradation of Xenobiotics.lactoylglutathione lyase	moderately similar to ( 213) AT1G80160 | Symbols: | lactoylglutathione lyase family protein / glyoxalase I family protein | chr1:30151280-30151930 FORWARD protein|glyoxalase family protein, putative, expressed
OS01T0173900		2.33395	3.58101	Os01g0173900	LOC_Os01g07870.1	transport.ABC transporters and multidrug resistance systems	nearly identical (1794) AT3G13080 | Symbols: ATMRP3, MRP3 | ATMRP3; ATPase, coupled to transmembrane movement of substances / chlorophyll catabolite transporter/ glutathione S-conjugate-exporting ATPase | chr3:4197606-4201250 REVERSEweakly similar to ( 199) MDR_ORYSA Putative multidrug resistance protein (P-glycoprotein) - Oryza sativa (Rice) ABCC_MRP_domain2 ABCC_MRP_domain1 MdlB ABCC_NFT1 SunT …
OS01T0184100			16.18	Os01g0184100	LOC_Os01g08860.1	stress.abiotic.heat	weakly similar to ( 133) AT5G12020 | Symbols: HSP17.6II | HSP17.6II (17.6 KDA CLASS II HEAT SHOCK PROTEIN) | chr5:3882409-3882876 REVERSEweakly similar to ( 170) HSP21_MAIZE 17.5 kDa class II heat shock protein - Zea mays (Maize) HSP20 alpha-crystallin-Hsps IbpA protein|hsp20/alpha crystallin family protein, putative, expressed
OS01T0186950	-2.29892			Os01g0186950	None
OS01T0187900			2.41307	Os01g0187900	LOC_Os01g09280.1	RNA.regulation of transcription.MYB-related transcription factor family	moderately similar to ( 215) AT5G47390 | Symbols: | myb family transcription factor | chr5:19227001-19228546 FORWARD protein|myb-related transcription activator, putative, expressed
OS01T0188400	2.33087			Os01g0188400	LOC_Os01g09320.1	TCA / org. transformation.other organic acid transformaitons.malic	highly similar to ( 898) AT1G79750 | Symbols: ATNADP-ME4 | ATNADP-ME4 (NADP-malic enzyme 4); malate dehydrogenase (oxaloacetate-decarboxylating) (NADP+)/ malic enzyme/ oxidoreductase, acting on NADH or NADPH, NAD or NADP as acceptor | chr1:30007655-30011179 REVERSEnearly identical (1083) MAOC_ORYSA NADP-dependent malic enzyme, chloroplast precursor (EC 1.1.1.40) (NADP-ME) - Oryza sativa (Rice) Ma…
OS01T0191200	-3.33696	3.33416		Os01g0191200	LOC_Os01g09540.1	misc.acid and other phosphatases	weakly similar to ( 157) AT4G29260 | Symbols: | acid phosphatase class B family protein | chr4:14422310-14423409 REVERSEweakly similar to ( 169) VSPA_SOYBN Stem 28 kDa glycoprotein precursor (Vegetative storage protein A) - Glycine max (Soybean)Acid_phosphat_B protein|HAD superfamily phosphatase, putative, expressed
OS01T0200700	2.43322			Os01g0200700	LOC_Os01g10400.1	not assigned.unknown	protein|expressed protein
OS01T0201100		2.79137	3.42201	Os01g0201100	LOC_Os01g10440.1	misc.UDP glucosyl and glucoronyl transferases	moderately similar to ( 441) AT3G15350 | Symbols: | glycosyltransferase family 14 protein / core-2/I-branching enzyme family protein | chr3:5167250-5168882 FORWARD Branch protein|xylosyltransferase, putative, expressed
OS01T0202500			2.52114	Os01g0202500	LOC_Os01g10580.1	RNA.regulation of transcription.C2C2(Zn) CO-like, Constans-like zinc finger family	weakly similar to ( 109) AT1G78600 | Symbols: LZF1, STH3 | LZF1 (LIGHT-REGULATED ZINC FINGER PROTEIN 1); transcription factor/ zinc ion binding | chr1:29567370-29568662 FORWARD protein|B-box zinc finger family protein, putative, expressed
OS01T0206300			3.28634	Os01g0206300	LOC_Os01g10870.1	protein.postranslational modification	highly similar to ( 521) AT4G18700 | Symbols: CIPK12, SnRK3.9, ATWL4, WL4 | CIPK12 (CBL-INTERACTING PROTEIN KINASE 12); ATP binding / kinase/ protein kinase/ protein serine/threonine kinase | chr4:10289110-10290579 REVERSEmoderately similar to ( 347) CIPK1_ORYSA CIPK-like protein 1 (EC 2.7.11.1) (OsCK1) - Oryza sativa (Rice) S_TKc S_TKc Pkinase SPS1 Pkinase_Tyr TyrKc PTKc PTKc_Srm_Brk PTKc_Jak_rp…
OS01T0214500	2.33381		3.55848	Os01g0214500	LOC_Os01g11600.1	not assigned.unknown	protein|expressed protein
OS01T0214600		-3.37969	-2.42379	Os01g0214600	LOC_Os01g11620.1	misc.GDSL-motif lipase	moderately similar to ( 298) AT5G45910 | Symbols: | GDSL-motif lipase/hydrolase family protein | chr5:18620420-18622264 REVERSEweakly similar to ( 150) EST_HEVBR Esterase precursor (EC 3.1.1.-) (Early nodule-specific protein homolog) (Latex allergen Hev b 13) - Hevea brasiliensis (Para rubber tree)SGNH_plant_lipase_like fatty_acyltransferase_like protein|GDSL-like lipase/acylhydrolase, putative, …
OS01T0216000		-16.6085		Os01g0216000	LOC_Os01g11730.1	misc.GDSL-motif lipase	moderately similar to ( 268) AT1G28570 | Symbols: | GDSL-motif lipase, putative | chr1:10041838-10044112 REVERSEweakly similar to ( 121) EST_HEVBR Esterase precursor (EC 3.1.1.-) (Early nodule-specific protein homolog) (Latex allergen Hev b 13) - Hevea brasiliensis (Para rubber tree)SGNH_plant_lipase_like fatty_acyltransferase_like protein|GDSL-like lipase/acylhydrolase, putative, expressed
OS01T0220400			2.5738	Os01g0220400	LOC_Os01g12100.1	not assigned.unknown	protein|expressed protein
OS01T0220700	-2.56094			Os01g0220700	LOC_Os01g12130.1	development.unspecified	moderately similar to ( 228) AT5G53190 | Symbols: | nodulin MtN3 family protein | chr5:21572417-21574284 REVERSE MtN3_slv protein|nodulin MtN3 family protein, putative, expressed
OS01T0225700	17.3352			Os01g0225700	None
OS01T0227100	2.73152			Os01g0227100	LOC_Os01g12710.1	misc.short chain dehydrogenase/reductase (SDR)	highly similar to ( 637) AT4G13250 | Symbols: | short-chain dehydrogenase/reductase (SDR) family protein | chr4:7684417-7686691 REVERSE DltE fabG FabG COG4221 PRK12429 fabG fabG PRK07856 fabG PRK12826 PRK12829 PRK07109 PRK07326 PRK09242 PRK08263 PRK08936 PRK06484 fabG PRK06139 fabG PRK12939 fabG PRK09072 PRK07067 PRK06346 PRK12937 PRK07825 fabG PRK06482 PRK05867 PRK08264 PRK07831 protein|oxidored…
OS01T0227800	3.85793			Os01g0227800	LOC_Os01g12770.1	misc.cytochrome P450	moderately similar to ( 268) AT3G48270 | Symbols: CYP71A26 | CYP71A26; electron carrier/ heme binding / iron ion binding / monooxygenase/ oxygen binding | chr3:17876571-17878173 FORWARDmoderately similar to ( 255) C71A4_SOLME Cytochrome P450 71A4 (EC 1.14.-.-) (CYPLXXIA4) (P-450EG2) - Solanum melongena (Eggplant) (Aubergine) p450 CypX protein|cytochrome P450, putative, expressed
OS01T0233000	2.27001			Os01g0233000	LOC_Os01g13210.1	stress.abiotic.drought/salt	weakly similar to ( 139) SRS1_ORYSA Salt-stress root protein RS1 - Oryza sativa (Rice) protein|salt stress root protein RS1, putative, expressed
OS01T0235100	2.52103			Os01g0235100	LOC_Os01g13390.1	not assigned.unknown	weakly similar to ( 121) AT5G42070 | Symbols: | unknown protein | chr5:16819118-16820119 REVERSE protein|expressed protein
OS01T0235900	3.16561			Os01g0235900	LOC_Os01g13480.1	redox.glutaredoxins	weakly similar to ( 178) AT1G64500 | Symbols: | glutaredoxin family protein | chr1:23953270-23954376 FORWARD GRX_GRX_like protein|glutaredoxin, putative, expressed
OS01T0237500		-4.24972	-5.19489	Os01g0237500	LOC_Os01g13610.1
OS01T0237750		-22.2166	-4.50598	Os01g0237750	LOC_Os01g13610.1	secondary metabolism.flavonoids.isoflavones.isoflavone reductase	moderately similar to ( 222) AT1G75290 | Symbols: | oxidoreductase, acting on NADH or NADPH | chr1:28253890-28255173 FORWARDmoderately similar to ( 238) IFRH_MAIZE Isoflavone reductase homolog IRL (EC 1.3.1.-) - Zea mays (Maize)NmrA protein|isoflavone reductase homolog IRL, putative, expressed
OS01T0248900			3.73995	Os01g0248900	LOC_Os01g14650.1	cell wall.modification	moderately similar to ( 291) AT1G69530 | Symbols: ATEXPA1, EXP1, AT-EXP1, ATEXP1, ATHEXP ALPHA 1.2 | ATEXPA1 (ARABIDOPSIS THALIANA EXPANSIN A1) | chr1:26142034-26143200 FORWARDmoderately similar to ( 410) EXPA8_ORYSA Expansin-A8 precursor (OsEXPA8) (Alpha-expansin-8) (OsEXP8) (OsaEXPa1.17) - Oryza sativa (Rice)Pollen_allerg_1 DPBB_1 protein|expansin precursor, putative, expressed
OS01T0253900			2.4598	Os01g0253900	LOC_Os01g15000.1	lipid metabolism.lipid degradation.lipases.triacylglycerol lipase	moderately similar to ( 466) AT1G02660 | Symbols: | lipase class 3 family protein | chr1:572187-574746 REVERSELipase_3 Lipase_3 protein|lipase, putative, expressed
OS01T0256500	2.30622			Os01g0256500	LOC_Os01g15270.1	not assigned.unknown	protein|expressed protein
OS01T0261200			2.38636	Os01g0261200	LOC_Os01g15640.1	development.unspecified	moderately similar to ( 207) AT1G65910 | Symbols: anac028 | anac028 (Arabidopsis NAC domain containing protein 28); transcription factor | chr1:24520933-24524108 REVERSEhighly similar to ( 893) NAC74_ORYSA NAC domain-containing protein 74 (ONAC074) - Oryza sativa (Rice)NAM protein|no apical meristem protein, putative, expressed
OS01T0267300			2.68668	Os01g0267300	LOC_Os01g16200.1	protein.degradation.serine protease	moderately similar to ( 202) AT1G47710 | Symbols: | serpin, putative / serine protease inhibitor, putative | chr1:17558271-17560061 FORWARDweakly similar to ( 175) PRTZ_HORVU Protein Z (Z4) (Major endosperm albumin) - Hordeum vulgare (Barley) plant_SERPIN SERPIN SERPIN Serpin bacterial_SERPIN COG4826 ovalbumin_like ov-serpin PAI-2 alpha-1-antitrypsin_like antithrombin-III_like PAI-1_nexin-1 neuro…
OS01T0276900			4.27835	Os01g0276900	LOC_Os01g16980.1	not assigned.unknown	protein|expressed protein
OS01T0280500		2.95312	5.96355	Os01g0280500	LOC_Os01g17330.1	protein.synthesis.initiation	moderately similar to ( 386) AT3G55620 | Symbols: emb1624 | emb1624 (embryo defective 1624); ribosome binding / translation initiation factor | chr3:20634581-20636312 FORWARDmoderately similar to ( 300) IF6_BETVU Eukaryotic translation initiation factor 6 (eIF-6) (Fragment) - Beta vulgaris (Sugar beet) IF6 eIF6 eIF-6 TIF6 PRK04046 protein|eukaryotic translation initiation factor 6, putative, expr…
OS01T0281600			2.23129	Os01g0281600	LOC_Os01g17470.1	misc.plastocyanin-like	weakly similar to ( 162) AT1G08500 | Symbols: | plastocyanin-like domain-containing protein | chr1:2689110-2689881 FORWARD protein|plastocyanin-like domain containing protein, putative, expressed
OS01T0283300	2.4223		2.22663	Os01g0283300	LOC_Os01g18080.1	not assigned.unknown	protein|retrotransposon protein, putative, unclassified, expressed
OS01T0284900		3.04142	4.16832	Os01g0284900	LOC_Os01g18220.1	not assigned.unknown	protein|expressed protein
OS01T0294500			3.65349	Os01g0294500	LOC_Os01g18970.1	misc.peroxidases	moderately similar to ( 207) AT4G33420 | Symbols: | peroxidase, putative | chr4:16084856-16086105 FORWARDweakly similar to ( 188) PER2_ARAHY Cationic peroxidase 2 precursor (EC 1.11.1.7) (PNPC2) - Arachis hypogaea (Peanut)secretory_peroxidase peroxidase plant_peroxidase protein|peroxidase precursor, putative, expressed
OS01T0302000	17.0125	16.6053	16.4222	Os01g0302000	None
OS01T0303100	17.6837		19.0587	Os01g0303100	LOC_Os01g19750.1	stress.biotic	moderately similar to ( 283) AT5G24090 | Symbols: | acidic endochitinase (CHIB1) | chr5:8143805-8145153 REVERSEmoderately similar to ( 283) CHLY_HEVBR Hevamine-A precursor [Includes: Chitinase (EC 3.2.1.14); Lysozyme (EC 3.2.1.17)] - Hevea brasiliensis (Para rubber tree) Glyco_hydro_18 protein|glycosyl hydrolase, putative, expressed
OS01T0303300	17.3261			Os01g0303300	LOC_Os01g19770.1	protein.targeting.mitochondria	weakly similar to ( 110) AT4G16160 | Symbols: ATOEP16-2, ATOEP16-S | mitochondrial import inner membrane translocase subunit Tim17/Tim22/Tim23 family protein | chr4:9157545-9158738 FORWARDTim17 protein|mitochondrial import inner membrane translocase subunit Tim17, putative, expressed
OS01T0303800	2.04076		2.08885	Os01g0303800	LOC_Os01g19820.1	hormone metabolism.ethylene.induced-regulated-responsive-activated	weakly similar to ( 140) AT3G62550 | Symbols: | universal stress protein (USP) family protein | chr3:23136194-23137074 FORWARDUsp USP_Like protein|universal stress protein domain containing protein, putative, expressed
OS01T0307500		-2.29538	-3.40946	Os01g0307500	LOC_Os01g20160.1	transport.unspecified cations	moderately similar to ( 246) AT4G10310 | Symbols: HKT1, ATHKT1 | HKT1 (HIGH-AFFINITY K+ TRANSPORTER 1); sodium ion transmembrane transporter | chr4:6392008-6395667 FORWARDhighly similar to ( 731) HKT8_ORYSA Cation transporter HKT8 (OsHKT8) - Oryza sativa (Rice) TrkH protein|OsHKT1;5 - Na+ transporter, expressed
OS01T0309800	-2.48938	-2.48576	-2.93784	Os01g0309800	LOC_Os01g20830.1	transport.metal	protein|heavy metal-associated domain containing protein, expressed
OS01T0314800			2.81944	Os01g0314800	LOC_Os01g21250.1	not assigned.unknown	protein|late embryogenesis abundant protein, putative, expressed
OS01T0316100			2.01582	Os01g0316100	LOC_Os01g21380.1	amino acid metabolism.synthesis.serine-glycine-cysteine group.glycine.sarcosine oxidase	moderately similar to ( 328) AT2G24580 | Symbols: | sarcosine oxidase family protein | chr2:10444928-10446178 REVERSE solA DadA protein|FAD dependent oxidoreductase domain containing protein, expressed
OS01T0316600			4.20056	Os01g0316600	LOC_Os01g21420.1	RNA.processing.splicing	weakly similar to ( 199) AT1G02840 | Symbols: SR1, ATSRP34, SRP34 | SR1; RNA binding / nucleic acid binding / nucleotide binding | chr1:626918-629583 FORWARD protein|pre-mRNA-splicing factor SF2, putative, expressed
OS01T0327250		2.31775	2.50902	Os01g0327250	None
OS01T0330200		2.02766		Os01g0330200	LOC_Os01g22670.1	protein.degradation.cysteine protease	moderately similar to ( 233) AT2G34080 | Symbols: | cysteine proteinase, putative | chr2:14393431-14394777 REVERSEmoderately similar to ( 236) ORYA_ORYSA Oryzain alpha chain precursor (EC 3.4.22.-) - Oryza sativa (Rice) Peptidase_C1A Peptidase_C1 Pept_C1 Peptidase_C1 Peptidase_C1A_CathepsinC Peptidase_C1A_CathepsinB Peptidase_C1A_CathepsinX protein|fruit bromelain precursor, putative, expressed
OS01T0331100	2.58031			Os01g0331100	LOC_Os01g22780.1	misc.GDSL-motif lipase	moderately similar to ( 292) AT1G56670 | Symbols: | GDSL-motif lipase/hydrolase family protein | chr1:21241688-21243965 FORWARDweakly similar to ( 175) EST_HEVBR Esterase precursor (EC 3.1.1.-) (Early nodule-specific protein homolog) (Latex allergen Hev b 13) - Hevea brasiliensis (Para rubber tree)SGNH_plant_lipase_like fatty_acyltransferase_like protein|GDSL-like lipase/acylhydrolase, putative, …
OS01T0337500		3.96586	4.49	Os01g0337500	LOC_Os01g23580.1	transport.amino acids	highly similar to ( 941) AT1G15690 | Symbols: AVP1, ATAVP3, AVP-3 | AVP1; ATPase/ hydrogen-translocating pyrophosphatase | chr1:5399115-5402185 FORWARDhighly similar to ( 943) AVP_HORVU Pyrophosphate-energized vacuolar membrane proton pump (EC 3.6.1.1) (Pyrophosphate-energized inorganic pyrophosphatase) (H(+)-PPase) - Hordeum vulgare (Barley)H_PPase hppA OVP1 protein|inorganic H+ pyrophosphatase,…
OS01T0342500			17.256	Os01g0342500	LOC_Os01g23990.1	not assigned.unknown	protein|expressed protein
OS01T0343100		-2.18391	-2.26107	Os01g0343100	LOC_Os01g24050.1	not assigned.unknown	protein|expressed protein
OS01T0347600	-2.03042		-2.03195	Os01g0347600	LOC_Os01g24560.1	protein.degradation.cysteine protease	moderately similar to ( 286) AT3G19390 | Symbols: | cysteine proteinase, putative / thiol protease, putative | chr3:6723024-6724768 FORWARDmoderately similar to ( 273) ORYA_ORYSA Oryzain alpha chain precursor (EC 3.4.22.-) - Oryza sativa (Rice) Peptidase_C1A Peptidase_C1 Pept_C1 Peptidase_C1 Peptidase_C1A_CathepsinC Peptidase_C1A_CathepsinB Peptidase_C1A_CathepsinX protein|fruit bromelain precurs…
OS01T0348800			16.4209	Os01g0348800	LOC_Os01g24700.1	not assigned.unknown	protein|expressed protein
OS01T0348900		2.67804	3.38437	Os01g0348900	LOC_Os01g24710.1	misc.myrosinases-lectin-jacalin	moderately similar to ( 238) SALT_ORYSA Salt stress-induced protein (Salt protein) (Protein lectin-like) (Protein mannose-binding lectin) - Oryza sativa (Rice) protein|jacalin-like lectin domain containing protein, expressed
OS01T0359400			-2.16906	Os01g0359400	LOC_Os01g25710.1	not assigned.unknown	Transposase_21 protein|transposon protein, putative, CACTA, En/Spm sub-class, expressed
OS01T0364450			18.3538	Os01g0364450	None
OS01T0373700		3.09242	4.32351	Os01g0373700	None
OS01T0373800		2.83696	4.29216	Os01g0373800	None
OS01T0392600	3.76493		2.41512	Os01g0392600	LOC_Os01g29804.1	not assigned.unknown	protein|expressed protein
OS01T0495701		2.15925		Os01g0495701	None
OS01T0501800		-2.78868	-2.20545	Os01g0501800	LOC_Os01g31690.1	PS.lightreaction.photosystem II.PSII polypeptide subunits	moderately similar to ( 412) AT3G50820 | Symbols: PSBO2, PSBO-2, OEC33 | PSBO2 (PHOTOSYSTEM II SUBUNIT O-2); oxygen evolving/ poly(U) binding | chr3:18891008-18892311 REVERSEmoderately similar to ( 442) PSBO_WHEAT Oxygen-evolving enhancer protein 1, chloroplast precursor (OEE1) (33 kDa subunit of oxygen evolving system of photosystem II) (OEC 33 kDa subunit) (33 kDa thylakoid membrane protein) - …
OS01T0508100			-2.06515	Os01g0508100	LOC_Os01g32380.1	not assigned.unknown	protein|expressed protein
OS01T0510200		2.9111	5.94663	Os01g0510200	LOC_Os01g32670.1	not assigned.unknown	protein|expressed protein
OS01T0511000		2.72074		Os01g0511000	LOC_Os01g32770.1	RNA.regulation of transcription.AS2,Lateral Organ Boundaries Gene Family	moderately similar to ( 204) AT3G02550 | Symbols: LBD41 | LBD41 (LOB DOMAIN-CONTAINING PROTEIN 41) | chr3:536747-537650 REVERSEDUF260 protein|DUF260 domain containing protein, putative, expressed
OS01T0511100	2.15973		3.49413	Os01g0511100	LOC_Os01g32780.1	hormone metabolism.ethylene.induced-regulated-responsive-activated	weakly similar to ( 105) AT1G68300 | Symbols: | universal stress protein (USP) family protein | chr1:25598518-25599261 REVERSEUSP_Like Usp UspA protein|universal stress protein domain containing protein, putative, expressed
OS01T0522400	-2.39312		-2.85084	Os01g0522400	LOC_Os01g33869.1	not assigned.unknown	weakly similar to ( 187) AT5G18980 | Symbols: | binding | chr5:6334944-6337943 REVERSE protein|expressed protein
OS01T0524251	16.576	17.784	18.0663	Os01g0524251	None
OS01T0524500	2.741			Os01g0524500	LOC_Os01g34060.1	RNA.regulation of transcription.MYB-related transcription factor family	weakly similar to ( 144) AT5G08520 | Symbols: | myb family transcription factor | chr5:2755470-2757741 REVERSE protein|MYB family transcription factor, putative, expressed
OS01T0546100		3.55515	3.19043	Os01g0546100	LOC_Os01g36560.1	development.unspecified	moderately similar to ( 219) AT5G64700 | Symbols: | nodulin MtN21 family protein | chr5:25865190-25866845 REVERSE protein|auxin-induced protein 5NG4, putative, expressed
OS01T0551100		3.01435	4.48115	Os01g0551100	LOC_Os01g37050.1	RNA.processing.ribonucleases	RIBOc rnc Rnc RIBOc Ribonuclease_3 protein|ribonuclease III domain protein, putative, expressed
OS01T0558100		5.13876	6.01226	Os01g0558100	LOC_Os01g37750.1	misc.glutathione S transferases	weakly similar to ( 130) AT1G10370 | Symbols: GST30, ATGSTU17, GST30B, ERD9 | ERD9 (EARLY-RESPONSIVE TO DEHYDRATION 9); glutathione transferase | chr1:3397274-3398273 REVERSEweakly similar to ( 157) GSTU6_ORYSA Probable glutathione S-transferase GSTU6 (EC 2.5.1.18) (28 kDa cold-induced protein) - Oryza sativa (Rice) GST_C_Tau GST_N_Tau Gst protein|glutathione S-transferase, putative, expressed
OS01T0563000	-2.46753		-2.07233	Os01g0563000	LOC_Os01g38229.1	cell.cycle.peptidylprolyl isomerase	moderately similar to ( 323) AT3G25230 | Symbols: ROF1, ATFKBP62, FKBP62 | ROF1 (ROTAMASE FKBP 1); FK506 binding / calmodulin binding / peptidyl-prolyl cis-trans isomerase | chr3:9188257-9191175 FORWARDmoderately similar to ( 328) FKB70_WHEAT 70 kDa peptidyl-prolyl isomerase (EC 5.2.1.8) (Peptidyl-prolyl cis-trans isomerase) (PPIase) (Rotamase) - Triticum aestivum (Wheat) FKBP_C FkpA protein|pept…
OS01T0578700			16.2551	Os01g0578700	LOC_Os01g39680.1	not assigned.unknown	protein|expressed protein
OS01T0584300			17.8259	Os01g0584300	None
OS01T0585200		3.83381	3.51479	Os01g0585200	LOC_Os01g40290.1	not assigned.unknown	protein|expressed protein
OS01T0588400		2.89676	3.13594	Os01g0588400	LOC_Os01g40580.1	not assigned.unknown	moderately similar to ( 340) AT5G62740 | Symbols: | band 7 family protein | chr5:25201320-25202535 FORWARD Band_7_4 Band_7 Band_7_stomatin_like HflC protein|hypersensitive-induced response protein, putative, expressed
OS01T0588900		2.00052		Os01g0588900	LOC_Os01g40630.1	amino acid metabolism.degradation.aspartate family.lysine	moderately similar to ( 308) AT3G53450 | Symbols: | unknown protein | chr3:19812977-19815430 REVERSELysine_decarbox COG1611 protein|uncharacterized protein PA4923, putative, expressed
OS01T0595600	2.33848	-2.56219		Os01g0595600	LOC_Os01g41240.1	not assigned.unknown	weakly similar to ( 191) AT3G24420 | Symbols: | hydrolase, alpha/beta fold family protein | chr3:8863111-8864883 REVERSEMhpC Abhydrolase_1 protein|hydrolase, alpha/beta fold family domain containing protein, expressed
OS01T0597600			-18.3782	Os01g0597600	LOC_Os01g41420.1	transport.amino acids	moderately similar to ( 367) AT5G15240 | Symbols: | amino acid transporter family protein | chr5:4947762-4950211 FORWARD Aa_trans SdaC protein|transmembrane amino acid transporter protein, putative, expressed
OS01T0597800		3.24005	3.46749	Os01g0597800	LOC_Os01g41430.1	misc.UDP glucosyl and glucoronyl transferases	moderately similar to ( 360) AT2G15490 | Symbols: UGT73B4 | UGT73B4 (UDP-GLYCOSYLTRANSFERASE 73B4); UDP-glucosyltransferase/ UDP-glycosyltransferase/ quercetin 3-O-glucosyltransferase/ quercetin 7-O-glucosyltransferase/ transferase, transferring glycosyl groups | chr2:6761750-6763398 FORWARDweakly similar to ( 165) ZOX_PHAVU Zeatin O-xylosyltransferase (EC 2.4.2.40) (Zeatin O-beta-D-xylosyltransf…
OS01T0602200			2.11942	Os01g0602200	LOC_Os01g41800.1	misc.cytochrome P450	moderately similar to ( 327) AT3G14630 | Symbols: CYP72A9 | CYP72A9; electron carrier/ heme binding / iron ion binding / monooxygenase/ oxygen binding | chr3:4917498-4919409 FORWARDmoderately similar to ( 308) C72A1_CATRO Cytochrome P450 72A1 (EC 1.3.3.9) (CYPLXXII) (Secologanin synthase) (SLS) - Catharanthus roseus (Rosy periwinkle) (Madagascar periwinkle) p450 CypX protein|cytochrome P450, puta…
OS01T0602433			2.23082	Os01g0602433	None
OS01T0605700		17.5227	18.9349	Os01g0605700	LOC_Os01g42090.1	development.unspecified	moderately similar to ( 239) AT5G62850 | Symbols: AtVEX1 | AtVEX1 (VEGETATIVE CELL EXPRESSED1) | chr5:25230204-25231527 REVERSE MtN3_slv protein|nodulin MtN3 family protein, putative, expressed
OS01T0606000			18.4682	Os01g0606000	LOC_Os01g42110.1	development.unspecified	moderately similar to ( 244) AT5G62850 | Symbols: AtVEX1 | AtVEX1 (VEGETATIVE CELL EXPRESSED1) | chr5:25230204-25231527 REVERSE MtN3_slv protein|nodulin MtN3 family protein, putative, expressed
OS01T0608101	-5.77604	2.20243		Os01g0608101	None
OS01T0612500			-2.28107	Os01g0612500	LOC_Os01g42690.1	lipid metabolism.lipid degradation.lysophospholipases.carboxylesterase	moderately similar to ( 271) AT5G20060 | Symbols: | phospholipase/carboxylesterase family protein | chr5:6776800-6779447 FORWARD Abhydrolase_2 protein|OsPOP2 - Putative Prolyl Oligopeptidase homologue, expressed
OS01T0618300			-2.15725	Os01g0618300	LOC_Os01g43110.1	not assigned.unknown	weakly similar to ( 154) AT5G18980 | Symbols: | binding | chr5:6334944-6337943 REVERSE protein|expressed protein
OS01T0623500			2.5642	Os01g0623500	LOC_Os01g43480.1	protein.degradation.AAA type	highly similar to ( 711) AT1G64110 | Symbols: | AAA-type ATPase family protein | chr1:23796887-23801255 REVERSEweakly similar to ( 157) CDC48_CAPAN Cell division cycle protein 48 homolog - Capsicum annuum (Bell pepper) SpoVK PRK03992 RPT1 AAA HflB hflB COG1223 protein|AAA-type ATPase family protein, putative, expressed
OS01T0623550			2.97008	Os01g0623550	LOC_Os01g43490.1
OS01T0627500		3.10061	4.58049	Os01g0627500	LOC_Os01g43710.1	misc.cytochrome P450	highly similar to ( 589) AT3G14690 | Symbols: CYP72A15 | CYP72A15; electron carrier/ heme binding / iron ion binding / monooxygenase/ oxygen binding | chr3:4937410-4939310 FORWARDhighly similar to ( 548) C72A1_CATRO Cytochrome P450 72A1 (EC 1.3.3.9) (CYPLXXII) (Secologanin synthase) (SLS) - Catharanthus roseus (Rosy periwinkle) (Madagascar periwinkle) p450 CypX protein|cytochrome P450 72A1, putat…
OS01T0627550		2.92787	4.34803	Os01g0627550	None
OS01T0627600		4.87996	5.41662	Os01g0627600	LOC_Os01g43720.1	misc.cytochrome P450	moderately similar to ( 362) AT3G14690 | Symbols: CYP72A15 | CYP72A15; electron carrier/ heme binding / iron ion binding / monooxygenase/ oxygen binding | chr3:4937410-4939310 FORWARDmoderately similar to ( 343) C72A1_CATRO Cytochrome P450 72A1 (EC 1.3.3.9) (CYPLXXII) (Secologanin synthase) (SLS) - Catharanthus roseus (Rosy periwinkle) (Madagascar periwinkle) p450 CypX protein|cytochrome P450 72A…
OS01T0627701		4.98975	5.56164	Os01g0627701	None
OS01T0627800		16.4579	21.8474	Os01g0627800	LOC_Os01g43740.1	misc.cytochrome P450	highly similar to ( 530) AT3G14660 | Symbols: CYP72A13 | CYP72A13; electron carrier/ heme binding / iron ion binding / monooxygenase/ oxygen binding | chr3:4924960-4926911 FORWARDmoderately similar to ( 493) C72A1_CATRO Cytochrome P450 72A1 (EC 1.3.3.9) (CYPLXXII) (Secologanin synthase) (SLS) - Catharanthus roseus (Rosy periwinkle) (Madagascar periwinkle) p450 CypX protein|cytochrome P450 72A1, p…
OS01T0627916		6.57902	7.12988	Os01g0627916	None
OS01T0627967		3.49054	4.12514	Os01g0627967	None
OS01T0635200		-19.5749	-19.5749	Os01g0635200	LOC_Os01g44390.1	RNA.regulation of transcription.MYB-related transcription factor family	weakly similar to ( 105) AT1G75250 | Symbols: ATRL6 | ATRL6 (ARABIDOPSIS RAD-LIKE 6); transcription factor | chr1:28244463-28245453 REVERSE protein|MYB family transcription factor, putative, expressed
OS01T0638000	2.11843	2.57384	4.12942	Os01g0638000	LOC_Os01g45110.1	misc.UDP glucosyl and glucoronyl transferases	moderately similar to ( 347) AT2G15490 | Symbols: UGT73B4 | UGT73B4 (UDP-GLYCOSYLTRANSFERASE 73B4); UDP-glucosyltransferase/ UDP-glycosyltransferase/ quercetin 3-O-glucosyltransferase/ quercetin 7-O-glucosyltransferase/ transferase, transferring glycosyl groups | chr2:6761750-6763398 FORWARDweakly similar to ( 157) ZOX_PHAVU Zeatin O-xylosyltransferase (EC 2.4.2.40) (Zeatin O-beta-D-xylosyltransf…
OS01T0639600		2.4014	2.89031	Os01g0639600	LOC_Os01g45250.1	not assigned.unknown	DUF1645 protein|DUF1645 domain containing protein, putative, expressed
OS01T0642200	-4.43452	-3.23443	-7.76277	Os01g0642200	LOC_Os01g45470.1	not assigned.unknown	protein|expressed protein
OS01T0644000			2.07802	Os01g0644000	LOC_Os01g45640.1	not assigned.unknown	protein|tat pathway signal sequence family protein, expressed
OS01T0644400	2.29012			Os01g0644400	None
OS01T0644900	-2.3379		-2.4328	Os01g0644900	LOC_Os01g45720.1	not assigned.unknown	protein|expressed protein
OS01T0647200		4.97644	3.83409	Os01g0647200	LOC_Os01g45914.1	not assigned.unknown	protein|expressed protein
OS01T0648225	-2.53828			Os01g0648225	None
OS01T0655500		2.72283	2.68538	Os01g0655500	LOC_Os01g46720.1	protein.postranslational modification	highly similar to ( 693) AT5G53450 | Symbols: ORG1 | ORG1 (OBP3-responsive gene 1); ATP binding / kinase/ protein kinase | chr5:21689444-21692242 FORWARD protein|expressed protein
OS01T0660200		2.41184	2.16794	Os01g0660200	LOC_Os01g47070.1	stress.biotic	moderately similar to ( 310) AT5G24090 | Symbols: | acidic endochitinase (CHIB1) | chr5:8143805-8145153 REVERSEmoderately similar to ( 313) CHIT3_VITVI Acidic endochitinase precursor (EC 3.2.1.14) - Vitis vinifera (Grape) Glyco_hydro_18 protein|glycosyl hydrolase, putative, expressed
OS01T0660900			2.2449	Os01g0660900	LOC_Os01g47190.1	not assigned.unknown	moderately similar to ( 275) AT5G62840 | Symbols: | phosphoglycerate/bisphosphoglycerate mutase family protein | chr5:25228296-25229672 REVERSE protein|phosphoglycerate mutase, putative, expressed
OS01T0661500	2.50562			Os01g0661500	LOC_Os01g47262.2	not assigned.unknown	moderately similar to ( 245) AT1G48790 | Symbols: | mov34 family protein | chr1:18043925-18047427 REVERSE protein|AMSH-like protease, putative, expressed
OS01T0662700		-2.08326		Os01g0662700	LOC_Os01g47350.1	Co-factor and vitamine metabolism.folate & vitamine K.vitamine K.naphthoate synthase	weakly similar to ( 171) AT1G60550 | Symbols: ECHID, DHNS | ECHID (ENOYL-COA HYDRATASE/ISOMERASE D); catalytic/ naphthoate synthase | chr1:22305988-22308092 REVERSE PRK07396 MenB PRK08321 protein|enoyl-CoA hydratase/isomerase family protein, putative, expressed
OS01T0666101	21.8601			Os01g0666101	None
OS01T0669100		-2.63721	-3.56319	Os01g0669100	LOC_Os01g47900.1	signalling.receptor kinases.misc	moderately similar to ( 349) AT1G34300 | Symbols: | lectin protein kinase family protein | chr1:12503450-12505939 FORWARDhighly similar to ( 641) KPRO_MAIZE Putative receptor protein kinase ZmPK1 precursor (EC 2.7.11.1) - Zea mays (Maize) Pkinase S_TKc S_TKc TyrKc Pkinase_Tyr PTKc SPS1 PTKc_InsR_like PTKc_Src_like PTKc_EGFR_like PTKc_Frk_like PTKc_Jak_rpt2 PTKc_Csk_like PTKc_EphR_A2 PTKc_Ror PTKc…
OS01T0674450	2.04445		2.955	Os01g0674450	None
OS01T0679400			17.125	Os01g0679400	None
OS01T0680200			-2.80843	Os01g0680200	LOC_Os01g48800.1	transport.nucleotides	weakly similar to ( 167) AT1G30840 | Symbols: ATPUP4 | ATPUP4; purine transmembrane transporter | chr1:10974581-10975729 FORWARD protein|purine permease, putative, expressed
OS01T0681600	2.80551			Os01g0681600	LOC_Os01g48930.1	protein.degradation.ubiquitin.ubiquitin	weakly similar to ( 108) AT4G01000 | Symbols: | ubiquitin family protein | chr4:432186-433727 REVERSE protein|splicing factor-related, putative, expressed
OS01T0681650	2.67412			Os01g0681650	None
OS01T0681700	2.26082			Os01g0681700	LOC_Os01g48940.1	not assigned.unknown	protein|expressed protein
OS01T0692000			3.65053	Os01g0692000	LOC_Os01g49710.1	misc.glutathione S transferases	weakly similar to ( 145) AT1G10360 | Symbols: ATGSTU18, GST29 | ATGSTU18 (GLUTATHIONE S-TRANSFERASE TAU 18); glutathione transferase | chr1:3395738-3396806 REVERSEweakly similar to ( 148) GSTU6_ORYSA Probable glutathione S-transferase GSTU6 (EC 2.5.1.18) (28 kDa cold-induced protein) - Oryza sativa (Rice) GST_C_Tau GST_N_Tau Gst protein|glutathione S-transferase, putative, expressed
OS01T0692100			2.30787	Os01g0692100	LOC_Os01g49720.1	misc.glutathione S transferases	moderately similar to ( 207) AT1G10360 | Symbols: ATGSTU18, GST29 | ATGSTU18 (GLUTATHIONE S-TRANSFERASE TAU 18); glutathione transferase | chr1:3395738-3396806 REVERSEmoderately similar to ( 235) GSTU6_ORYSA Probable glutathione S-transferase GSTU6 (EC 2.5.1.18) (28 kDa cold-induced protein) - Oryza sativa (Rice) GST_C_Tau GST_N_Tau Gst protein|glutathione S-transferase, putative, expressed
OS01T0693300			2.30043	Os01g0693300	LOC_Os01g49820.1	misc.acid and other phosphatases	moderately similar to ( 332) AT1G15080 | Symbols: ATPAP2, ATLPP2, LPP2 | LPP2 (LIPID PHOSPHATE PHOSPHATASE 2); acid phosphatase/ phosphatidate phosphatase | chr1:5188080-5189476 FORWARD PAP2_containing_1_like PAP2_wunen PAP2 PAP2_like protein|lipid phosphatase protein, putative, expressed
OS01T0695800		2.05838	3.25018	Os01g0695800	LOC_Os01g50100.1	transport.ABC transporters and multidrug resistance systems	highly similar to ( 716) AT2G47000 | Symbols: MDR4, PGP4, ABCB4, ATPGP4 | ABCB4 (ATP BINDING CASSETTE SUBFAMILY B4); ATPase, coupled to transmembrane movement of substances / xenobiotic-transporting ATPase | chr2:19310008-19314750 REVERSEmoderately similar to ( 470) MDR_ORYSA Putative multidrug resistance protein (P-glycoprotein) - Oryza sativa (Rice) MdlB ABC_MTABC3_MDL1_MDL2 SunT PRK11176 ABCC_…
OS01T0696701		2.80425	3.76329	Os01g0696701	None
OS01T0699500		-2.40934		Os01g0699500	LOC_Os01g50410.1	protein.postranslational modification	moderately similar to ( 228) AT2G32510 | Symbols: MAPKKK17 | MAPKKK17; ATP binding / kinase/ protein kinase/ protein serine/threonine kinase | chr2:13798821-13799939 REVERSEweakly similar to ( 105) M2K1_ORYSA Mitogen-activated protein kinase kinase 1 (EC 2.7.12.2) (MAP kinase kinase 1) (MAPKK1) (OsMEK1) - Oryza sativa (Rice) S_TKc S_TKc Pkinase Pkinase_Tyr SPS1 PTKc TyrKc PTKc_Jak_rpt2 PTKc_Jak1_…
OS01T0699600		-3.06697		Os01g0699600	LOC_Os01g50420.1	protein.postranslational modification	moderately similar to ( 220) AT5G55090 | Symbols: MAPKKK15 | MAPKKK15; ATP binding / kinase/ protein kinase/ protein serine/threonine kinase | chr5:22356852-22358198 REVERSEweakly similar to ( 102) CIPK1_ORYSA CIPK-like protein 1 (EC 2.7.11.1) (OsCK1) - Oryza sativa (Rice) S_TKc S_TKc Pkinase Pkinase_Tyr PTKc TyrKc SPS1 PTKc_Csk_like PTKc_Csk PTKc_Jak_rpt2 PTKc_Ack_like PTKc_EGFR_like PTKc_Jak1_r…
OS01T0700100		-16.5626		Os01g0700100	LOC_Os01g50460.1	development.unspecified	moderately similar to ( 223) AT3G14770 | Symbols: | nodulin MtN3 family protein | chr3:4957787-4959202 REVERSE protein|nodulin MtN3 family protein, putative, expressed
OS01T0701700			-2.02143	Os01g0701700	LOC_Os01g50610.1	hormone metabolism.salicylic acid.synthesis-degradation	moderately similar to ( 308) AT4G36470 | Symbols: | S-adenosyl-L-methionine:carboxyl methyltransferase family protein | chr4:17215128-17216475 REVERSEmoderately similar to ( 226) BAMT_ANTMA Benzoate carboxyl methyltransferase (EC 2.1.1.-) (S-adenosyl-L-methionine:benzoic acid carboxyl methyltransferase) - Antirrhinum majus (Garden snapdragon)Methyltransf_7 protein|SAM dependent carboxyl methyltra…
OS01T0702500	17.2736			Os01g0702500	LOC_Os01g50700.1	stress.abiotic.heat	moderately similar to ( 387) AT2G21510 | Symbols: | DNAJ heat shock N-terminal domain-containing protein | chr2:9210841-9212699 REVERSEmoderately similar to ( 270) DHR25_ORYSA Dehydrin Rab25 (Drought-resistant protein 1) (rDRP1) - Oryza sativa (Rice) DnaJ Dehydrin DnaJ DnaJ protein|dehydrin family protein, expressed
OS01T0705200	2.25581			Os01g0705200	LOC_Os01g50910.1	not assigned.unknown	protein|late embryogenesis abundant protein, group 3, putative, expressed
OS01T0710700	-2.02314		-3.31974	Os01g0710700	LOC_Os01g51360.1	lipid metabolism.lipid degradation.lipases.triacylglycerol lipase	moderately similar to ( 357) AT2G42690 | Symbols: | lipase, putative | chr2:17776356-17777682 REVERSE Lipase_3 Lipase_3 protein|lipase, putative, expressed
OS01T0713200		-3.16363	-4.60579	Os01g0713200	LOC_Os01g51570.1	misc.beta 1,3 glucan hydrolases.glucan endo-1,3-beta-glucosidase	moderately similar to ( 266) AT3G57260 | Symbols: BGL2, PR2, BG2, PR-2 | BGL2 (BETA-1,3-GLUCANASE 2); cellulase/ glucan 1,3-beta-glucosidase/ hydrolase, hydrolyzing O-glycosyl compounds | chr3:21188709-21189822 REVERSEmoderately similar to ( 397) E13B_HORVU Glucan endo-1,3-beta-glucosidase GII precursor (EC 3.2.1.39) ((1->3)-beta-glucan endohydrolase GII) ((1->3)-beta-glucanase isoenzyme GII) (Be…
OS01T0716400	2.49522			Os01g0716400	LOC_Os01g51860.1	secondary metabolism.isoprenoids.carotenoids.violaxanthin de-epoxidase	highly similar to ( 614) AT2G21860 | Symbols: | violaxanthin de-epoxidase-related | chr2:9318333-9319990 REVERSE protein|violaxanthin de-epoxidase, putative, expressed
OS01T0716500			2.72364	Os01g0716500	LOC_Os01g51870.1	development.unspecified	moderately similar to ( 254) AT5G10830 | Symbols: | embryo-abundant protein-related | chr5:3423731-3424649 FORWARD protein|methyltransferase, putative, expressed
OS01T0716550			3.2333	Os01g0716550	None
OS01T0719100	2.27918			Os01g0719100	LOC_Os01g52110.1	protein.degradation.ubiquitin.E3.RING	moderately similar to ( 282) AT5G25560 | Symbols: | zinc finger (C3HC4-type RING finger) family protein | chr5:8899486-8901453 FORWARD protein|RING finger and CHY zinc finger domain-containing protein 1, putative, expressed
OS01T0720500		-2.06174	-2.04386	Os01g0720500	LOC_Os01g52240.1	PS.lightreaction.photosystem II.LHC-II	moderately similar to ( 410) AT2G34430 | Symbols: LHB1B1, LHCB1.4 | LHB1B1; chlorophyll binding | chr2:14524818-14525618 FORWARDmoderately similar to ( 443) CB21_ORYSA Chlorophyll a-b binding protein 1, chloroplast precursor (LHCII type I CAB-1) (LHCP) - Oryza sativa (Rice)Chloroa_b-bind protein|chlorophyll A-B binding protein, putative, expressed
OS01T0727600			2.69663	Os01g0727600	LOC_Os01g52740.1
OS01T0727700	18.8612	18.9638	20.6369	Os01g0727700	LOC_Os01g52740.1	not assigned.unknown	protein|expressed protein
OS01T0731100	2.89522			Os01g0731100	LOC_Os01g53090.1
OS01T0734800		4.61491	5.01865	Os01g0734800	LOC_Os01g53350.1	misc.UDP glucosyl and glucoronyl transferases	moderately similar to ( 289) AT3G16520 | Symbols: UGT88A1 | UDP-glucoronosyl/UDP-glucosyl transferase family protein | chr3:5618847-5620833 REVERSEweakly similar to ( 146) ZOX_PHAVU Zeatin O-xylosyltransferase (EC 2.4.2.40) (Zeatin O-beta-D-xylosyltransferase) - Phaseolus vulgaris (Kidney bean) (French bean) UDPGT protein|anthocyanidin 5,3-O-glucosyltransferase, putative, expressed
OS01T0748300		3.36033		Os01g0748300	LOC_Os01g54450.1	not assigned.unknown	protein|expressed protein
OS01T0760000	2.62043	2.26946	3.38182	Os01g0760000	LOC_Os01g55510.1	cell.organisation	weakly similar to ( 144) AT1G52240 | Symbols: ATROPGEF11, ROPGEF11 | ROPGEF11 (RHO GUANYL-NUCLEOTIDE EXCHANGE FACTOR 11); Rho guanyl-nucleotide exchange factor | chr1:19458844-19459235 REVERSEvery weakly similar to (82.8) DYL1_CHLRE Dynein 8 kDa light chain, flagellar outer arm - Chlamydomonas reinhardtii Dynein_light protein|dynein light chain type 1 domain containing protein, expressed
OS01T0767600			2.08101	Os01g0767600	LOC_Os01g56180.1	not assigned.unknown	moderately similar to ( 345) AT5G64510 | Symbols: | unknown protein | chr5:25784592-25786152 FORWARD protein|expressed protein
OS01T0770700		2.16044		Os01g0770700	LOC_Os01g56420.1	transport.metal	very weakly similar to (85.5) AT2G26975 | Symbols: | copper transporter, putative | chr2:11512992-11513429 FORWARD protein|ctr copper transporter family protein, putative, expressed
OS01T0771000		-3.10131	-2.94791	Os01g0771000	LOC_Os01g56450.1	not assigned.unknown	weakly similar to ( 142) AT3G15810 | Symbols: | unknown protein | chr3:5348054-5349178 REVERSEDUF567 protein|DUF567 domain containing protein, putative, expressed
OS01T0773700		-3.93493		Os01g0773700	LOC_Os01g56680.1	not assigned.unknown	PsbW protein|photosystem II reaction center W protein, chloroplast precursor, putative, expressed
OS01T0775500	-2.2888			Os01g0775500	None
OS01T0782200			2.32851	Os01g0782200	LOC_Os01g57350.1	lipid metabolism.''exotics'' (steroids, squalene etc).sphingolipids	moderately similar to ( 458) AT4G21540 | Symbols: SPHK1 | SPHK1 (SPHINGOSINE KINASE 1); D-erythro-sphingosine kinase/ diacylglycerol kinase/ sphinganine kinase | chr4:11460703-11462356 FORWARD LCB5 DAGK_cat protein|diacylglycerol kinase, putative, expressed
OS01T0786700		-3.40486		Os01g0786700	LOC_Os01g57700.1	not assigned.unknown	moderately similar to ( 276) AT1G61740 | Symbols: | unknown protein | chr1:22798365-22801020 REVERSE protein|membrane protein, putative, expressed
OS01T0786800	2.70184			Os01g0786800	LOC_Os01g57710.1	not assigned.unknown	moderately similar to ( 277) AT1G61740 | Symbols: | unknown protein | chr1:22798365-22801020 REVERSE protein|membrane protein, putative, expressed
OS01T0793800			2.29044	Os01g0793800	LOC_Os01g58130.1	not assigned.unknown	protein|expressed protein
OS01T0794400			2.25246	Os01g0794400	LOC_Os01g58194.1	not assigned.unknown	moderately similar to ( 278) AT1G60420 | Symbols: | DC1 domain-containing protein | chr1:22261978-22264243 FORWARD TryX_like_TryX_NRX TryX_like_family protein|protein disulfide isomerase, putative, expressed
OS01T0794800		2.95055	3.04384	Os01g0794800	LOC_Os01g58240.1
OS01T0795000		3.29187	3.23445	Os01g0795000	LOC_Os01g58240.1	protein.degradation.subtilases	highly similar to ( 555) AT4G10540 | Symbols: | subtilase family protein | chr4:6512515-6515743 REVERSEPA_subtilisin_like protein|OsSub6 - Putative Subtilisin homologue, expressed
OS01T0795600			2.08185	Os01g0795600	LOC_Os01g58310.1	not assigned.unknown	protein|expressed protein
OS01T0795700		16.8164	18.7895	Os01g0795700	LOC_Os01g58320.1	not assigned.unknown	protein|expressed protein
OS01T0800800		2.66309		Os01g0800800	LOC_Os01g58670.1
OS01T0800900	-18.0438	5.41187	3.93216	Os01g0800900	LOC_Os01g58670.1	not assigned.unknown	protein|expressed protein
OS01T0805200	2.58224	-2.24677		Os01g0805200	LOC_Os01g59080.1	not assigned.unknown	weakly similar to ( 114) AT3G17930 | Symbols: | unknown protein | chr3:6142307-6143246 REVERSE protein|expressed protein
OS01T0805400	3.52545			Os01g0805400	LOC_Os01g59100.1	misc.UDP glucosyl and glucoronyl transferases	moderately similar to ( 288) AT2G30150 | Symbols: | UDP-glucoronosyl/UDP-glucosyl transferase family protein | chr2:12874706-12876122 FORWARDweakly similar to ( 120) IAAG_MAIZE Indole-3-acetate beta-glucosyltransferase (EC 2.4.1.121) (IAA-Glu synthetase) ((Uridine 5'-diphosphate-glucose:indol-3-ylacetyl)-beta-D-glucosyl transferase) - Zea mays (Maize) UDPGT COG1819 protein|cytokinin-N-glucosyltra…
OS01T0810800	-2.79502			Os01g0810800	LOC_Os01g59570.1	signalling.receptor kinases.misc	highly similar to ( 553) AT4G29990 | Symbols: | light repressible receptor protein kinase | chr4:14665802-14669438 REVERSEmoderately similar to ( 223) NORK_PEA Nodulation receptor kinase precursor (EC 2.7.11.1) - Pisum sativum (Garden pea) TyrKc Pkinase_Tyr S_TKc PTKc S_TKc Pkinase PTKc_Csk_like PTKc_Fes_like PTKc_Jak_rpt2 PTKc_Src_like PTKc_Trk PTKc_Srm_Brk PTKc_Itk PTKc_Frk_like PTKc_EphR PTKc_…
OS01T0812850	17.7144			Os01g0812850	None
OS01T0814700	2.02924			Os01g0814700	LOC_Os01g59910.1	protein.degradation.ubiquitin.E3.SCF.FBOX	weakly similar to ( 129) AT1G08710 | Symbols: | F-box family protein | chr1:2771720-2773011 FORWARD protein|OsFBX29 - F-box domain containing protein, expressed
OS01T0822800	2.04227			Os01g0822800	LOC_Os01g60730.1	protein.degradation.ubiquitin.E3.RING	very weakly similar to (99.4) AT3G10910 | Symbols: | zinc finger (C3HC4-type RING finger) family protein | chr3:3413068-3413613 REVERSE protein|RING-H2 finger protein, putative, expressed
OS01T0823951	18.1682			Os01g0823951	LOC_Os01g60870.1
OS01T0825500	2.46397			Os01g0825500	LOC_Os01g61010.1	development.unspecified	weakly similar to ( 192) AT2G30300 | Symbols: | nodulin-related | chr2:12919401-12921222 FORWARDNodulin-like protein|nodulin, putative, expressed
OS01T0827300			2.15581	Os01g0827300	LOC_Os01g61160.1	secondary metabolism.simple phenols	highly similar to ( 790) AT5G05390 | Symbols: LAC12 | LAC12 (laccase 12); laccase | chr5:1594753-1597042 FORWARDmoderately similar to ( 225) ASO_TOBAC L-ascorbate oxidase precursor (EC 1.10.3.3) (Ascorbase) (ASO) - Nicotiana tabacum (Common tobacco) Cu-oxidase_3 SufI Cu-oxidase Cu-oxidase_2 protein|laccase precursor protein, putative, expressed
OS01T0832600	3.09682		3.04673	Os01g0832600	LOC_Os01g61610.1	hormone metabolism.ethylene.synthesis-degradation	moderately similar to ( 433) AT5G05600 | Symbols: | oxidoreductase, 2OG-Fe(II) oxygenase family protein | chr5:1672266-1674602 FORWARDmoderately similar to ( 218) LDOX_MALDO Leucoanthocyanidin dioxygenase (EC 1.14.11.19) (LDOX) (Leucocyanidin oxygenase) (Leucoanthocyanidin hydroxylase) (Anthocyanidin synthase) - Malus domestica (Apple) (Malus sylvestris) PcbC 2OG-FeII_Oxy protein|flavonol synthas…
OS01T0834900			-3.28363	Os01g0834900	None
OS01T0836600			2.86307	Os01g0836600	LOC_Os01g61940.1	transport.ABC transporters and multidrug resistance systems	highly similar to ( 790) AT2G39350 | Symbols: | ABC transporter family protein | chr2:16430174-16432396 REVERSEweakly similar to ( 175) PDR15_ORYSA Pleiotropic drug resistance protein 15 - Oryza sativa (Rice) ABCG_White ABCG_EPDR CcmA ABC_PDR_domain2 ABC_PDR_domain1 ABC_cobalt_CbiO_domain1 ABC_subfamily_A ABC_Org_Solvent_Resistant ABC2_membrane ABC_tran SalX ABC_MJ0796_Lo1CDE_FtsE ABC_NrtD_SsuB_t…
OS01T0839100		2.79157	4.31888	Os01g0839100	LOC_Os01g62190.1	RNA.regulation of transcription.C2H2 zinc finger family	very weakly similar to (89.0) AT5G59820 | Symbols: RHL41, ZAT12 | RHL41 (RESPONSIVE TO HIGH LIGHT 41); nucleic acid binding / transcription factor/ zinc ion binding | chr5:24103073-24103561 FORWARD protein|ZOS1-15 - C2H2 zinc finger protein, expressed
OS01T0842200			2.09338	Os01g0842200	LOC_Os01g62460.1	RNA.regulation of transcription.GRAS transcription factor family	highly similar to ( 522) AT2G37650 | Symbols: | scarecrow-like transcription factor 9 (SCL9) | chr2:15792623-15794779 FORWARDmoderately similar to ( 224) CIGR1_ORYSA Chitin-inducible gibberellin-responsive protein 1 - Oryza sativa (Rice)GRAS protein|ZOS1-16 - C2H2 zinc finger protein, expressed
OS01T0844300	3.71392		3.13192	Os01g0844300	LOC_Os01g62610.1	protein.folding	weakly similar to ( 196) AT3G55520 | Symbols: | immunophilin, putative / FKBP-type peptidyl-prolyl cis-trans isomerase, putative | chr3:20594177-20595128 FORWARDvery weakly similar to (90.9) FKB70_WHEAT 70 kDa peptidyl-prolyl isomerase (EC 5.2.1.8) (Peptidyl-prolyl cis-trans isomerase) (PPIase) (Rotamase) - Triticum aestivum (Wheat) FKBP_C FkpA protein|peptidyl-prolyl cis-trans isomerase, FKBP-ty…
OS01T0848900	3.85616			Os01g0848900	LOC_Os01g62970.1	not assigned.unknown	protein|expressed protein
OS01T0850550		2.3672		Os01g0850550	LOC_Os01g63180.1	secondary metabolism.simple phenols	moderately similar to ( 461) AT3G09220 | Symbols: LAC7 | LAC7 (laccase 7); laccase | chr3:2827434-2830477 REVERSEweakly similar to ( 146) ASO_CUCSA L-ascorbate oxidase precursor (EC 1.10.3.3) (Ascorbase) (ASO) - Cucumis sativus (Cucumber) Cu-oxidase_2 Cu-oxidase protein|laccase-6 precursor, putative, expressed
OS01T0850700	3.82576			Os01g0850700	LOC_Os01g63190.1	secondary metabolism.simple phenols	moderately similar to ( 261) AT3G09220 | Symbols: LAC7 | LAC7 (laccase 7); laccase | chr3:2827434-2830477 REVERSEweakly similar to ( 119) ASO_CUCSA L-ascorbate oxidase precursor (EC 1.10.3.3) (Ascorbase) (ASO) - Cucumis sativus (Cucumber) Cu-oxidase_3 SufI protein|laccase precursor protein, putative, expressed
OS01T0854000	2.03493			Os01g0854000	LOC_Os01g63480.1	secondary metabolism.phenylpropanoids	moderately similar to ( 432) AT5G01210 | Symbols: | transferase family protein | chr5:84554-85981 FORWARDTransferase protein|transferase family protein, putative, expressed
OS01T0855000			2.33931	Os01g0855000	None	lipid metabolism.Phospholipid synthesis	highly similar to ( 700) AT2G38110 | Symbols: ATGPAT6, GPAT6 | GPAT6 (GLYCEROL-3-PHOSPHATE ACYLTRANSFERASE 6); 1-acylglycerol-3-phosphate O-acyltransferase/ acyltransferase | chr2:15952816-15955364 REVERSE protein|glycerol-3-phosphate acyltransferase, putative, expressed
OS01T0856900	3.0344			Os01g0856900	LOC_Os01g63810.1	major CHO metabolism.degradation.starch.D enzyme	weakly similar to ( 112) AT5G01260 | Symbols: | glycoside hydrolase starch-binding domain-containing protein | chr5:105367-106488 FORWARD protein|starch binding domain containing protein, putative, expressed
OS01T0859100			2.80549	Os01g0859100	LOC_Os01g63980.1	RNA.regulation of transcription.C2H2 zinc finger family	moderately similar to ( 286) AT3G20880 | Symbols: | zinc finger (C2H2 type) protein (WIP4) | chr3:7313759-7315792 REVERSE protein|ZOS1-17 - C2H2 zinc finger protein, expressed
OS01T0859300			3.38524	Os01g0859300	LOC_Os01g64000.1	RNA.regulation of transcription.bZIP transcription factor family	weakly similar to ( 166) AT2G36270 | Symbols: ABI5, GIA1 | ABI5 (ABA INSENSITIVE 5); DNA binding / transcription activator/ transcription factor | chr2:15204980-15206571 REVERSE protein|bZIP transcription factor, putative, expressed
OS01T0863300			2.57902	Os01g0863300	LOC_Os01g64360.1	RNA.regulation of transcription.MYB-related transcription factor family	weakly similar to ( 140) AT5G58900 | Symbols: | myb family transcription factor | chr5:23783275-23784667 REVERSE protein|MYB family transcription factor, putative, expressed
OS01T0864500			3.37207	Os01g0864500	LOC_Os01g64470.1	development.unspecified	very weakly similar to (94.4) AT2G35980 | Symbols: YLS9, NHL10, ATNHL10 | YLS9 (YELLOW-LEAF-SPECIFIC GENE 9) | chr2:15110635-15111318 FORWARDHin1 protein|harpin-induced protein 1 domain containing protein, expressed
OS01T0864566	17.722			Os01g0864566	None
OS01T0865100			2.1024	Os01g0865100	LOC_Os01g64520.1	nucleotide metabolism.degradation	moderately similar to ( 407) AT2G26230 | Symbols: | uricase / urate oxidase / nodulin 35, putative | chr2:11164956-11166968 FORWARDmoderately similar to ( 402) URIC2_SOYBN Uricase-2 isozyme 2 (EC 1.7.3.3) (Uricase II isozyme 2) (Urate oxidase) (Nodulin 35) (N-35) (Non-symbiotic uricase) - Glycine max (Soybean) Uricase COG3648 Uricase protein|uricase, putative, expressed
OS01T0867300	2.04929		2.25369	Os01g0867300	LOC_Os01g64730.1	RNA.regulation of transcription.bZIP transcription factor family	weakly similar to ( 103) AT1G03970 | Symbols: GBF4 | GBF4; DNA binding / sequence-specific DNA binding / transcription factor | chr1:1018237-1019049 FORWARD protein|bZIP transcription factor domain containing protein, expressed
OS01T0868600			-3.19299	Os01g0868600	LOC_Os01g64840.1	protein.degradation.aspartate protease	weakly similar to ( 178) AT2G03200 | Symbols: | aspartyl protease family protein | chr2:966506-967891 REVERSE protein|aspartic proteinase nepenthesin-1 precursor, putative, expressed
OS01T0869800		-19.0555		Os01g0869800	LOC_Os01g64960.1	PS.lightreaction.photosystem II.PSII polypeptide subunits	moderately similar to ( 256) AT1G44575 | Symbols: NPQ4, PSBS | NPQ4 (NONPHOTOCHEMICAL QUENCHING); chlorophyll binding / xanthophyll binding | chr1:16871768-16872548 FORWARDmoderately similar to ( 269) PSBS_TOBAC Photosystem II 22 kDa protein, chloroplast precursor (CP22) - Nicotiana tabacum (Common tobacco) protein|chlorophyll A-B binding protein, putative, expressed
OS01T0871500	-2.2804			Os01g0871500	LOC_Os01g65100.1	transport.peptides and oligopeptides	moderately similar to ( 418) AT1G22540 | Symbols: | proton-dependent oligopeptide transport (POT) family protein | chr1:7964202-7966222 FORWARD PTR2 PTR2 protein|peptide transporter, putative, expressed
OS01T0871600		4.23261	3.53379	Os01g0871600	LOC_Os01g65110.1	transport.peptides and oligopeptides	moderately similar to ( 485) AT1G22540 | Symbols: | proton-dependent oligopeptide transport (POT) family protein | chr1:7964202-7966222 FORWARD PTR2 PTR2 protein|POT family protein, expressed
OS01T0878900	-17.384			Os01g0878900	LOC_Os01g65690.1	not assigned.unknown	moderately similar to ( 219) AT4G15093 | Symbols: | catalytic LigB subunit of aromatic ring-opening dioxygenase family | chr4:8618454-8619472 FORWARDLigB COG3384 PRK10628 protein|4,5-DOPA dioxygenase extradiol, putative, expressed
OS01T0880850		2.30447	2.22052	Os01g0880850	None
OS01T0881800		-2.54183		Os01g0881800	LOC_Os01g65904.1	not assigned.unknown	protein|expressed protein
OS01T0881900	2.20217			Os01g0881900	LOC_Os01g65920.1	protein.degradation.ubiquitin.E3.SCF.FBOX	moderately similar to ( 392) AT1G21410 | Symbols: SKP2A | SKP2A | chr1:7497479-7499386 FORWARD protein|F-box/LRR-repeat protein 2, putative, expressed
OS01T0882900			-2.32504	Os01g0882900	None
OS01T0884300			2.05389	Os01g0884300	LOC_Os01g66120.1	development.unspecified	moderately similar to ( 326) AT1G01720 | Symbols: ATAF1, ANAC002 | ATAF1; transcription activator/ transcription factor | chr1:268471-269514 FORWARDhighly similar to ( 518) NAC48_ORYSA NAC domain-containing protein 48 (ONAC048) - Oryza sativa (Rice)NAM protein|No apical meristem protein, putative, expressed
OS01T0899275	-18.5396			Os01g0899275	None
OS01T0899387		-18.5313		Os01g0899387	LOC_Os01g67364.1	minor CHO metabolism.callose	weakly similar to ( 130) AT2G13680 | Symbols: CALS5, GLS2, ATGSL02 | CALS5 (CALLOSE SYNTHASE 5); 1,3-beta-glucan synthase | chr2:5695124-5706134 FORWARD Glucan_synthase protein|retrotransposon protein, putative, Ty3-gypsy subclass, expressed
OS01T0905200			-2.00403	Os01g0905200	LOC_Os01g67810.1	cell.vesicle transport	weakly similar to ( 109) AT5G50380 | Symbols: ATEXO70F1 | ATEXO70F1 (exocyst subunit EXO70 family protein F1); protein binding | chr5:20516382-20518433 REVERSE Exo70 protein|transposon protein, putative, unclassified, expressed
OS01T0905300	-2.32409			Os01g0905300	LOC_Os01g67820.1	cell.vesicle transport	weakly similar to ( 144) AT5G50380 | Symbols: ATEXO70F1 | ATEXO70F1 (exocyst subunit EXO70 family protein F1); protein binding | chr5:20516382-20518433 REVERSE Exo70 protein|exo70 exocyst complex subunit domain containing protein, expressed
OS01T0910500		-2.95339		Os01g0910500	None
OS01T0910800	18.7002		21.2398	Os01g0910800	LOC_Os01g68290.1	not assigned.unknown	protein|expressed protein
OS01T0910900	-3.88043			Os01g0910900	LOC_Os01g68300.1	not assigned.unknown	protein|expressed protein
OS01T0915200			17.5118	Os01g0915200	LOC_Os01g68660.1	not assigned.unknown	protein|cysteine proteinase inhibitor precursor protein, putative, expressed
OS01T0916400			2.0385	Os01g0916400	LOC_Os01g68770.1	metal handling	highly similar to ( 770) AT4G14030 | Symbols: SBP1 | SBP1 (selenium-binding protein 1); selenium binding | chr4:8098121-8100165 REVERSE SBP56 protein|selenium-binding protein, putative, expressed
OS01T0922700		-3.21957		Os01g0922700	LOC_Os01g69840.1	not assigned.unknown	protein|expressed protein
OS01T0924966		-18.6882	-18.6882	Os01g0924966	LOC_Os01g70050.1	hormone metabolism.auxin.induced-regulated-responsive-activated	Auxin_inducible protein|OsSAUR3 - Auxin-responsive SAUR gene family member, expressed
OS01T0930800	2.2747			Os01g0930800	LOC_Os01g70520.1	misc.gluco-, galacto- and mannosidases	moderately similar to ( 464) AT1G02850 | Symbols: BGLU11 | BGLU11 (BETA GLUCOSIDASE 11); catalytic/ cation binding / hydrolase, hydrolyzing O-glycosyl compounds | chr1:630569-633085 FORWARDmoderately similar to ( 286) BGLC_MAIZE Beta-glucosidase, chloroplast precursor (EC 3.2.1.21) (Gentiobiase) (Cellobiase) (Beta-D-glucoside glucohydrolase) - Zea mays (Maize) Glyco_hydro_1 BglB celA arb PRK09852…
OS01T0931100			-2.10673	Os01g0931100	LOC_Os01g70550.1	not assigned.unknown	moderately similar to ( 488) AT5G27730 | Symbols: | unknown protein | chr5:9820311-9822868 FORWARD protein|heparan-alpha-glucosaminide N-acetyltransferase, putative, expressed
OS01T0938100		-2.06343		Os01g0938100	LOC_Os01g71190.1	PS.lightreaction.photosystem II.PSII polypeptide subunits	weakly similar to ( 191) AT4G28660 | Symbols: PSB28 | PSB28 (PHOTOSYSTEM II REACTION CENTER PSB28 PROTEIN) | chr4:14150008-14150933 FORWARDpsbW Psb28 protein|photosystem II reaction center PSB28 protein, chloroplast precursor, putative, expressed
OS01T0939300			2.24942	Os01g0939300	LOC_Os01g71256.1	RNA.regulation of transcription.unclassified	moderately similar to ( 202) AT3G21480 | Symbols: | FUNCTIONS IN: molecular_function unknown; INVOLVED IN: biological_process unknown; LOCATED IN: intracellular; CONTAINS InterPro DOMAIN/s: BRCT (InterPro:IPR001357); BEST Arabidopsis thaliana protein match is: transcription coactivator (TAIR:AT4G03130.1); Has 489 Blast hits to 455 proteins in 115 species: Archae - 2; Bacteria - 37; Metazoa - 270;…
OS01T0939500		2.23845	4.08104	Os01g0939500	LOC_Os01g71270.1	protein.synthesis.release	highly similar to ( 730) AT3G26618 | Symbols: ERF1-3 | ERF1-3 (eukaryotic release factor 1-3); translation release factor | chr3:9788854-9790161 FORWARD eRF1 PRK04011 eRF1_1 eRF1_2 eRF1_3 protein|eukaryotic peptide chain release factor subunit 1-1, putative, expressed
OS01T0939550			3.65002	Os01g0939550	None
OS01T0940700	-2.33052			Os01g0940700	LOC_Os01g71340.1	misc.beta 1,3 glucan hydrolases.glucan endo-1,3-beta-glucosidase	moderately similar to ( 270) AT3G57240 | Symbols: BG3 | BG3 (BETA-1,3-GLUCANASE 3); cellulase/ hydrolase, hydrolyzing O-glycosyl compounds | chr3:21181916-21183045 REVERSEmoderately similar to ( 390) E13B_MAIZE Glucan endo-1,3-beta-glucosidase, acidic isoform precursor (EC 3.2.1.39) ((1->3)-beta-glucan endohydrolase) ((1->3)-beta-glucanase) (Beta-1,3-endoglucanase) - Zea mays (Maize)Glyco_hydro_1…
OS01T0944100			16.2019	Os01g0944100	LOC_Os01g71624.1	not assigned.unknown	protein|expressed protein
OS01T0949800		3.62135	3.67127	Os01g0949800	LOC_Os01g72140.1	misc.glutathione S transferases	weakly similar to ( 186) AT2G29420 | Symbols: ATGSTU7, GST25 | ATGSTU7 (ARABIDOPSIS THALIANA GLUTATHIONE S-TRANSFERASE TAU 7); glutathione transferase | chr2:12618111-12618871 REVERSEweakly similar to ( 193) GSTX6_SOYBN Probable glutathione S-transferase (EC 2.5.1.18) (Heat shock protein 26A) (G2-4) - Glycine max (Soybean) GST_C_Tau GST_N_Tau Gst protein|glutathione S-transferase, putative, expre…
OS01T0949900		2.76913	3.26531	Os01g0949900	LOC_Os01g72150.1	misc.glutathione S transferases	weakly similar to ( 195) AT3G09270 | Symbols: ATGSTU8 | ATGSTU8 (GLUTATHIONE S-TRANSFERASE TAU 8); glutathione transferase | chr3:2848407-2849226 REVERSEmoderately similar to ( 216) GSTX1_TOBAC Probable glutathione S-transferase (EC 2.5.1.18) (Auxin-induced protein PGNT1/PCNT110) - Nicotiana tabacum (Common tobacco) GST_C_Tau GST_N_Tau Gst protein|glutathione S-transferase, putative, expressed
OS01T0950900			2.44278	Os01g0950900	LOC_Os01g72210.1	stress.abiotic.drought/salt	highly similar to ( 685) AT3G54510 | Symbols: | early-responsive to dehydration protein-related / ERD protein-related | chr3:20180339-20183220 FORWARD DUF221 COG5594 protein|early-responsive to dehydration protein-related, putative, expressed
OS01T0952800	-4.27126			Os01g0952800	LOC_Os01g72370.1	RNA.regulation of transcription.bHLH,Basic Helix-Loop-Helix family	weakly similar to ( 111) AT3G56970 | Symbols: BHLH038, ORG2 | BHLH038; DNA binding / transcription factor | chr3:21084204-21085094 REVERSE protein|helix-loop-helix DNA-binding domain containing protein, expressed
OS01T0955100			2.84037	Os01g0955100	LOC_Os01g72530.1	signalling.calcium	weakly similar to ( 114) AT1G76650 | Symbols: CML38 | calcium-binding EF hand family protein | chr1:28766909-28767442 REVERSE protein|OsCML31 - Calmodulin-related calcium sensor protein, expressed
OS01T0958200		2.90552	5.01809	Os01g0958200	LOC_Os01g72810.1	protein.postranslational modification	weakly similar to ( 133) AT1G16905 | Symbols: | sugar binding | chr1:5782546-5783817 REVERSEweakly similar to ( 122) EP1G_DAUCA Epidermis-specific secreted glycoprotein EP1 precursor (52/54 kDa medium protein) - Daucus carota (Carrot)B_lectin B_lectin protein|secreted glycoprotein, putative, expressed
OS01T0959750		3.0542	4.42773	Os01g0959750	None
OS01T0960200			2.99903	Os01g0960200	LOC_Os01g72970.1	RNA.regulation of transcription.bZIP transcription factor family	moderately similar to ( 305) AT1G21740 | Symbols: | unknown protein | chr1:7641580-7645078 FORWARDDUF632 protein|DUF630/DUF632 domains containing protein, putative, expressed
OS01T0960600		3.01158	3.02429	Os01g0960600	LOC_Os01g73005.1	not assigned.unknown	protein|expressed protein
OS01T0963000		-16.2271	-16.2271	Os01g0963000	LOC_Os01g73200.1	misc.peroxidases	moderately similar to ( 341) AT1G71695 | Symbols: | peroxidase 12 (PER12) (P12) (PRXR6) | chr1:26964359-26966557 FORWARDmoderately similar to ( 219) PER1_ORYSA Peroxidase 1 precursor (EC 1.11.1.7) - Oryza sativa (Rice)secretory_peroxidase plant_peroxidase peroxidase protein|peroxidase precursor, putative, expressed
OS01T0963600	-4.07216			Os01g0963600	LOC_Os01g73250.1	not assigned.unknown	protein|abscisic stress-ripening, putative, expressed
OS01T0974200			-2.27878	Os01g0974200	LOC_Os01g74300.1	not assigned.unknown	protein|metallothionein, putative, expressed
OS02T0106100	-2.27376			Os02g0106100	LOC_Os02g01590.1	major CHO metabolism.degradation.sucrose.invertases.vacuolar	moderately similar to ( 436) AT1G62660 | Symbols: | beta-fructosidase (BFRUCT3) / beta-fructofuranosidase / invertase, vacuolar | chr1:23199949-23203515 FORWARDmoderately similar to ( 467) INVA_PHAAU Acid beta-fructofuranosidase precursor (EC 3.2.1.26) (Acid sucrose hydrolase) (Acid invertase) (AI) (Vacuolar invertase) [Contains: Acid beta-fructofuranosidase 30 kDa subunit; Acid beta-fructofurano…
OS02T0106201	-2.34569			Os02g0106201	None
OS02T0114900	-19.5405		-19.5405	Os02g0114900	LOC_Os02g02380.1	signalling.light	moderately similar to ( 217) AT5G23730 | Symbols: | nucleotide binding | chr5:8005286-8006392 FORWARDvery weakly similar to (97.4) COP1_PEA E3 ubiquitin ligase protein COP1 (EC 6.3.2.-) (Constitutive photomorphogenesis protein 1) - Pisum sativum (Garden pea)WD40 COG2319 protein|suppressor of phythchrome A, putative, expressed
OS02T0128000			-2.03908	Os02g0128000	LOC_Os02g03570.1	stress.abiotic.heat	very weakly similar to ( 100) AT5G59720 | Symbols: HSP18.2 | HSP18.2 (heat shock protein 18.2) | chr5:24062632-24063117 FORWARDweakly similar to ( 108) HSP11_DAUCA 17.8 kDa class I heat shock protein (Clone DCHSP17.7) - Daucus carota (Carrot) HSP20 alpha-crystallin-Hsps IbpA protein|hsp20/alpha crystallin family protein, putative, expressed
OS02T0129800		3.16342	2.81665	Os02g0129800	LOC_Os02g03710.1	not assigned.unknown	protein|UP-9A, putative, expressed
OS02T0139000	2.89067			Os02g0139000	LOC_Os02g04640.1	RNA.regulation of transcription.G2-like transcription factor family, GARP	weakly similar to ( 187) AT3G13040 | Symbols: | myb family transcription factor | chr3:4172415-4174456 REVERSE protein|Myb-like DNA-binding domain containing protein, putative, expressed
OS02T0139500	2.62887			Os02g0139500	LOC_Os02g04690.1	secondary metabolism.isoprenoids.terpenoids	highly similar to ( 697) AT2G07050 | Symbols: CAS1 | CAS1 (cycloartenol synthase 1); cycloartenol synthase | chr2:2924629-2930295 FORWARD SQCY_1 SQCY SqhC ISOPREN_C2_like protein|cycloartenol synthase, putative, expressed
OS02T0143200		2.67296		Os02g0143200	LOC_Os02g05040.1	cell.cycle	highly similar to ( 818) AT2G41830 | Symbols: | cyclin-related | chr2:17450431-17456453 REVERSE protein|cyclin-related protein, putative, expressed
OS02T0148000	2.4781			Os02g0148000	LOC_Os02g05470.1	RNA.regulation of transcription.C2C2(Zn) CO-like, Constans-like zinc finger family	weakly similar to ( 115) AT5G57180 | Symbols: CIA2 | CIA2 (CHLOROPLAST IMPORT APPARATUS 2); transcription regulator | chr5:23168393-23169523 FORWARD protein|CCT motif family protein, expressed
OS02T0159300			17.9167	Os02g0159300	LOC_Os02g06450.1	not assigned.unknown	protein|coiled-coil domain-containing protein 72, putative, expressed
OS02T0159850		-17.7039		Os02g0159850	LOC_Os02g06480.1	mitochondrial electron transport / ATP synthesis.cytochrome c oxidase	moderately similar to ( 333) AT3G08950 | Symbols: | electron transport SCO1/SenC family protein | chr3:2727285-2729289 FORWARD SCO COG1999 SCO1-SenC protein|SCO1 protein homolog, mitochondrial precursor, putative, expressed
OS02T0161900	2.81015			Os02g0161900	LOC_Os02g06640.1	protein.degradation.ubiquitin.ubiquitin	highly similar to ( 524) AT5G03240 | Symbols: UBQ3 | UBQ3 (POLYUBIQUITIN 3); protein binding | chr5:771976-772896 REVERSEweakly similar to ( 134) UBIQ_WHEAT Ubiquitin - Triticum aestivum (Wheat) Ubiquitin UBQ Nedd8 ubiquitin UBL protein|ubiquitin family protein, putative, expressed
OS02T0163500			17.2677	Os02g0163500	LOC_Os02g06770.1	not assigned.unknown	protein|expressed protein
OS02T0168100	2.94264		2.56557	Os02g0168100	LOC_Os02g07160.1	secondary metabolism.isoprenoids.tocopherol biosynthesis.hydroxyphenylpyruvate dioxygenase	moderately similar to ( 417) AT1G06570 | Symbols: PDS1, HPD | PDS1 (PHYTOENE DESATURATION 1); 4-hydroxyphenylpyruvate dioxygenase | chr1:2012173-2013543 REVERSEhighly similar to ( 507) HPPD_HORVU 4-hydroxyphenylpyruvate dioxygenase (EC 1.13.11.27) (4HPPD) (HPD) (HPPDase) (4-hydroxyphenylpyruvic acid oxidase) - Hordeum vulgare (Barley) COG3185 protein|glyoxalase family protein, putative, expressed
OS02T0168200			3.60532	Os02g0168200	LOC_Os02g07170.1	RNA.regulation of transcription.MYB domain transcription factor family	very weakly similar to (80.5) AT2G02060 | Symbols: | transcription factor | chr2:495691-497609 FORWARD protein|MYB family transcription factor, putative, expressed
OS02T0178600	2.05821			Os02g0178600	LOC_Os02g08200.1	not assigned.unknown	protein|zinc finger, C3HC4 type domain containing protein, expressed
OS02T0179600	2.46983	2.49654	5.71938	Os02g0179600	LOC_Os02g08330.1	not assigned.unknown	highly similar to ( 607) AT5G13210 | Symbols: | CONTAINS InterPro DOMAIN/s: Uncharacterized conserved protein UCP015417, vWA (InterPro:IPR011205), von Willebrand factor, type A (InterPro:IPR002035); BEST Arabidopsis thaliana protein match is: unknown protein (TAIR:AT3G24780.1); Has 250 Blast hits to 233 proteins in 28 species: Archae - 0; Bacteria - 8; Metazoa - 0; Fungi - 23; Plants - 45; Viruse…
OS02T0181700	17.9197			Os02g0181700	LOC_Os02g08470.1	not assigned.unknown	protein|expressed protein
OS02T0183900			5.71626	Os02g0183900	LOC_Os02g09100.1	protein.aa activation.isoleucine-tRNA ligase	moderately similar to ( 460) AT4G10320 | Symbols: | isoleucyl-tRNA synthetase, putative / isoleucine--tRNA ligase, putative | chr4:6397526-6404509 REVERSE ileS IleS tRNA-synt_1 IleRS_core ileS Ile_Leu_Val_MetRS_core ValS ValRS_core protein|isoleucyl-tRNA synthetase, cytoplasmic, putative, expressed
OS02T0189200			2.21656	Os02g0189200	LOC_Os02g09610.1	misc.GDSL-motif lipase	moderately similar to ( 301) AT2G04570 | Symbols: | GDSL-motif lipase/hydrolase family protein | chr2:1594747-1596129 FORWARDweakly similar to ( 134) APG_BRANA Anter-specific proline-rich protein APG (Protein CEX) (Fragment) - Brassica napus (Rape)SGNH_plant_lipase_like fatty_acyltransferase_like Triacylglycerol_lipase_like protein|GDSL-like lipase/acylhydrolase, putative, expressed
OS02T0191300			2.27075	Os02g0191300	LOC_Os02g09810.1	transport.amino acids	moderately similar to ( 464) AT3G30390 | Symbols: | amino acid transporter family protein | chr3:11977112-11978827 REVERSE Aa_trans SdaC protein|amino acid transporter, putative, expressed
OS02T0195900		18.6187		Os02g0195900	None
OS02T0197600		-3.47785	-2.89245	Os02g0197600	LOC_Os02g10390.1	PS.lightreaction.photosystem I.LHC-I	moderately similar to ( 296) AT1G61520 | Symbols: LHCA3 | LHCA3; chlorophyll binding | chr1:22700493-22701149 FORWARDweakly similar to ( 109) CB12_PETHY Chlorophyll a-b binding protein, chloroplast precursor (LHCI type II CAB) - Petunia hybrida (Petunia)Chloroa_b-bind protein|chlorophyll A-B binding protein, putative, expressed
OS02T0198700			2.36897	Os02g0198700	LOC_Os02g10520.1	protein.degradation.subtilases	highly similar to ( 744) AT2G04160 | Symbols: AIR3 | AIR3; serine-type endopeptidase | chr2:1401450-1407694 REVERSEPA_subtilisin_like protein|OsSub12 - Putative Subtilisin homologue, expressed
OS02T0203300	2.12051			Os02g0203300	LOC_Os02g10880.1	misc.UDP glucosyl and glucoronyl transferases	moderately similar to ( 310) AT4G15550 | Symbols: IAGLU | IAGLU (INDOLE-3-ACETATE BETA-D-GLUCOSYLTRANSFERASE); UDP-glycosyltransferase/ transferase, transferring glycosyl groups | chr4:8877877-8879301 REVERSEmoderately similar to ( 219) IAAG_MAIZE Indole-3-acetate beta-glucosyltransferase (EC 2.4.1.121) (IAA-Glu synthetase) ((Uridine 5'-diphosphate-glucose:indol-3-ylacetyl)-beta-D-glucosyl transf…
OS02T0205200	2.55883		3.11924	Os02g0205200	LOC_Os02g11040.1	not assigned.unknown	moderately similar to ( 354) AT4G32460 | Symbols: | FUNCTIONS IN: molecular_function unknown; INVOLVED IN: biological_process unknown; LOCATED IN: plant-type cell wall; EXPRESSED IN: 24 plant structures; EXPRESSED DURING: 15 growth stages; CONTAINS InterPro DOMAIN/s: Protein of unknown function DUF642 (InterPro:IPR006946), Galactose-binding like (InterPro:IPR008979); BEST Arabidopsis thaliana pro…
OS02T0211100			17.1216	Os02g0211100	LOC_Os02g11970.1	not assigned.unknown	protein|expressed protein
OS02T0212500		3.07087	3.57949	Os02g0212500	LOC_Os02g12090.1	not assigned.unknown	protein|expressed protein
OS02T0214766			3.56826	Os02g0214766	None
OS02T0218700	2.70908		2.28474	Os02g0218700	LOC_Os02g12680.1	hormone metabolism.jasmonate.synthesis-degradation.allene oxidase synthase	moderately similar to ( 386) AT5G42650 | Symbols: AOS, CYP74A, DDE2 | AOS (ALLENE OXIDE SYNTHASE); allene oxide synthase/ hydro-lyase/ oxygen binding | chr5:17097803-17099359 REVERSEhighly similar to ( 870) C74A3_ORYSA Cytochrome P450 74A3 (EC 4.2.1.92) (Allene oxide synthase 3) (Hydroperoxide dehydrase 3) - Oryza sativa (Rice) protein|cytochrome P450, putative, expressed
OS02T0218800			-2.17551	Os02g0218800	LOC_Os02g12690.1	hormone metabolism.jasmonate.synthesis-degradation.allene oxidase synthase	moderately similar to ( 423) AT5G42650 | Symbols: AOS, CYP74A, DDE2 | AOS (ALLENE OXIDE SYNTHASE); allene oxide synthase/ hydro-lyase/ oxygen binding | chr5:17097803-17099359 REVERSEhighly similar to ( 935) C74A4_ORYSA Cytochrome P450 74A4 (EC 4.2.1.92) (Allene oxide synthase 4) (Hydroperoxide dehydrase 4) - Oryza sativa (Rice) protein|cytochrome P450, putative, expressed
OS02T0227100	2.92856			Os02g0227100	LOC_Os02g13370.1	not assigned.unknown	protein|expressed protein
OS02T0232900			2.52622	Os02g0232900	LOC_Os02g13870.1	transport.Major Intrinsic Proteins.NIP	moderately similar to ( 305) AT4G18910 | Symbols: NIP1;2, NLM2 | NIP1;2 (NOD26-LIKE INTRINSIC PROTEIN 1;2); arsenite transmembrane transporter/ water channel | chr4:10366211-10368179 FORWARDmoderately similar to ( 275) NO26_SOYBN Nodulin-26 (N-26) - Glycine max (Soybean) MIP MIP GlpF PRK05420 protein|aquaporin protein, putative, expressed
OS02T0246900			-2.58396	Os02g0246900	LOC_Os02g14890.1	not assigned.unknown	protein|expressed protein
OS02T0256500	2.25044			Os02g0256500	LOC_Os02g15704.1	not assigned.unknown	protein|expressed protein
OS02T0257400	18.5211			Os02g0257400	LOC_Os02g15750.1	misc.rhodanese	moderately similar to ( 239) AT4G01050 | Symbols: | hydroxyproline-rich glycoprotein family protein | chr4:455874-458175 FORWARD protein|expressed protein
OS02T0269600			2.53921	Os02g0269600	LOC_Os02g16940.1	protein.degradation.subtilases	highly similar to ( 520) AT1G32960 | Symbols: ATSBT3.3, SBT3.3 | SBT3.3; identical protein binding / serine-type endopeptidase | chr1:11945351-11948429 FORWARD protein|OsSub13 - Putative Subtilisin homologue, expressed
OS02T0272900	3.08229			Os02g0272900	LOC_Os02g17304.1	stress.biotic	moderately similar to ( 257) AT3G46530 | Symbols: RPP13 | RPP13 (RECOGNITION OF PERONOSPORA PARASITICA 13); ATP binding | chr3:17130739-17133246 REVERSE NB-ARC protein|resistance protein, putative, expressed
OS02T0274900			2.18347	Os02g0274900	LOC_Os02g17500.1	transport.sugars	highly similar to ( 575) AT1G67300 | Symbols: | hexose transporter, putative | chr1:25193832-25196751 REVERSEweakly similar to ( 113) STA_RICCO Sugar carrier protein A - Ricinus communis (Castor bean) Sugar_tr xylE protein|transporter family protein, putative, expressed
OS02T0282900			3.20297	Os02g0282900	LOC_Os02g18180.1	RNA.transcription	highly similar to ( 917) AT4G19210 | Symbols: ATRLI2, RLI2 | ATRLI2; transporter | chr4:10501906-10504776 FORWARD COG1245 ABC_RNaseL_inhibitor_domain1 ABC_RNaseL_inhibitor_domain2 ABC_RNaseL_inhibitor COG1123 ABC_tran MalK ZnuC ABC_Iron-Siderophores_B12_Hemin FepC ABC_cobalt_CbiO_domain1 CbiO ABC_MalK_N CcmA ABC_Carb_Solutes_like CydD ABC_Metallic_Cations TauB ABC_ATPase ABC_cobalt_CbiO_domain2 A…
OS02T0285300	-2.26505			Os02g0285300	LOC_Os02g18410.1	signalling.phosphinositides	very weakly similar to ( 100) AT4G20260 | Symbols: ATPCAP1, PCAP1 | DREPP plasma membrane polypeptide family protein | chr4:10941593-10943227 FORWARDvery weakly similar to (83.2) SRS1_ORYSA Salt-stress root protein RS1 - Oryza sativa (Rice) protein|salt stress root protein RS1, putative, expressed
OS02T0301100	-3.22544		-4.72949	Os02g0301100	LOC_Os02g19820.1	development.unspecified	moderately similar to ( 221) AT4G10850 | Symbols: | nodulin MtN3 family protein | chr4:6675068-6676718 FORWARD MtN3_slv protein|nodulin MtN3 family protein, putative, expressed
OS02T0302200	2.35648			Os02g0302200	LOC_Os02g19924.1	amino acid metabolism.degradation.aromatic aa.tyrosine	moderately similar to ( 473) AT5G36160 | Symbols: | aminotransferase-related | chr5:14233261-14235129 REVERSE COG0436 PRK09265 PRK08363 Aminotran_1_2 PRK08069 PRK07568 PRK05794 PRK08443 PRK06056 PRK05764 PRK07212 PRK07367 PRK06108 PRK08362 PRK06348 ARO8 PRK07310 PRK06836 PRK07682 PRK06507 PRK07324 PRK07777 PRK07543 PRK08912 PRK06375 PRK06855 PRK05957 PRK07309 MalY PRK07683 PRK08361 PRK06575 PRK07…
OS02T0306401	-4.83943	2.46428		Os02g0306401	LOC_Os02g20360.1	secondary metabolism.isoprenoids.tocopherol biosynthesis	moderately similar to ( 476) AT5G53970 | Symbols: | aminotransferase, putative | chr5:21910676-21912594 FORWARDvery weakly similar to (85.1) 1A12_CUCMA 1-aminocyclopropane-1-carboxylate synthase CMA101 (EC 4.4.1.14) (ACC synthase) (S-adenosyl-L-methionine methylthioadenosine-lyase) - Cucurbita maxima (Pumpkin) (Winter squash) COG0436 PRK09265 Aminotran_1_2 PRK05794 PRK08363 PRK06108 PRK05764 PRK0…
OS02T0318100			-2.58421	Os02g0318100	LOC_Os02g21300.1	mitochondrial electron transport / ATP synthesis.alternative oxidase	moderately similar to ( 415) AT3G27620 | Symbols: AOX1C | AOX1C; alternative oxidase | chr3:10229289-10230595 REVERSEmoderately similar to ( 396) AOX1_SOYBN Alternative oxidase 1, mitochondrial precursor (EC 1.-.-.-) - Glycine max (Soybean)AOX AOX protein|transposon protein, putative, unclassified, expressed
OS02T0435200			16.0285	Os02g0435200	None
OS02T0445100			17.3172	Os02g0445100	LOC_Os02g24700.1	hormone metabolism.auxin.induced-regulated-responsive-activated	weakly similar to ( 110) AT1G75580 | Symbols: | auxin-responsive protein, putative | chr1:28377530-28377856 FORWARDAuxin_inducible protein|OsSAUR8 - Auxin-responsive SAUR gene family member, expressed
OS02T0455400		3.12785	3.82345	Os02g0455400	LOC_Os02g25780.1	not assigned.unknown	DUF1442 protein|expressed protein
OS02T0467400			16.6891	Os02g0467400	None
OS02T0467600			3.31961	Os02g0467600	LOC_Os02g26810.1	misc.cytochrome P450	highly similar to ( 578) AT2G30490 | Symbols: ATC4H, C4H, CYP73A5 | C4H (CINNAMATE-4-HYDROXYLASE); trans-cinnamate 4-monooxygenase | chr2:12993861-12995683 REVERSEhighly similar to ( 592) TCMO_PEA Trans-cinnamate 4-monooxygenase (EC 1.14.13.11) (Cinnamic acid 4-hydroxylase) (CA4H) (C4H) (P450C4H) (Cytochrome P450 73) - Pisum sativum (Garden pea) p450 CypX protein|cytochrome P450, putative, expres…
OS02T0482400	17.9842			Os02g0482400	LOC_Os02g28110.1	not assigned.unknown	weakly similar to ( 157) DCOR_CAPAN Ornithine decarboxylase (EC 4.1.1.17) (ODC) (CaODC1) (CapODC) - Capsicum annuum (Bell pepper) Orn_Arg_deC_N LysA protein|ornithine decarboxylase, putative, expressed
OS02T0484900	2.49621			Os02g0484900	LOC_Os02g28334.1	not assigned.unknown	protein|expressed protein
OS02T0484950	2.82287			Os02g0484950	None
OS02T0498100			16.4951	Os02g0498100	LOC_Os02g29500.1	not assigned.unknown	protein|expressed protein
OS02T0507100			-17.4629	Os02g0507100	LOC_Os02g30380.1	not assigned.unknown	protein|expressed protein
OS02T0511400	2.44876	2.35636	3.48064	Os02g0511400	LOC_Os02g30714.1	misc.short chain dehydrogenase/reductase (SDR)	moderately similar to ( 300) AT5G50700 | Symbols: | short-chain dehydrogenase/reductase (SDR) family protein | chr5:20623259-20624995 REVERSE PRK06181 DltE COG4221 FabG fabG fabG fabG PRK12829 fabG PRK07109 PRK05872 PRK07024 PRK08324 PRK12828 fabG PRK12429 PRK07201 fabG PRK08213 PRK08251 PRK06200 PRK12826 PRK07825 PRK08267 PRK06500 PRK12939 PRK08643 PRK12935 PRK05855 PRK07063 PRK06194 PRK07478 PR…
OS02T0512000		-2.63602	-2.71042	Os02g0512000	LOC_Os02g30810.1	hormone metabolism.auxin.induced-regulated-responsive-activated	protein|OsSAUR10 - Auxin-responsive SAUR gene family member, expressed
OS02T0519700			-2.37309	Os02g0519700	LOC_Os02g32009.1	not assigned.unknown	protein|expressed protein
OS02T0523100		4.18686	5.26952	Os02g0523100	LOC_Os02g32320.1	not assigned.unknown	protein|expressed protein
OS02T0527200			-2.28648	Os02g0527200	LOC_Os02g32580.1	not assigned.unknown	weakly similar to ( 101) AT2G27830 | Symbols: | FUNCTIONS IN: molecular_function unknown; EXPRESSED IN: 22 plant structures; EXPRESSED DURING: 13 growth stages; BEST Arabidopsis thaliana protein match is: pentatricopeptide (PPR) repeat-containing protein (TAIR:AT4G22760.1); Has 68 Blast hits to 68 proteins in 11 species: Archae - 0; Bacteria - 0; Metazoa - 0; Fungi - 0; Plants - 68; Viruses - 0; …
OS02T0527300			2.51193	Os02g0527300	LOC_Os02g32590.1	RNA.regulation of transcription.HSF,Heat-shock transcription factor family	moderately similar to ( 213) AT5G03720 | Symbols: AT-HSFA3, HSFA3 | AT-HSFA3; DNA binding / transcription factor | chr5:971913-973683 REVERSE HSF_DNA-bind HSF HSF1 protein|HSF-type DNA-binding domain containing protein, expressed
OS02T0530300	2.21263			Os02g0530300	LOC_Os02g32840.1	RNA.regulation of transcription.unclassified	very weakly similar to (89.0) AT4G12040 | Symbols: | zinc finger (AN1-like) family protein | chr4:7215341-7215868 FORWARD protein|zinc finger A20 and AN1 domain-containing stress-associated protein, putative, expressed
OS02T0533800	2.73906			Os02g0533800	LOC_Os02g33070.1	not assigned.unknown	protein|expressed protein
OS02T0534400		2.09564	2.28957	Os02g0534400	LOC_Os02g33110.1	major CHO metabolism.degradation.sucrose.invertases.cell wall	moderately similar to ( 216) AT2G36190 | Symbols: AtcwINV4 | AtcwINV4 (Arabidopsis thaliana cell wall invertase 4); hydrolase, hydrolyzing O-glycosyl compounds | chr2:15174951-15177785 REVERSEmoderately similar to ( 366) INV1_ORYSA Beta-fructofuranosidase, insoluble isoenzyme 1 precursor (EC 3.2.1.26) (Sucrose hydrolase 1) (Invertase 1) (Cell wall beta-fructosidase 1) (OsCIN1) - Oryza sativa (Ric…
OS02T0534550		2.19848	2.35833	Os02g0534550	None
OS02T0535901	2.20108			Os02g0535901	LOC_Os02g33240.1	protein.degradation.ubiquitin.E3.SCF.FBOX	weakly similar to ( 122) AT2G36090 | Symbols: | F-box family protein | chr2:15158631-15159584 FORWARD protein|OsFBX51 - F-box domain containing protein, expressed
OS02T0543000		3.14194	4.04578	Os02g0543000	LOC_Os02g33820.1	not assigned.unknown	protein|abscisic stress-ripening, putative, expressed
OS02T0548700			-2.3152	Os02g0548700	LOC_Os02g34410.1	RNA.regulation of transcription.PHOR1	weakly similar to ( 177) AT3G19380 | Symbols: PUB25 | PUB25 (PLANT U-BOX 25); binding / ubiquitin-protein ligase | chr3:6714602-6715867 REVERSEvery weakly similar to (94.7) SPL11_ORYSA Spotted leaf protein 11 (Spotted leaf11) (Cell death-related protein SPL11) - Oryza sativa (Rice)Ubox U-box protein|U-box domain-containing protein, putative, expressed
OS02T0555300	2.10064			Os02g0555300	LOC_Os02g34970.1	development.unspecified	weakly similar to ( 189) AT5G64530 | Symbols: ANAC104, XND1 | XND1; transcription factor | chr5:25795360-25796699 FORWARDweakly similar to ( 117) NAC71_ORYSA NAC domain-containing protein 71 (ONAC071) - Oryza sativa (Rice)NAM protein|no apical meristem protein, putative, expressed
OS02T0569000			-3.18657	Os02g0569000	LOC_Os02g36030.1	misc.cytochrome P450	moderately similar to ( 319) AT2G45570 | Symbols: CYP76C2 | CYP76C2; electron carrier/ heme binding / iron ion binding / monooxygenase/ oxygen binding | chr2:18779935-18781922 REVERSEmoderately similar to ( 256) C76A2_SOLME Cytochrome P450 76A2 (EC 1.14.-.-) (CYPLXXVIA2) (P-450EG7) - Solanum melongena (Eggplant) (Aubergine) p450 CypX protein|cytochrome P450, putative, expressed
OS02T0569400		-3.11834		Os02g0569400	LOC_Os02g36070.1	misc.cytochrome P450	moderately similar to ( 348) AT2G45570 | Symbols: CYP76C2 | CYP76C2; electron carrier/ heme binding / iron ion binding / monooxygenase/ oxygen binding | chr2:18779935-18781922 REVERSEmoderately similar to ( 265) C93A1_SOYBN Cytochrome P450 93A1 (EC 1.14.-.-) - Glycine max (Soybean) p450 CypX protein|cytochrome P450, putative, expressed
OS02T0569900		-2.49173		Os02g0569900	LOC_Os02g36110.1	misc.cytochrome P450	moderately similar to ( 354) AT2G45570 | Symbols: CYP76C2 | CYP76C2; electron carrier/ heme binding / iron ion binding / monooxygenase/ oxygen binding | chr2:18779935-18781922 REVERSEmoderately similar to ( 267) C76A2_SOLME Cytochrome P450 76A2 (EC 1.14.-.-) (CYPLXXVIA2) (P-450EG7) - Solanum melongena (Eggplant) (Aubergine) p450 CypX protein|cytochrome P450, putative, expressed
OS02T0570800		-3.03528	-2.19957	Os02g0570800	None
OS02T0571100		-4.46047	-4.25428	Os02g0571100	LOC_Os02g36210.1	secondary metabolism.isoprenoids.terpenoids	highly similar to ( 565) AT4G02780 | Symbols: GA1, ABC33, ATCPS1 | GA1 (GA REQUIRING 1); ent-copalyl diphosphate synthase/ magnesium ion binding | chr4:1237881-1244766 REVERSEhighly similar to ( 602) KSA_PEA Ent-kaurene synthase A, chloroplast precursor (EC 5.5.1.13) (Ent-copalyl diphosphate synthase) (KSA) - Pisum sativum (Garden pea)Terpene_cyclase_plant_C1 Terpene_synth Terpene_synth_C protein…
OS02T0572000			-3.42822	Os02g0572000	None
OS02T0575000			2.78389	Os02g0575000	LOC_Os02g36530.1	not assigned.unknown	protein|expressed protein
OS02T0577600		3.05605	2.78266	Os02g0577600	None
OS02T0582800			2.73945	Os02g0582800	LOC_Os02g37180.1	not assigned.unknown	protein|expressed protein
OS02T0582900		-3.11887	-4.36237	Os02g0582900	LOC_Os02g37190.1	not assigned.unknown	protein|expressed protein
OS02T0583700		4.92498	5.52666	Os02g0583700	LOC_Os02g37250.1	not assigned.unknown	protein|hypothetical protein
OS02T0584200		5.1135	4.52837	Os02g0584200	LOC_Os02g37260.1	not assigned.unknown	protein|hypothetical protein
OS02T0584800	-2.21987			Os02g0584800	LOC_Os02g37300.1	not assigned.unknown	protein|heavy metal associated domain containing protein, expressed
OS02T0585100	-2.16084			Os02g0585100	LOC_Os02g37320.1	not assigned.unknown	protein|heavy metal associated domain containing protein, expressed
OS02T0585650		2.40237	2.20734	Os02g0585650	None
OS02T0586000		4.76578	4.54335	Os02g0586000	LOC_Os02g37380.1	not assigned.unknown	protein|expressed protein
OS02T0586900	3.67367		3.20003	Os02g0586900	LOC_Os02g37480.1	not assigned.unknown	protein|glycine-rich cell wall structural protein precursor, putative, expressed
OS02T0587300			17.0779	Os02g0587300	LOC_Os02g37500.1	not assigned.unknown	protein|expressed protein
OS02T0587600			17.1328	Os02g0587600	LOC_Os02g37520.1	not assigned.unknown	protein|RNA-binding protein FUS, putative, expressed
OS02T0590400	-3.06334			Os02g0590400	LOC_Os02g37800.1	lipid metabolism.'exotics' (steroids, squalene etc).phosphatidylcholinesterol O-acyltransferase	moderately similar to ( 214) AT1G27480 | Symbols: | lecithin:cholesterol acyltransferase family protein / LACT family protein | chr1:9544607-9546168 FORWARD LACT protein|lecithin:cholesterol acyltransferase, putative, expressed
OS02T0591000	3.10005			Os02g0591000	LOC_Os02g37834.1	not assigned.unknown	protein|expressed protein
OS02T0593600	5.12886			Os02g0593600	LOC_Os02g38040.1	signalling.receptor kinases	moderately similar to ( 313) AT5G05850 | Symbols: | leucine-rich repeat family protein | chr5:1762691-1764609 REVERSE COG4886 protein|leucine-rich repeat family protein, putative, expressed
OS02T0593700		2.07215	2.69718	Os02g0593700	LOC_Os02g38050.1	protein.degradation.ubiquitin	weakly similar to ( 166) AT4G24690 | Symbols: | ubiquitin-associated (UBA)/TS-N domain-containing protein / octicosapeptide/Phox/Bemp1 (PB1) domain-containing protein | chr4:12741191-12744202 FORWARDZZ_UBA_plant protein|joka2, putative, expressed
OS02T0594232	-18.794			Os02g0594232	None
OS02T0600650	17.9755			Os02g0600650	LOC_Os02g38860.1	not assigned.unknown	protein|expressed protein
OS02T0610500	2.03056			Os02g0610500	LOC_Os02g39710.1	development.unspecified	very weakly similar to (94.0) AT5G57660 | Symbols: ATCOL5, COL5 | zinc finger (B-box type) family protein | chr5:23355573-23356729 FORWARDCCT protein|CCT/B-box zinc finger protein, putative, expressed
OS02T0612900	2.03526		4.43101	Os02g0612900	LOC_Os02g39930.1	transport.misc	moderately similar to ( 261) AT5G58070 | Symbols: ATTIL, TIL | TIL (TEMPERATURE-INDUCED LIPOCALIN); binding / transporter | chr5:23500512-23501156 REVERSE Lipocalin_2 Blc PRK10477 protein|OsTIL-1 Temperature-induced lipocalin-1, expressed
OS02T0616600		3.32778	5.58399	Os02g0616600	LOC_Os02g40330.1	not assigned.unknown	protein|retrotransposon protein, putative, Ty3-gypsy subclass, expressed
OS02T0616800	18.1139	18.0991	16.7146	Os02g0616800	LOC_Os02g40340.1	not assigned.unknown	protein|expressed protein
OS02T0618400	3.45299		3.33795	Os02g0618400	LOC_Os02g40530.1	RNA.regulation of transcription.MYB domain transcription factor family	moderately similar to ( 209) AT4G13480 | Symbols: AtMYB79 | AtMYB79 (myb domain protein 79); DNA binding / transcription factor | chr4:7836675-7837653 FORWARDweakly similar to ( 160) MYBA2_ORYSA Myb-related protein MYBAS2 - Oryza sativa (Rice) protein|MYB family transcription factor, putative, expressed
OS02T0621400	17.1273			Os02g0621400	LOC_Os02g40800.1	not assigned.unknown	protein|expressed protein
OS02T0625300		2.52085	2.55243	Os02g0625300	LOC_Os02g41580.1	protein.postranslational modification	moderately similar to ( 208) AT1G08650 | Symbols: PPCK1 | PPCK1 (PHOSPHOENOLPYRUVATE CARBOXYLASE KINASE); kinase/ protein serine/threonine kinase | chr1:2752206-2753232 FORWARDweakly similar to ( 153) CDPK_DAUCA Calcium-dependent protein kinase (EC 2.7.11.1) (CDPK) - Daucus carota (Carrot) S_TKc S_TKc Pkinase SPS1 Pkinase_Tyr PTKc TyrKc PTKc_Tec_like PTKc_Src_like PTKc_Tec_Rlk PTKc_Srm_Brk PTKc_I…
OS02T0626600	-2.19436			Os02g0626600	LOC_Os02g41670.1	secondary metabolism.phenylpropanoids.lignin biosynthesis.PAL	nearly identical (1034) AT2G37040 | Symbols: pal1, ATPAL1 | pal1 (Phe ammonia lyase 1); phenylalanine ammonia-lyase | chr2:15557602-15560237 REVERSEnearly identical (1289) PAL2_ORYSA Phenylalanine ammonia-lyase (EC 4.3.1.5) - Oryza sativa (Rice) PAL PAL-HAL HutH PRK09367 protein|phenylalanine ammonia-lyase, putative, expressed
OS02T0629000	2.04174			Os02g0629000	LOC_Os02g41840.1	not assigned.unknown	DUF584 protein|DUF584 domain containing protein, putative, expressed
OS02T0639300		3.91158	4.2586	Os02g0639300	LOC_Os02g42640.1	not assigned.unknown	weakly similar to ( 126) AT5G53750 | Symbols: | FUNCTIONS IN: molecular_function unknown; INVOLVED IN: response to wounding; LOCATED IN: cellular_component unknown; EXPRESSED IN: male gametophyte, pollen tube; EXPRESSED DURING: L mature pollen stage; CONTAINS InterPro DOMAIN/s: Cystathionine beta-synthase, core (InterPro:IPR000644); BEST Arabidopsis thaliana protein match is: CBS domain-containin…
OS02T0643800			2.12904	Os02g0643800	LOC_Os02g42990.1	hormone metabolism.auxin.induced-regulated-responsive-activated	very weakly similar to (84.0) AT2G45210 | Symbols: | auxin-responsive protein-related | chr2:18641884-18642372 FORWARDAuxin_inducible protein|OsSAUR11 - Auxin-responsive SAUR gene family member, expressed
OS02T0646200			-2.05792	Os02g0646200	LOC_Os02g43170.1	RNA.regulation of transcription.C2C2(Zn) CO-like, Constans-like zinc finger family	weakly similar to ( 130) AT1G75540 | Symbols: STH2 | STH2 (SALT TOLERANCE HOMOLOG2); transcription factor/ zinc ion binding | chr1:28366059-28367398 FORWARD protein|B-box zinc finger family protein, putative, expressed
OS02T0649900	-2.57332			Os02g0649900	LOC_Os02g43370.1	transport.peptides and oligopeptides	highly similar to ( 855) AT5G53550 | Symbols: YSL3, ATYSL3 | YSL3 (YELLOW STRIPE LIKE 3); oligopeptide transporter | chr5:21756081-21758776 FORWARDOPT COG1297 protein|transposon protein, putative, unclassified, expressed
OS02T0650300	-5.03712			Os02g0650300	LOC_Os02g43410.1	transport.peptides and oligopeptides	highly similar to ( 833) AT5G24380 | Symbols: YSL2, ATYSL2 | YSL2 (YELLOW STRIPE LIKE 2); oligopeptide transporter | chr5:8324098-8326525 FORWARDOPT COG1297 protein|transposon protein, putative, unclassified, expressed
OS02T0650500		2.09742	2.55393	Os02g0650500	LOC_Os02g43430.1	protein.postranslational modification.kinase.receptor like cytoplasmatic kinase VII	moderately similar to ( 382) AT5G47070 | Symbols: | protein kinase, putative | chr5:19118683-19120528 REVERSEmoderately similar to ( 219) NORK_MEDTR Nodulation receptor kinase precursor (EC 2.7.11.1) (Does not make infections protein 2) (Symbiosis receptor-like kinase) (MtSYMRK) - Medicago truncatula (Barrel medic) Pkinase_Tyr TyrKc PTKc S_TKc Pkinase S_TKc PTKc_Jak_rpt2 PTKc_Csk_like PTKc_EphR P…
OS02T0657850		-17.5082		Os02g0657850	None
OS02T0660100	2.09697			Os02g0660100	LOC_Os02g44155.1	not assigned.unknown	protein|expressed protein
OS02T0661100	-2.02014			Os02g0661100	LOC_Os02g44230.1	minor CHO metabolism.trehalose.TPP	moderately similar to ( 253) AT5G51460 | Symbols: ATTPPA | ATTPPA; trehalose-phosphatase | chr5:20902266-20904292 FORWARD Trehalose_PPase OtsB protein|CPuORF22 - conserved peptide uORF-containing transcript, expressed
OS02T0663800			2.78511	Os02g0663800	LOC_Os02g44470.1	cell.organisation	moderately similar to ( 223) AT1G01750 | Symbols: ADF11 | ADF11 (ACTIN DEPOLYMERIZING FACTOR 11); actin binding | chr1:275528-276126 FORWARDmoderately similar to ( 236) ADF_LILLO Actin-depolymerizing factor (ADF) - Lilium longiflorum (Trumpet lily) ADF ADF Cofilin_ADF protein|actin-depolymerizing factor, putative, expressed
OS02T0665800		3.03837	3.39841	Os02g0665800	LOC_Os02g44610.1	protein.postranslational modification.kinase.receptor like cytoplasmatic kinase VII	moderately similar to ( 387) AT2G45910 | Symbols: | protein kinase family protein / U-box domain-containing protein | chr2:18894520-18898212 FORWARDweakly similar to ( 115) PSKR_DAUCA Phytosulfokine receptor precursor (EC 2.7.11.1) (Phytosulfokine LRR receptor kinase) - Daucus carota (Carrot) S_TKc S_TKc Pkinase Pkinase_Tyr TyrKc PTKc protein|protein kinase, putative, expressed
OS02T0670900	2.24788			Os02g0670900	LOC_Os02g44980.1	transport.amino acids	moderately similar to ( 422) AT2G42005 | Symbols: | amino acid transporter family protein | chr2:17531323-17532564 REVERSE Aa_trans protein|transmembrane amino acid transporter protein, putative, expressed
OS02T0671100	2.55494		2.33085	Os02g0671100	LOC_Os02g44990.1	not assigned.unknown	protein|OsFBDUF13 - F-box and DUF domain containing protein, expressed
OS02T0671800	5.88689	2.64519	4.88134	Os02g0671800	LOC_Os02g45040.1	not assigned.unknown	weakly similar to ( 113) POLX_TOBAC Retrovirus-related Pol polyprotein from transposon TNT 1-94 [Includes: Protease (EC 3.4.23.-); Reverse transcriptase (EC 2.7.7.49); Endonuclease] - Nicotiana tabacum (Common tobacco) protein|retrotransposon protein, putative, unclassified, expressed
OS02T0673100	2.15715	3.69135	2.91436	Os02g0673100	LOC_Os02g45160.1	not assigned.unknown	moderately similar to ( 380) AT4G00910 | Symbols: | unknown protein | chr4:389370-391287 REVERSE UPF0005 protein|aluminum-activated malate transporter, putative, expressed
OS02T0673301		3.23118		Os02g0673301	None
OS02T0684100	-2.95245		-2.76964	Os02g0684100	LOC_Os02g45890.1	lipid metabolism.''exotics'' (steroids, squalene etc)	moderately similar to ( 263) AT2G03770 | Symbols: | sulfotransferase family protein | chr2:1150871-1151845 REVERSE Sulfotransfer_1 protein|sulfotransferase domain containing protein, expressed
OS02T0684400	2.32551			Os02g0684400	LOC_Os02g45930.1	not assigned.unknown	protein|expressed protein
OS02T0686700			2.75043	Os02g0686700	None
OS02T0688800			21.8179	Os02g0688800	LOC_Os02g46340.1	protein.degradation.ubiquitin.E3.RING	very weakly similar to (89.0) AT3G60220 | Symbols: ATL4 | ATL4; protein binding / zinc ion binding | chr3:22254790-22255794 REVERSE protein|RING-H2 finger protein ATL3J, putative, expressed
OS02T0690000	3.02202			Os02g0690000	LOC_Os02g46473.1	not assigned.unknown	protein|expressed protein
OS02T0698000		-3.30868		Os02g0698000	LOC_Os02g47020.1	PS.calvin cycle.PRK	highly similar to ( 674) AT1G32060 | Symbols: PRK | PRK (PHOSPHORIBULOKINASE); ATP binding / phosphoribulokinase/ protein binding | chr1:11532668-11534406 FORWARDhighly similar to ( 775) KPPR_WHEAT Phosphoribulokinase, chloroplast precursor (EC 2.7.1.19) (Phosphopentokinase) (PRKase) (PRK) - Triticum aestivum (Wheat) PRK PRK07429 PRK Udk PRK05480 UMPK protein|phosphoribulokinase/Uridine kinase fa…
OS02T0702300	4.59513			Os02g0702300	LOC_Os02g47390.1	not assigned.unknown	protein|expressed protein
OS02T0705400			2.02458	Os02g0705400	LOC_Os02g47650.1	stress.abiotic.unspecified	weakly similar to ( 162) AT2G21620 | Symbols: RD2 | RD2 | chr2:9248749-9249986 FORWARD protein|universal stress protein domain containing protein, putative, expressed
OS02T0713250		-17.8528		Os02g0713250	LOC_Os02g48280.1	not assigned.unknown	protein|expressed protein
OS02T0718600		-2.33807		Os02g0718600	LOC_Os02g48710.1	not assigned.unknown	protein|expressed protein
OS02T0729400		-17.7451		Os02g0729400	LOC_Os02g49680.1	misc.rhodanese	moderately similar to ( 280) AT5G23060 | Symbols: CaS | CaS (Calcium sensing receptor) | chr5:7736760-7738412 REVERSE protein|arsenate reductase, putative, expressed
OS02T0730000	3.59511		3.26497	Os02g0730000	LOC_Os02g49720.1	fermentation.aldehyde dehydrogenase	highly similar to ( 783) AT1G23800 | Symbols: ALDH2B7, ALDH2B | ALDH2B7; 3-chloroallyl aldehyde dehydrogenase/ aldehyde dehydrogenase (NAD) | chr1:8412238-8414804 REVERSEmoderately similar to ( 334) BADH_SPIOL Betaine-aldehyde dehydrogenase, chloroplast precursor (EC 1.2.1.8) (BADH) - Spinacia oleracea (Spinach) Aldedh PutA PRK09847 PRK10090 gabD2 gabD PRK03137 gabD1 PRK11904 PRK11905 COG4230 put…
OS02T0731600		-16.8663		Os02g0731600	LOC_Os02g49870.1
OS02T0731900		2.42195		Os02g0731900	LOC_Os02g49920.1	lipid metabolism.FA synthesis and FA elongation.beta ketoacyl CoA synthase	highly similar to ( 600) AT1G68530 | Symbols: CUT1, POP1, CER6, G2, KCS6 | KCS6 (3-KETOACYL-COA SYNTHASE 6); catalytic/ transferase, transferring acyl groups other than amino-acyl groups | chr1:25713600-25714733 REVERSEFAE1_CUT1_RppA CHS_like BcsA FabH protein|3-ketoacyl-CoA synthase, putative, expressed
OS02T0736200		2.16217	2.27192	Os02g0736200	LOC_Os02g50330.1	RNA.transcription	highly similar to ( 984) AT1G14790 | Symbols: RDR1, ATRDRP1 | RDR1 (RNA-DEPENDENT RNA POLYMERASE 1); RNA-directed RNA polymerase/ nucleic acid binding | chr1:5094317-5097817 REVERSE RdRP protein|RNA-dependent RNA polymerase, putative, expressed
OS02T0738100		3.42086	3.0221	Os02g0738100	LOC_Os02g50450.1	not assigned.unknown	protein|hypothetical protein
OS02T0738750	-2.15755			Os02g0738750	None
OS02T0740400			2.07578	Os02g0740400	LOC_Os02g50690.1	misc.GDSL-motif lipase	weakly similar to ( 116) AT1G71250 | Symbols: | GDSL-motif lipase/hydrolase family protein | chr1:26860125-26861582 FORWARDSGNH_plant_lipase_like fatty_acyltransferase_like protein|GDSL-like lipase/acylhydrolase, putative, expressed
OS02T0740600			2.0402	Os02g0740600	LOC_Os02g50710.1	not assigned.unknown	protein|expressed protein
OS02T0744000		-2.53464		Os02g0744000	LOC_Os02g51020.1	not assigned.unknown	weakly similar to ( 120) AT1G18730 | Symbols: NDF6 | NDF6 (NDH DEPENDENT FLOW 6) | chr1:6460625-6461464 FORWARD protein|expressed protein
OS02T0747400			-2.30678	Os02g0747400	LOC_Os02g51280.1	RNA.regulation of transcription.TCP transcription factor family	weakly similar to ( 143) AT1G69690 | Symbols: | TCP family transcription factor, putative | chr1:26216449-26217426 FORWARDTCP protein|TCP-domain protein, putative, expressed
OS02T0753000	-2.23295			Os02g0753000	LOC_Os02g51680.1	minor CHO metabolism.trehalose.TPP	moderately similar to ( 417) AT4G39770 | Symbols: | trehalose-6-phosphate phosphatase, putative | chr4:18449138-18451218 REVERSE Trehalose_PPase OtsB protein|uncharacterized glycosyl hydrolase Rv2006/MT2062, putative, expressed
OS02T0755600	2.57497			Os02g0755600	LOC_Os02g51910.1	misc.UDP glucosyl and glucoronyl transferases	highly similar to ( 544) AT1G22360 | Symbols: AtUGT85A2 | AtUGT85A2 (UDP-glucosyl transferase 85A2); UDP-glycosyltransferase/ glucuronosyltransferase/ transferase, transferring glycosyl groups | chr1:7895068-7897527 REVERSEweakly similar to ( 185) IAAG_MAIZE Indole-3-acetate beta-glucosyltransferase (EC 2.4.1.121) (IAA-Glu synthetase) ((Uridine 5'-diphosphate-glucose:indol-3-ylacetyl)-beta-D-gluc…
OS02T0755900			2.35729	Os02g0755900	LOC_Os02g51930.1	misc.UDP glucosyl and glucoronyl transferases	highly similar to ( 568) AT1G22400 | Symbols: UGT85A1, ATUGT85A1 | UGT85A1; UDP-glycosyltransferase/ cis-zeatin O-beta-D-glucosyltransferase/ glucuronosyltransferase/ trans-zeatin O-beta-D-glucosyltransferase/ transferase, transferring glycosyl groups / transferase, transferring hexosyl groups | chr1:7903851-7906607 REVERSEweakly similar to ( 197) UFO2_MAIZE Anthocyanidin 3-O-glucosyltransferase …
OS02T0756032	20.4188			Os02g0756032	None
OS02T0764100	2.12227			Os02g0764100	LOC_Os02g52620.1	not assigned.unknown	protein|expressed protein
OS02T0767200	2.04856	2.44537	2.35804	Os02g0767200	LOC_Os02g52830.1	lipid metabolism.lipid degradation.lipases.triacylglycerol lipase	moderately similar to ( 455) AT5G42930 | Symbols: | triacylglycerol lipase | chr5:17210738-17214152 REVERSE Lipase_3 Lipase_3 Lipase protein|lipase, putative, expressed
OS02T0769100	2.37775			Os02g0769100	LOC_Os02g52990.1	hormone metabolism.auxin.induced-regulated-responsive-activated	protein|OsSAUR12 - Auxin-responsive SAUR gene family member, expressed
OS02T0770800		-2.98744	-5.75242	Os02g0770800	LOC_Os02g53130.1	N-metabolism.nitrate metabolism.NR	nearly identical (1264) AT1G77760 | Symbols: NIA1, GNR1, NR1 | NIA1 (NITRATE REDUCTASE 1); nitrate reductase | chr1:29236005-29239367 REVERSEnearly identical (1568) NIA7_HORVU Nitrate reductase [NAD(P)H] (EC 1.7.1.2) - Hordeum vulgare (Barley) eukary_NR_Moco eukary_SO_Moco SO_family_Moco_dimer Mo-co_dimer SO_family_Moco Oxidored_molyb bact_SoxC_Moco FAD_binding_6 NAD_binding_1 bact_SorA_Moco UbiB…
OS02T0772100	2.97321			Os02g0772100	None
OS02T0772150	3.69593			Os02g0772150	LOC_Os02g53240.1	not assigned.unknown	protein|expressed protein
OS02T0774200		2.42226	3.54748	Os02g0774200	LOC_Os02g53410.1	not assigned.unknown	protein|expressed protein
OS02T0780000		18.1388		Os02g0780000	LOC_Os02g53950.1	not assigned.unknown	protein|expressed protein
OS02T0782550	18.0641			Os02g0782550	None
OS02T0785200	16.4295			Os02g0785200	LOC_Os02g54390.1	protein.glycosylation	moderately similar to ( 238) AT5G57500 | Symbols: | transferase, transferring glycosyl groups | chr5:23286406-23287525 REVERSE protein|hypro1, putative, expressed
OS02T0791300		3.01713	2.6043	Os02g0791300	LOC_Os02g54870.1	not assigned.unknown	protein|expressed protein
OS02T0791700	3.0198		2.13465	Os02g0791700	LOC_Os02g54900.1	protein.postranslational modification	highly similar to ( 682) AT1G79640 | Symbols: | ATP binding / kinase/ protein kinase/ protein serine/threonine kinase/ protein tyrosine kinase | chr1:29966913-29971387 REVERSEweakly similar to ( 149) M2K1_ORYSA Mitogen-activated protein kinase kinase 1 (EC 2.7.12.2) (MAP kinase kinase 1) (MAPKK1) (OsMEK1) - Oryza sativa (Rice) S_TKc S_TKc Pkinase Pkinase_Tyr PTKc SPS1 TyrKc PTKc_Tec_like PTKc_Jak…
OS02T0792000	16.8991			Os02g0792000	LOC_Os02g54920.1	not assigned.unknown	protein|expressed protein
OS02T0798200			-3.28706	Os02g0798200	LOC_Os02g55480.1	not assigned.unknown	protein|zinc finger, C3HC4 type domain containing protein, expressed
OS02T0799700	2.4808			Os02g0799700	LOC_Os02g55610.1	not assigned.unknown	protein|serine-rich protein, putative, expressed
OS02T0822900			2.42155	Os02g0822900	LOC_Os02g57700.1	signalling.receptor kinases.misc	moderately similar to ( 338) AT2G45910 | Symbols: | protein kinase family protein / U-box domain-containing protein | chr2:18894520-18898212 FORWARDweakly similar to ( 120) NORK_MEDTR Nodulation receptor kinase precursor (EC 2.7.11.1) (Does not make infections protein 2) (Symbiosis receptor-like kinase) (MtSYMRK) - Medicago truncatula (Barrel medic) STK_N S_TKc Pkinase S_TKc Pkinase_Tyr TyrKc PTK…
OS02T0828200	4.3434		3.45025	Os02g0828200	LOC_Os02g58150.1	not assigned.unknown	highly similar to ( 505) AT3G19990 | Symbols: | unknown protein | chr3:6965671-6967102 FORWARD protein|expressed protein
OS03T0101000	2.06573			Os03g0101000	LOC_Os03g01140.1	not assigned.unknown	protein|acyl-activating enzyme 11, putative, expressed
OS03T0106200		-3.31778	-2.05048	Os03g0106200	LOC_Os03g01580.1	not assigned.unknown	very weakly similar to (95.1) AT2G45900 | Symbols: | unknown protein | chr2:18886069-18888674 REVERSE protein|expressed protein
OS03T0108600	2.18514			Os03g0108600	LOC_Os03g01830.1	DNA.synthesis/chromatin structure	highly similar to ( 611) AT3G06980 | Symbols: | DEAD/DEAH box helicase, putative | chr3:2201531-2204662 FORWARDweakly similar to ( 134) DB10_NICSY ATP-dependent RNA helicase-like protein DB10 (EC 3.6.1.-) - Nicotiana sylvestris (Wood tobacco) SrmB PRK11192 PRK11776 DEADc PRK04837 PRK01297 PRK10590 PRK11634 DEAD PRK04537 DEXDc HELICc DEXDc Lhr protein|DEAD-box ATP-dependent RNA helicase, putative,…
OS03T0111000			17.2252	Os03g0111000	None
OS03T0117100	2.97943			Os03g0117100	LOC_Os03g02590.2	cell.organisation	moderately similar to ( 353) AT1G01820 | Symbols: PEX11C | PEX11C (PEROXIN 11C) | chr1:296213-297723 REVERSE PEX11 protein|peroxisomal biogenesis factor 11, putative, expressed
OS03T0126800			2.39074	Os03g0126800	LOC_Os03g03510.1	protein.postranslational modification	highly similar to ( 681) AT1G01140 | Symbols: CIPK9, PKS6 | CIPK9 (CBL-INTERACTING PROTEIN KINASE 9); ATP binding / kinase/ protein kinase/ protein serine/threonine kinase | chr1:64398-67512 REVERSEhighly similar to ( 597) CIPK1_ORYSA CIPK-like protein 1 (EC 2.7.11.1) (OsCK1) - Oryza sativa (Rice) S_TKc S_TKc Pkinase SPS1 Pkinase_Tyr TyrKc PTKc PTKc_Csk_like PTKc_Jak_rpt2 PTKc_Srm_Brk PTKc_Jak2_J…
OS03T0129300		-2.66428		Os03g0129300	LOC_Os03g03720.1	PS.calvin cycle.GAP	highly similar to ( 529) AT1G42970 | Symbols: GAPB | GAPB (GLYCERALDEHYDE-3-PHOSPHATE DEHYDROGENASE B SUBUNIT); glyceraldehyde-3-phosphate dehydrogenase (NADP+)/ glyceraldehyde-3-phosphate dehydrogenase | chr1:16127552-16129584 FORWARDhighly similar to ( 511) G3PB_SPIOL Glyceraldehyde-3-phosphate dehydrogenase B, chloroplast precursor (EC 1.2.1.13) (NADP-dependent glyceraldehydephosphate dehydrog…
OS03T0130300	-2.90639			Os03g0130300	LOC_Os03g03810.1	not assigned.unknown	protein|DEF8 - Defensin and Defensin-like DEFL family, expressed
OS03T0131200	2.38634			Os03g0131200	LOC_Os03g03910.1	redox.dismutases and catalases	highly similar to ( 900) AT4G35090 | Symbols: CAT2 | CAT2 (CATALASE 2); catalase | chr4:16701105-16703215 REVERSEhighly similar to ( 952) CATA1_WHEAT Catalase-1 (EC 1.11.1.6) - Triticum aestivum (Wheat) catalase Catalase KatE katE protein|catalase domain containing protein, expressed
OS03T0132900		2.33902	2.13197	Os03g0132900	LOC_Os03g04060.1	stress.biotic	moderately similar to ( 277) AT3G12500 | Symbols: ATHCHIB, PR3, PR-3, CHI-B, B-CHI | ATHCHIB (ARABIDOPSIS THALIANA BASIC CHITINASE); chitinase | chr3:3962501-3963945 REVERSEmoderately similar to ( 298) CHIA_SECCE Basic endochitinase A precursor (EC 3.2.1.14) (Rye seed chitinase-a) (RSC-a) - Secale cereale (Rye) Glyco_hydro_19 chitinase_glyco_hydro_19 protein|CHIT16 - Chitinase family protein prec…
OS03T0134500		-2.68069	-4.15672	Os03g0134500	LOC_Os03g04190.1	misc.cytochrome P450	highly similar to ( 519) AT2G46660 | Symbols: CYP78A6 | CYP78A6; electron carrier/ heme binding / iron ion binding / monooxygenase/ oxygen binding | chr2:19153602-19155417 REVERSEhighly similar to ( 503) C78A3_SOYBN Cytochrome P450 78A3 (EC 1.14.-.-) - Glycine max (Soybean) p450 CypX protein|cytochrome P450, putative, expressed
OS03T0134550			-3.79925	Os03g0134550	None
OS03T0141800			-2.37147	Os03g0141800	LOC_Os03g04840.1	not assigned.unknown	protein|expressed protein
OS03T0142500			2.24099	Os03g0142500	LOC_Os03g04890.1	protein.degradation.ubiquitin.E3.RING	highly similar to ( 550) AT2G38970 | Symbols: | zinc finger (C3HC4-type RING finger) family protein | chr2:16274135-16276651 FORWARDvWA_C3HC4_type vWA_subgroup vWA_interalpha_trypsin_inhibitor vWFA VWA VWA protein|zinc finger family protein, putative, expressed
OS03T0143200	-2.01875			Os03g0143200	None
OS03T0144100		-17.7105	-17.7105	Os03g0144100	None
OS03T0146800			2.20795	Os03g0146800	LOC_Os03g05334.1	not assigned.unknown	protein|expressed protein
OS03T0150901	2.87802	3.45197	3.38782	Os03g0150901	None
OS03T0153900	17.1106		16.9829	Os03g0153900	LOC_Os03g05900.1	misc.oxidases - copper, flavone etc.	moderately similar to ( 272) AT5G05320 | Symbols: | monooxygenase, putative (MO3) | chr5:1575093-1576679 REVERSE PRK06753 UbiH PRK06847 protein|expressed protein
OS03T0154000			2.00516	Os03g0154000	LOC_Os03g05910.1	misc.oxidases - copper, flavone etc.	moderately similar to ( 273) AT4G38540 | Symbols: | monooxygenase, putative (MO2) | chr4:18023187-18024827 FORWARD UbiH PRK06753 PRK06847 protein|expressed protein
OS03T0155500		17.0458	18.1596	Os03g0155500	LOC_Os03g06010.1	cell wall.modification	moderately similar to ( 273) AT1G20190 | Symbols: ATEXPA11, EXP11, ATEXP11, ATHEXP ALPHA 1.14 | ATEXPA11 (ARABIDOPSIS THALIANA EXPANSIN 11) | chr1:6998762-6999710 REVERSEmoderately similar to ( 423) EXP25_ORYSA Expansin-A25 precursor (OsEXPA25) (Alpha-expansin-25) (OsEXP25) (OsaEXPa1.6) - Oryza sativa (Rice)DPBB_1 Pollen_allerg_1 protein|expansin precursor, putative, expressed
OS03T0155566		17.7668	19.1631	Os03g0155566	None
OS03T0155700			2.45715	Os03g0155700	LOC_Os03g06020.1	cell wall.modification	moderately similar to ( 307) AT1G20190 | Symbols: ATEXPA11, EXP11, ATEXP11, ATHEXP ALPHA 1.14 | ATEXPA11 (ARABIDOPSIS THALIANA EXPANSIN 11) | chr1:6998762-6999710 REVERSEmoderately similar to ( 453) EXP15_ORYSA Expansin-A15 precursor (OsEXPA15) (Alpha-expansin-15) (OsEXP15) (OsaEXPa1.8) - Oryza sativa (Rice)DPBB_1 Pollen_allerg_1 protein|expansin precursor, putative, expressed
OS03T0155900			18.1513	Os03g0155900	LOC_Os03g06040.1	cell wall.modification	moderately similar to ( 246) AT1G20190 | Symbols: ATEXPA11, EXP11, ATEXP11, ATHEXP ALPHA 1.14 | ATEXPA11 (ARABIDOPSIS THALIANA EXPANSIN 11) | chr1:6998762-6999710 REVERSEmoderately similar to ( 407) EXP18_ORYSA Expansin-A18 precursor (OsEXPA18) (Alpha-expansin-18) (OsEXP18) (OsaEXPa1.3) - Oryza sativa (Rice)Pollen_allerg_1 DPBB_1 protein|expansin precursor, putative, expressed
OS03T0155966		16.6481	18.4904	Os03g0155966	None
OS03T0159900	2.72043			Os03g0159900	LOC_Os03g06390.1	stress.abiotic.heat	very weakly similar to (85.1) AT3G22530 | Symbols: | unknown protein | chr3:7977774-7978370 REVERSE protein|expressed protein
OS03T0175800	2.11046			Os03g0175800	LOC_Os03g07920.1	not assigned.unknown	protein|expressed protein
OS03T0180800	-3.36266		-2.05291	Os03g0180800	LOC_Os03g08310.1	RNA.regulation of transcription.C2C2(Zn) CO-like, Constans-like zinc finger family	protein|ZIM domain containing protein, putative, expressed
OS03T0181100	-2.40159		-2.78413	Os03g0181100	LOC_Os03g08330.1	RNA.regulation of transcription.C2C2(Zn) CO-like, Constans-like zinc finger family	protein|ZIM domain containing protein, putative, expressed
OS03T0183500			-2.83869	Os03g0183500	LOC_Os03g08520.1	not assigned.unknown	protein|DUF581 domain containing protein, expressed
OS03T0184550	3.64185			Os03g0184550	LOC_Os03g08624.1	secondary metabolism.flavonoids.flavonols	moderately similar to ( 426) AT4G33360 | Symbols: | terpene cyclase/mutase-related | chr4:16068123-16069374 REVERSE WcaG Epimerase GalE NAD_binding_4 RfbB protein|dihydroflavonol-4-reductase, putative, expressed
OS03T0187600		2.0026	2.78409	Os03g0187600	LOC_Os03g08860.1	hormone metabolism.abscisic acid.induced-regulated-responsive-activated	moderately similar to ( 276) AT1G28200 | Symbols: FIP1 | FIP1 (FH INTERACTING PROTEIN 1) | chr1:9850395-9852300 REVERSE protein|GRAM domain containing protein, expressed
OS03T0187800			-2.6354	Os03g0187800	LOC_Os03g08880.1	transport.nucleotides	weakly similar to ( 164) AT1G28220 | Symbols: ATPUP3 | ATPUP3; purine transmembrane transporter | chr1:9860303-9861434 REVERSETPT protein|purine permease, putative, expressed
OS03T0191900	-2.35957			Os03g0191900	LOC_Os03g09170.1	RNA.regulation of transcription.AP2/EREBP, APETALA2/Ethylene-responsive element binding protein family	weakly similar to ( 136) AT1G78080 | Symbols: RAP2.4 | RAP2.4 (related to AP2 4); DNA binding / transcription factor | chr1:29364790-29365794 FORWARDAP2 AP2 protein|ethylene-responsive transcription factor, putative, expressed
OS03T0194600			2.14193	Os03g0194600	LOC_Os03g09880.1	hormone metabolism.auxin.induced-regulated-responsive-activated	weakly similar to ( 102) AT5G48750 | Symbols: | auxin-responsive protein, putative | chr5:19770052-19770819 REVERSE DUF568 protein|AIR12, putative, expressed
OS03T0195100		2.08307	2.13089	Os03g0195100	LOC_Os03g09910.1	amino acid metabolism.synthesis.aromatic aa.phenylalanine and tyrosine	highly similar to ( 503) AT4G33680 | Symbols: AGD2 | AGD2 (ABERRANT GROWTH AND DEATH 2); L,L-diaminopimelate aminotransferase/ transaminase | chr4:16171847-16174630 REVERSE PRK07590 COG0436 PRK09276 PRK08068 PRK07682 Aminotran_1_2 PRK06108 PRK07681 PRK05764 PRK08361 PRK09148 PRK07212 PRK05942 ARO8 HisC PRK07366 PRK06220 PRK07683 PRK07337 PRK08175 PRK06290 PRK06375 PRK08636 PRK08362 PRK07550 PRK06…
OS03T0196600		2.39682	2.92856	Os03g0196600	LOC_Os03g10050.1	amino acid metabolism.synthesis.serine-glycine-cysteine group.cysteine.SAT	moderately similar to ( 226) AT3G13110 | Symbols: ATSERAT2;2, SAT-1, SAT-A, SAT3, SAT-M | ATSERAT2;2 (SERINE ACETYLTRANSFERASE 2;2); serine O-acetyltransferase | chr3:4214939-4216114 REVERSE cysE CysE SATase_N protein|serine acetyltransferase protein, putative, expressed
OS03T0197100	3.1696			Os03g0197100	LOC_Os03g10090.1	transport.sugars	highly similar to ( 567) AT3G18830 | Symbols: ATPLT5 | ATPLT5 (POLYOL TRANSPORTER 5); D-ribose transmembrane transporter/ D-xylose transmembrane transporter/ carbohydrate transmembrane transporter/ galactose transmembrane transporter/ glucose transmembrane transporter/ glycerol transmembrane transporter/ mann | chr3:6489000-6491209 REVERSEweakly similar to ( 158) STC_RICCO Sugar carrier protein C…
OS03T0197125	2.94413			Os03g0197125	None
OS03T0201000			2.81105	Os03g0201000	LOC_Os03g10390.1	not assigned.unknown	protein|expressed protein
OS03T0201901			2.34209	Os03g0201901	LOC_Os03g10478.1	cell wall.degradation.mannan-xylose-arabinose-fucose	highly similar to ( 580) AT4G33840 | Symbols: | glycosyl hydrolase family 10 protein | chr4:16223694-16226095 REVERSEGlyco_10 Glyco_hydro_10 XynA protein|glycosyl hydrolase family 10 protein, putative, expressed
OS03T0206201	17.7538			Os03g0206201	None
OS03T0207800			2.57929	Os03g0207800	LOC_Os03g10980.1	not assigned.unknown	moderately similar to ( 344) AT5G43120 | Symbols: | tetratricopeptide repeat (TPR)-containing protein | chr5:17312602-17314368 FORWARD protein|expressed protein
OS03T0212800	2.16577			Os03g0212800	LOC_Os03g11420.1	misc.gluco-, galacto- and mannosidases	highly similar to ( 738) AT1G26560 | Symbols: BGLU40 | BGLU40 (BETA GLUCOSIDASE 40); catalytic/ cation binding / hydrolase, hydrolyzing O-glycosyl compounds | chr1:9178513-9181726 FORWARDmoderately similar to ( 377) BGLC_MAIZE Beta-glucosidase, chloroplast precursor (EC 3.2.1.21) (Gentiobiase) (Cellobiase) (Beta-D-glucoside glucohydrolase) - Zea mays (Maize) Glyco_hydro_1 BglB celA PRK09852 arb p…
OS03T0218400			2.67337	Os03g0218400	LOC_Os03g11900.1	transport.sugars	highly similar to ( 757) AT5G26340 | Symbols: MSS1, STP13 | MSS1; carbohydrate transmembrane transporter/ hexose:hydrogen symporter/ high-affinity hydrogen:glucose symporter/ sugar:hydrogen symporter | chr5:9243851-9246994 REVERSEhighly similar to ( 515) STC_RICCO Sugar carrier protein C - Ricinus communis (Castor bean) Sugar_tr xylE protein|transporter family protein, putative, expressed
OS03T0221200			2.56185	Os03g0221200	LOC_Os03g12110.1	amino acid metabolism.synthesis.aspartate family.methionine	moderately similar to ( 454) AT3G25900 | Symbols: HMT-1, ATHMT-1 | HMT-1; homocysteine S-methyltransferase | chr3:9480964-9482684 FORWARDhighly similar to ( 568) HMT1_MAIZE Homocysteine S-methyltransferase 1 (EC 2.1.1.10) (S-methylmethionine:homocysteine methyltransferase 1) (SMM:Hcy S-methyltransferase 1) (ZmHMT-1) - Zea mays (Maize) mmuM MHT1 S-methyl_trans MetH PRK08645 metH protein|homocystei…
OS03T0225100			-2.11294	Os03g0225100	LOC_Os03g12390.1	signalling.MAP kinases	moderately similar to ( 220) AT1G73500 | Symbols: ATMKK9, MKK9 | MKK9 (MAP KINASE KINASE 9); MAP kinase kinase/ kinase/ protein kinase activator | chr1:27639419-27640351 REVERSEweakly similar to ( 114) M2K1_ORYSA Mitogen-activated protein kinase kinase 1 (EC 2.7.12.2) (MAP kinase kinase 1) (MAPKK1) (OsMEK1) - Oryza sativa (Rice) S_TKc S_TKc Pkinase SPS1 TyrKc Pkinase_Tyr PTKc PTKc_Syk_like PTKc_A…
OS03T0225900		-2.2854	-2.13102	Os03g0225900	LOC_Os03g12500.1	hormone metabolism.jasmonate.synthesis-degradation.allene oxidase synthase	moderately similar to ( 424) AT5G42650 | Symbols: AOS, CYP74A, DDE2 | AOS (ALLENE OXIDE SYNTHASE); allene oxide synthase/ hydro-lyase/ oxygen binding | chr5:17097803-17099359 REVERSEhighly similar to ( 791) C74A2_ORYSA Cytochrome P450 74A2 (EC 4.2.1.92) (Allene oxide synthase 2) (Hydroperoxide dehydrase 2) - Oryza sativa (Rice) protein|cytochrome P450, putative, expressed
OS03T0226200	-2.80283	4.58951	3.8236	Os03g0226200	LOC_Os03g12510.1	redox.heme	moderately similar to ( 216) AT2G16060 | Symbols: GLB1, AHB1, ARATH GLB1, NSHB1, ATGLB1 | AHB1 (ARABIDOPSIS HEMOGLOBIN 1); oxygen binding / oxygen transporter | chr2:6982782-6983522 REVERSEmoderately similar to ( 318) HBL2_ORYSA Non-symbiotic hemoglobin 2 (rHb2) (ORYsa GLB1b) - Oryza sativa (Rice)globin protein|non-symbiotic hemoglobin 2, putative, expressed
OS03T0230300		2.29265	2.84522	Os03g0230300	LOC_Os03g12820.1	stress.abiotic.drought/salt	weakly similar to ( 144) AT1G23550 | Symbols: SRO2 | SRO2 (SIMILAR TO RCD ONE 2); NAD+ ADP-ribosyltransferase | chr1:8350912-8352232 FORWARD protein|ATP8, putative, expressed
OS03T0231600	2.66567			Os03g0231600	LOC_Os03g12890.1	amino acid metabolism.synthesis.branched chain group.common.branched-chain amino acid aminotransferase	moderately similar to ( 355) AT5G65780 | Symbols: ATBCAT-5 | ATBCAT-5; branched-chain-amino-acid transaminase/ catalytic | chr5:26316418-26318585 FORWARD BCAT_beta_family PRK06606 Aminotran_4 PLPDE_IV IlvE PRK08320 D-AAT_like ADCL_like PRK07544 PRK07849 PRK12479 protein|aminotransferase domain containing protein, putative, expressed
OS03T0233000	2.49766			Os03g0233000	LOC_Os03g13050.1	not assigned.unknown	weakly similar to ( 181) AT2G23790 | Symbols: | unknown protein | chr2:10125692-10127455 REVERSE DUF607 protein|E2F-related protein, putative, expressed
OS03T0233900		4.30864	3.86923	Os03g0233900	LOC_Os03g13140.1	redox.heme	weakly similar to ( 158) AT2G16060 | Symbols: GLB1, AHB1, ARATH GLB1, NSHB1, ATGLB1 | AHB1 (ARABIDOPSIS HEMOGLOBIN 1); oxygen binding / oxygen transporter | chr2:6982782-6983522 REVERSEmoderately similar to ( 222) HBL1_ORYSA Non-symbiotic hemoglobin 1 (rHb1) (ORYsa GLB1a) - Oryza sativa (Rice) protein|non-symbiotic hemoglobin 2, putative, expressed
OS03T0234900	-2.83357			Os03g0234900	LOC_Os03g13200.1	misc.peroxidases	moderately similar to ( 370) AT5G06720 | Symbols: | peroxidase, putative | chr5:2077567-2078857 REVERSEmoderately similar to ( 319) PER2_CUCSA Peroxidase 2 (EC 1.11.1.7) (CUP2) (Fragment) - Cucumis sativus (Cucumber)secretory_peroxidase plant_peroxidase peroxidase protein|peroxidase precursor, putative, expressed
OS03T0237100	-2.22218			Os03g0237100	LOC_Os03g13390.2	secondary metabolism.flavonoids.chalcones	moderately similar to ( 369) AT1G59960 | Symbols: | aldo/keto reductase, putative | chr1:22071410-22073067 REVERSEmoderately similar to ( 417) NADO1_ORYSA Probable NAD(P)H-dependent oxidoreductase 1 (EC 1.1.1.-) - Oryza sativa (Rice) Aldo_ket_red ARA1 dkgA dkgB Tas protein|oxidoreductase, aldo/keto reductase family protein, putative, expressed
OS03T0244200	2.55633			Os03g0244200	LOC_Os03g14050.1	stress.biotic	moderately similar to ( 264) AT4G38670 | Symbols: | pathogenesis-related thaumatin family protein | chr4:18069856-18071227 REVERSEmoderately similar to ( 202) TLP1_PRUPE Thaumatin-like protein 1 precursor (PpAZ44) - Prunus persica (Peach)THN Thaumatin protein|thaumatin-like protein 1 precursor, putative, expressed
OS03T0245700			2.2178	Os03g0245700	LOC_Os03g14170.1	lipid metabolism.FA synthesis and FA elongation.beta ketoacyl CoA synthase	highly similar to ( 669) AT1G01120 | Symbols: KCS1 | KCS1 (3-KETOACYL-COA SYNTHASE 1); acyltransferase/ fatty acid elongase | chr1:57392-58978 REVERSEFAE1_CUT1_RppA CHS_like BcsA protein|3-ketoacyl-CoA synthase, putative, expressed
OS03T0250000			2.91105	Os03g0250000	LOC_Os03g14590.1	signalling.calcium	moderately similar to ( 261) AT4G38810 | Symbols: | calcium-binding EF hand family protein | chr4:18115607-18118860 REVERSE protein|calcium-binding EF hand family protein, putative, expressed
OS03T0259500			4.04746	Os03g0259500	LOC_Os03g15370.1	protein.degradation.ubiquitin.ubiquitin	weakly similar to ( 160) AT3G52590 | Symbols: UBQ1, EMB2167, ERD16, HAP4 | UBQ1 (UBIQUITIN EXTENSION PROTEIN 1); protein binding / structural constituent of ribosome | chr3:19505668-19506681 FORWARDweakly similar to ( 139) UBIQ_WHEAT Ubiquitin - Triticum aestivum (Wheat) Ubiquitin Nedd8 UBQ ubiquitin UBL protein|ubiquitin fusion protein, putative, expressed
OS03T0261100		-2.5256		Os03g0261100	LOC_Os03g15460.1	not assigned.unknown	protein|expressed protein
OS03T0261800			-2.21121	Os03g0261800	LOC_Os03g15530.1	not assigned.unknown	protein|expressed protein
OS03T0262500	2.15314			Os03g0262500	LOC_Os03g15600.1	not assigned.unknown	protein|expressed protein
OS03T0266300	4.56734		2.57938	Os03g0266300	LOC_Os03g15960.1	stress.abiotic.heat	weakly similar to ( 161) AT1G53540 | Symbols: | 17.6 kDa class I small heat shock protein (HSP17.6C-CI) (AA 1-156) | chr1:19980510-19980983 FORWARDmoderately similar to ( 204) HSP23_ORYSA 17.4 kDa class I heat shock protein 3 - Oryza sativa (Rice) HSP20 alpha-crystallin-Hsps IbpA protein|hsp20/alpha crystallin family protein, putative, expressed
OS03T0266900		3.2416	4.85087	Os03g0266900	LOC_Os03g16020.1	stress.abiotic.heat	weakly similar to ( 157) AT5G59720 | Symbols: HSP18.2 | HSP18.2 (heat shock protein 18.2) | chr5:24062632-24063117 FORWARDmoderately similar to ( 207) HSP21_ORYSA 17.4 kDa class I heat shock protein 1 - Oryza sativa (Rice) HSP20 alpha-crystallin-Hsps IbpA protein|hsp20/alpha crystallin family protein, putative, expressed
OS03T0267300			-3.60716	Os03g0267300	LOC_Os03g16050.1	PS.calvin cycle.FBPase	highly similar to ( 602) AT3G54050 | Symbols: | fructose-1,6-bisphosphatase, putative / D-fructose-1,6-bisphosphate 1-phosphohydrolase, putative / FBPase, putative | chr3:20016951-20018527 FORWARDhighly similar to ( 729) F16P1_ORYSA Fructose-1,6-bisphosphatase, chloroplast precursor (EC 3.1.3.11) (D-fructose-1,6-bisphosphate 1-phosphohydrolase) (FBPase) - Oryza sativa (Rice) FBPase PRK09293 Fbp F…
OS03T0277000		3.29407	2.7252	Os03g0277000	LOC_Os03g16900.1	signalling.G-proteins	highly similar to ( 748) AT5G09550 | Symbols: | RAB GDP-dissociation inhibitor | chr5:2963850-2966465 FORWARD GDI MRS6 protein|rab GDP dissociation inhibitor alpha, putative, expressed
OS03T0277500	18.5576			Os03g0277500	LOC_Os03g16940.1	Biodegradation of Xenobiotics.lactoylglutathione lyase	weakly similar to ( 175) AT1G07645 | Symbols: ATDSI-1VOC | ATDSI-1VOC (DESSICATION-INDUCED 1VOC SUPERFAMILY PROTEIN); catalytic | chr1:2367612-2368349 REVERSE protein|glyoxalase family protein, putative, expressed
OS03T0279950		-17.2134		Os03g0279950	LOC_Os03g17174.1	PS.lightreaction.photosystem II.PSII polypeptide subunits	weakly similar to ( 136) AT2G39470 | Symbols: PPL2 | PPL2 (PsbP-like protein 2); calcium ion binding | chr2:16476335-16477402 FORWARD protein|PsbP, putative, expressed
OS03T0283200			2.43097	Os03g0283200	LOC_Os03g17480.1	misc.glutathione S transferases	moderately similar to ( 269) AT3G55040 | Symbols: GSTL2 | GSTL2 | chr3:20398718-20400305 REVERSEmoderately similar to ( 390) IN21_MAIZE IN2-1 protein - Zea mays (Maize) GST_C_Lambda protein|IN2-1 protein, putative, expressed
OS03T0285166			20.1069	Os03g0285166	LOC_Os03g17660.2	protein.synthesis.misc ribosomal protein	weakly similar to ( 114) AT3G53470 | Symbols: | unknown protein | chr3:19822813-19823298 FORWARD protein|expressed protein
OS03T0285200			2.60342	Os03g0285200	LOC_Os03g17670.1	not assigned.unknown	protein|expressed protein
OS03T0286900			2.17005	Os03g0286900	LOC_Os03g17790.1	not assigned.unknown	protein|OsRCI2-5 - Putative low temperature and salt responsive protein, expressed
OS03T0293100		-3.28241	-2.23402	Os03g0293100	LOC_Os03g18200.1	stress.abiotic.heat	moderately similar to ( 335) AT3G08970 | Symbols: ATERDJ3A, TMS1 | ATERDJ3A; oxidoreductase | chr3:2737589-2740265 FORWARD DnaJ DnaJ PRK10767 DnaJ SEC63 protein|heat shock protein DnaJ, putative, expressed
OS03T0300400			2.14052	Os03g0300400	LOC_Os03g18850.1	not assigned.unknown	weakly similar to ( 173) PR1_ASPOF Pathogenesis-related protein 1 (AOPR1) - Asparagus officinalis (Garden asparagus)Bet_v_I protein|pathogenesis-related Bet v I family protein, putative, expressed
OS03T0300700			16.2531	Os03g0300700	LOC_Os03g18880.1	not assigned.unknown	protein|retrotransposon protein, putative, unclassified, expressed
OS03T0305150	2.35813			Os03g0305150	None
OS03T0305600	2.34503			Os03g0305600	LOC_Os03g19290.1	protein.targeting.mitochondria	weakly similar to ( 154) AT4G16160 | Symbols: ATOEP16-2, ATOEP16-S | mitochondrial import inner membrane translocase subunit Tim17/Tim22/Tim23 family protein | chr4:9157545-9158738 FORWARD protein|mitochondrial import inner membrane translocase subunit Tim17, putative, expressed
OS03T0306800	2.05646	-3.66867		Os03g0306800	LOC_Os03g19380.1	PS.calvin cycle	very weakly similar to ( 100) AT3G62410 | Symbols: CP12-2, CP12 | CP12-2; protein binding | chr3:23091006-23091401 FORWARDCP12 protein|calvin cycle protein CP12, putative, expressed
OS03T0307200	-7.1111			Os03g0307200	LOC_Os03g19420.2	metal handling.binding, chelation and storage	moderately similar to ( 290) AT1G09240 | Symbols: NAS3, ATNAS3 | NAS3 (NICOTIANAMINE SYNTHASE 3); nicotianamine synthase | chr1:2984950-2985912 FORWARDhighly similar to ( 568) NAS2_ORYSA Nicotianamine synthase 2 (EC 2.5.1.43) (S-adenosyl-L-methionine:S-adenosyl-L-methionine:S-adenosyl-methionine 3-amino-3-carboxypropyltransferase 2) (OsNAS2) - Oryza sativa (Rice)NAS protein|nicotianamine synthase…
OS03T0307300	-8.07586			Os03g0307300	LOC_Os03g19427.1	metal handling.binding, chelation and storage	moderately similar to ( 288) AT1G56430 | Symbols: ATNAS4, NAS4 | NAS4 (NICOTIANAMINE SYNTHASE 4); nicotianamine synthase | chr1:21137023-21137997 FORWARDhighly similar to ( 570) NAS1_ORYSA Nicotianamine synthase 1 (EC 2.5.1.43) (S-adenosyl-L-methionine:S-adenosyl-L-methionine:S-adenosyl-methionine 3-amino-3-carboxypropyltransferase 1) (OsNAS1) - Oryza sativa (Rice)NAS protein|nicotianamine syntha…
OS03T0316200			2.16495	Os03g0316200	LOC_Os03g20120.1	minor CHO metabolism.raffinose family.galactinol synthases.putative	moderately similar to ( 488) AT2G47180 | Symbols: AtGolS1 | AtGolS1 (Arabidopsis thaliana galactinol synthase 1); transferase, transferring glycosyl groups / transferase, transferring hexosyl groups | chr2:19369049-19370372 REVERSE Glyco_transf_8 protein|glycosyl transferase 8 domain containing protein, putative, expressed
OS03T0319000		2.66525	2.74237	Os03g0319000	LOC_Os03g20330.1	not assigned.unknown	protein|VQ domain containing protein, putative, expressed
OS03T0319050			3.07082	Os03g0319050	None
OS03T0323200		-2.29727		Os03g0323200	LOC_Os03g20700.1	tetrapyrrole synthesis.magnesium chelatase	nearly identical (2254) AT5G13630 | Symbols: GUN5, CCH, CHLH, CCH1 | GUN5 (GENOMES UNCOUPLED 5); magnesium chelatase | chr5:4387920-4392082 REVERSEPRK12493 CobN-Mg_chel CobN cobN cobN protein|magnesium-chelatase, putative, expressed
OS03T0324900	2.16359			Os03g0324900	LOC_Os03g20870.1	protein.degradation.ubiquitin.E3.RING	weakly similar to ( 146) AT1G55530 | Symbols: | zinc finger (C3HC4-type RING finger) family protein | chr1:20729472-20730527 REVERSE protein|zinc finger, C3HC4 type domain containing protein, expressed
OS03T0327100			2.56928	Os03g0327100	LOC_Os03g21030.1	development.unspecified	moderately similar to ( 273) AT5G18270 | Symbols: ANAC087 | ANAC087; transcription factor | chr5:6041241-6042743 REVERSEmoderately similar to ( 223) NAC77_ORYSA NAC domain-containing protein 77 (ONAC077) (ONAC300) - Oryza sativa (Rice)NAM protein|no apical meristem protein, putative, expressed
OS03T0327800	2.12643			Os03g0327800	LOC_Os03g21060.1	development.unspecified	moderately similar to ( 257) AT1G69490 | Symbols: NAP, ANAC029, ATNAP | NAP (NAC-like, activated by AP3/PI); transcription factor | chr1:26122233-26123222 FORWARDmoderately similar to ( 221) NAC68_ORYSA NAC domain-containing protein 68 (ONAC068) - Oryza sativa (Rice)NAM protein|No apical meristem protein, putative, expressed
OS03T0332533			-3.19073	Os03g0332533	LOC_Os03g21480.1	misc.acid and other phosphatases	moderately similar to ( 278) AT2G38600 | Symbols: | acid phosphatase class B family protein | chr2:16145907-16146857 FORWARDweakly similar to ( 161) VSPB_SOYBN Stem 31 kDa glycoprotein precursor (Vegetative storage protein B) - Glycine max (Soybean)Acid_phosphat_B protein|HAD superfamily phosphatase, putative, expressed
OS03T0339300		-3.29941		Os03g0339300	LOC_Os03g22010.1	misc.peroxidases	moderately similar to ( 220) AT5G05340 | Symbols: | peroxidase, putative | chr5:1579142-1580819 REVERSEmoderately similar to ( 240) PER2_ORYSA Peroxidase 2 precursor (EC 1.11.1.7) - Oryza sativa (Rice)secretory_peroxidase plant_peroxidase peroxidase protein|peroxidase precursor, putative, expressed
OS03T0340500			2.2921	Os03g0340500	LOC_Os03g22120.1	major CHO metabolism.degradation.sucrose.Susy	nearly identical (1141) AT4G02280 | Symbols: SUS3, ATSUS3 | SUS3 (sucrose synthase 3); UDP-glycosyltransferase/ sucrose synthase/ transferase, transferring glycosyl groups | chr4:995166-998719 FORWARDnearly identical (1150) SUS2_PEA Sucrose synthase 2 (EC 2.4.1.13) (Sucrose-UDP glucosyltransferase 2) - Pisum sativum (Garden pea) Sucrose_synth Glycos_transf_1 RfaG protein|sucrose synthase, putativ…
OS03T0340601			2.71853	Os03g0340601	None
OS03T0341000	2.06381		2.17084	Os03g0341000	LOC_Os03g22170.1	RNA.regulation of transcription.AP2/EREBP, APETALA2/Ethylene-responsive element binding protein family	very weakly similar to (80.1) AT1G72360 | Symbols: | ethylene-responsive element-binding protein, putative | chr1:27241904-27242777 FORWARDAP2 AP2 protein|AP2 domain containing protein, expressed
OS03T0347500	19.6418	18.1528	20.7827	Os03g0347500	LOC_Os03g22590.1	development.unspecified	weakly similar to ( 186) AT5G13170 | Symbols: SAG29 | SAG29 (SENESCENCE-ASSOCIATED PROTEIN 29) | chr5:4181331-4183171 REVERSE MtN3_slv protein|nodulin MtN3 family protein, putative, expressed
OS03T0348500	16.4016			Os03g0348500	LOC_Os03g22655.1	protein.degradation.ubiquitin.E3.SCF.FBOX	weakly similar to ( 107) AT2G47900 | Symbols: AtTLP3 | AtTLP3 (TUBBY LIKE PROTEIN 3); phosphoric diester hydrolase/ transcription factor | chr2:19611196-19612766 REVERSE protein|tubby-like F-box protein 3, putative, expressed
OS03T0354500	2.21164			Os03g0354500	None
OS03T0356540			17.1492	Os03g0356540	LOC_Os03g24130.1	not assigned.unknown	protein|CXXC1 - Cysteine-rich protein with CXXC and CXXXC motifs precursor, putative, expressed
OS03T0357200	2.2752			Os03g0357200	None
OS03T0368900		-2.14033	-3.10037	Os03g0368900	LOC_Os03g25330.1	misc.peroxidases	moderately similar to ( 218) AT5G58390 | Symbols: | peroxidase, putative | chr5:23599755-23601244 REVERSEmoderately similar to ( 211) PER1_ARAHY Cationic peroxidase 1 precursor (EC 1.11.1.7) (PNPC1) - Arachis hypogaea (Peanut)secretory_peroxidase plant_peroxidase peroxidase protein|peroxidase precursor, putative, expressed
OS03T0369250	-17.4894		-17.4894	Os03g0369250	None
OS03T0372600			2.23097	Os03g0372600	LOC_Os03g25610.1	not assigned.unknown	protein|heavy metal-associated domain containing protein, expressed
OS03T0374600			2.40872	Os03g0374600	LOC_Os03g25790.1	misc.beta 1,3 glucan hydrolases.glucan endo-1,3-beta-glucosidase	weakly similar to ( 122) AT2G01630 | Symbols: | glycosyl hydrolase family 17 protein / beta-1,3-glucanase, putative | chr2:279564-281955 REVERSEX8 Glyco_hydro_17 protein|glycosyl hydrolases family 17 protein, expressed
OS03T0379300	-2.28125	2.02664		Os03g0379300	LOC_Os03g26210.1	RNA.regulation of transcription.bHLH,Basic Helix-Loop-Helix family	very weakly similar to (91.3) AT3G47640 | Symbols: | basic helix-loop-helix (bHLH) family protein | chr3:17568035-17569101 FORWARD protein|helix-loop-helix DNA-binding domain containing protein, expressed
OS03T0386800			-3.14942	Os03g0386800	LOC_Os03g26930.1	protein.degradation.serine protease	moderately similar to ( 411) AT4G30610 | Symbols: BRS1, SCPL24 | BRS1 (BRI1 SUPPRESSOR 1); serine-type carboxypeptidase | chr4:14944219-14948391 FORWARDmoderately similar to ( 411) CBP23_HORVU Serine carboxypeptidase II-3 precursor (EC 3.4.16.6) (CP-MII.3) [Contains: Serine carboxypeptidase II-3 chain A; Serine carboxypeptidase II-3 chain B] - Hordeum vulgare (Barley) Peptidase_S10 COG2939 protei…
OS03T0398600	2.24911			Os03g0398600	LOC_Os03g28080.1	protein.degradation.ubiquitin.E3.RING	very weakly similar to (81.3) AT1G72310 | Symbols: ATL3 | ATL3; protein binding / zinc ion binding | chr1:27226405-27227379 FORWARD protein|ring-H2 zinc finger protein, putative, expressed
OS03T0399950			-16.3879	Os03g0399950	None
OS03T0405900		2.06839	2.2264	Os03g0405900	LOC_Os03g29240.1	not assigned.unknown	highly similar to ( 607) AT1G60420 | Symbols: | DC1 domain-containing protein | chr1:22261978-22264243 FORWARD TryX_like_TryX_NRX TryX_like_family protein|PDI, putative, expressed
OS03T0407100			-2.57812	Os03g0407100	LOC_Os03g29360.1	not assigned.unknown	DUF1677 protein|expressed protein
OS03T0411100			2.63718	Os03g0411100	LOC_Os03g29760.1	RNA.regulation of transcription.CCAAT box binding factor family, HAP2	weakly similar to ( 118) AT3G14020 | Symbols: NF-YA6 | NF-YA6 (NUCLEAR FACTOR Y, SUBUNIT A6); transcription factor | chr3:4642968-4644301 FORWARD CBF CBFB_NFYA protein|nuclear transcription factor Y subunit, putative, expressed
OS03T0416200	-2.51317			Os03g0416200	LOC_Os03g30250.1
OS03T0416500	2.46988			Os03g0416500	LOC_Os03g30300.1	OPP.oxidative PP.6-phosphogluconolactonase	moderately similar to ( 324) AT1G13700 | Symbols: | glucosamine/galactosamine-6-phosphate isomerase family protein | chr1:4694475-4695600 REVERSE 6PGL NagB GlcN6P_deaminase nagB protein|6-phosphogluconolactonase, putative, expressed
OS03T0427300	2.03324	3.5462	3.15502	Os03g0427300	LOC_Os03g31360.1	development.storage proteins	moderately similar to ( 324) AT5G44120 | Symbols: CRA1, ATCRA1, CRU1 | CRA1 (CRUCIFERINA); nutrient reservoir | chr5:17756460-17757811 REVERSEhighly similar to ( 902) GLUA3_ORYSA Glutelin type-A 3 precursor [Contains: Glutelin type-A 3 acidic chain; Glutelin type-A 3 basic chain] - Oryza sativa (Rice)Cupin_1 protein|glutelin, putative, expressed
OS03T0431600	-17.9079			Os03g0431600	LOC_Os03g31730.1
OS03T0432100	3.01316		2.55325	Os03g0432100	LOC_Os03g31750.1	gluconeogenese/ glyoxylate cycle.pyruvate dikinase	nearly identical (1387) AT4G15530 | Symbols: PPDK | PPDK (pyruvate orthophosphate dikinase); kinase/ pyruvate, phosphate dikinase | chr4:8864828-8870748 REVERSEnearly identical (1457) PPDK_MAIZE Pyruvate, phosphate dikinase, chloroplast precursor (EC 2.7.9.1) (Pyruvate, orthophosphate dikinase) - Zea mays (Maize)PRK09279 PpsA PRK05878 PEP-utilizers_C PPDK_N PRK06464 PtsA PtsP PRK11177 PEP-utilize…
OS03T0437200	-2.30402			Os03g0437200	LOC_Os03g32230.1	RNA.regulation of transcription.C2H2 zinc finger family	very weakly similar to ( 100) AT1G27730 | Symbols: STZ, ZAT10 | STZ (salt tolerance zinc finger); nucleic acid binding / transcription factor/ transcription repressor/ zinc ion binding | chr1:9648302-9648985 REVERSEweakly similar to ( 102) ZFP1_WHEAT Zinc-finger protein 1 (WZF1) - Triticum aestivum (Wheat) protein|ZOS3-12 - C2H2 zinc finger protein, expressed
OS03T0439700		2.73467	2.58229	Os03g0439700	LOC_Os03g32490.1	not assigned.unknown	moderately similar to ( 322) AT5G67370 | Symbols: | unknown protein | chr5:26877667-26879465 REVERSEDUF1230 protein|DUF1230 domain containing protein, expressed
OS03T0559700		3.49638	4.27292	Os03g0559700	LOC_Os03g36080.1	not assigned.unknown	protein|expressed protein
OS03T0564600			-2.75061	Os03g0564600	LOC_Os03g36650.1	signalling.receptor kinases.misc	weakly similar to ( 126) AT3G22060 | Symbols: | receptor protein kinase-related | chr3:7771065-7772137 FORWARD protein|cysteine-rich repeat secretory protein 55 precursor, putative, expressed
OS03T0583800	2.05098			Os03g0583800	LOC_Os03g38730.1	not assigned.unknown	moderately similar to ( 315) AT1G52870 | Symbols: | peroxisomal membrane protein-related | chr1:19685856-19687678 FORWARD protein|peroxisomal membrane protein, putative, expressed
OS03T0583900		2.0256	2.45995	Os03g0583900	LOC_Os03g38740.1	RNA.processing.degradation dicer	nearly identical (1138) AT3G03300 | Symbols: DCL2 | DCL2 (DICER-LIKE 2); ATP binding / ATP-dependent helicase/ RNA binding / double-stranded RNA binding / helicase/ nucleic acid binding / ribonuclease III | chr3:768020-774525 REVERSE PAZ_CAF_like MPH1 Rnc RIBOc rnc PAZ RIBOc Ribonuclease_3 DEXDc protein|Dicer, putative, expressed
OS03T0584400		2.6251	3.01857	Os03g0584400	LOC_Os03g38800.1	protein.degradation.AAA type	moderately similar to ( 354) AT5G17740 | Symbols: | AAA-type ATPase family protein | chr5:5856235-5857934 REVERSE protein|AAA family ATPase, putative, expressed
OS03T0592500		-2.28404		Os03g0592500	LOC_Os03g39610.1	PS.lightreaction.photosystem II.LHC-II	moderately similar to ( 459) AT3G27690 | Symbols: LHCB2.4, LHCB2.3, LHCB2 | LHCB2.3; chlorophyll binding | chr3:10256002-10256921 FORWARDhighly similar to ( 526) CB23_ORYSA Chlorophyll a-b binding protein, chloroplast precursor (LHCII type I CAB) (LHCP) - Oryza sativa (Rice)Chloroa_b-bind protein|chlorophyll A-B binding protein, putative, expressed
OS03T0596700		16.7344	18.0591	Os03g0596700	LOC_Os03g39980.1	not assigned.unknown	protein|expressed protein
OS03T0596800		-2.16126		Os03g0596800	LOC_Os03g40000.1	not assigned.unknown	protein|expressed protein
OS03T0599000			2.51322	Os03g0599000	LOC_Os03g40194.1	stress.biotic.PR-proteins	moderately similar to ( 315) AT3G14470 | Symbols: | disease resistance protein (NBS-LRR class), putative | chr3:4857940-4861104 FORWARD NB-ARC protein|disease resistance RPP13-like protein 1, putative, expressed
OS03T0604566	3.07996			Os03g0604566	LOC_Os03g40770.1	not assigned.unknown	protein|expressed protein
OS03T0607200	4.04885			Os03g0607200	LOC_Os03g41060.1	hormone metabolism.gibberelin.induced-regulated-responsive-activated	protein|GASR2 - Gibberellin-regulated GASA/GAST/Snakin family protein precursor, putative, expressed
OS03T0610400			2.03372	Os03g0610400	LOC_Os03g41390.1	RNA.regulation of transcription.C2H2 zinc finger family	weakly similar to ( 101) AT3G49930 | Symbols: | zinc finger (C2H2 type) family protein | chr3:18510246-18510893 FORWARDweakly similar to ( 102) ZFP1_WHEAT Zinc-finger protein 1 (WZF1) - Triticum aestivum (Wheat) protein|ZOS3-15 - C2H2 zinc finger protein, expressed
OS03T0637600	-2.01547		-2.15321	Os03g0637600	LOC_Os03g43650.1	cell wall.cell wall proteins.LRR	moderately similar to ( 317) AT4G18670 | Symbols: | protein binding / structural constituent of cell wall | chr4:10275918-10278491 REVERSEvery weakly similar to (91.3) RPK1_IPONI Receptor-like protein kinase precursor (EC 2.7.11.1) - Ipomoea nil (Japanese morning glory) (Pharbitis nil) protein|uncharacterized protein At4g06744 precursor, putative, expressed
OS03T0638200	2.46719			Os03g0638200	LOC_Os03g43720.1	transport.misc	moderately similar to ( 279) AT3G13050 | Symbols: | transporter-related | chr3:4176866-4178868 FORWARD Sugar_tr protein|transporter family protein, putative, expressed
OS03T0640000	-2.22523			Os03g0640000	LOC_Os03g43880.1	development.storage proteins	weakly similar to ( 144) AT3G54950 | Symbols: PLP7, PLA IIIA | PLA IIIA (PATATIN-LIKE PROTEIN 6) | chr3:20359076-20360774 REVERSE protein|PLA IIIA/PLP7, putative, expressed
OS03T0647600		-2.12281		Os03g0647600	LOC_Os03g44540.1	RNA.regulation of transcription.CCAAT box binding factor family, HAP2	very weakly similar to (92.8) AT5G06510 | Symbols: NF-YA10 | NF-YA10 (NUCLEAR FACTOR Y, SUBUNIT A10); transcription factor | chr5:1985439-1986591 FORWARD CBF CBFB_NFYA protein|nuclear transcription factor Y subunit, putative, expressed
OS03T0660000		-16.7358		Os03g0660000	LOC_Os03g45779.1
OS03T0663400	2.30888		2.25572	Os03g0663400	LOC_Os03g46060.1	stress.biotic	weakly similar to ( 169) AT4G11650 | Symbols: ATOSM34 | ATOSM34 (osmotin 34) | chr4:7025127-7026113 REVERSEweakly similar to ( 182) P21_SOYBN Protein P21 - Glycine max (Soybean)Thaumatin THN protein|thaumatin family domain containing protein, expressed
OS03T0664400			2.89591	Os03g0664400	LOC_Os03g46150.1	not assigned.unknown	protein|LTPL72 - Protease inhibitor/seed storage/LTP family protein precursor, expressed
OS03T0667500		5.8431	6.00767	Os03g0667500	LOC_Os03g46470.1	transport.metal	moderately similar to ( 305) AT1G31260 | Symbols: ZIP10 | ZIP10 (ZINC TRANSPORTER 10 PRECURSOR); cation transmembrane transporter/ metal ion transmembrane transporter | chr1:11175559-11177362 REVERSE Zip protein|metal cation transporter, putative, expressed
OS03T0681201			16.4843	Os03g0681201	LOC_Os03g47754.1	development.unspecified	nearly identical (1021) AT1G58250 | Symbols: SAB | SAB (SABRE) | chr1:21587317-21601373 REVERSE protein|SAB, putative, expressed
OS03T0693700	2.44932			Os03g0693700	LOC_Os03g48750.1	stress.abiotic.unspecified	moderately similar to ( 201) AT1G18970 | Symbols: GLP4 | GLP4 (GERMIN-LIKE PROTEIN 4); manganese ion binding / nutrient reservoir | chr1:6554702-6555364 REVERSEmoderately similar to ( 329) OXO2_HORVU Oxalate oxidase 2 precursor (EC 1.2.3.4) (Germin) - Hordeum vulgare (Barley)Cupin_1 protein|Cupin domain containing protein, expressed
OS03T0699700			-2.93338	Os03g0699700	LOC_Os03g49260.1	hormone metabolism.jasmonate.synthesis-degradation.lipoxygenase	nearly identical (1003) AT3G22400 | Symbols: LOX5 | LOX5; electron carrier/ iron ion binding / lipoxygenase/ metal ion binding / oxidoreductase, acting on single donors with incorporation of molecular oxygen, incorporation of two atoms of oxygen | chr3:7927011-7931167 FORWARDnearly identical (1752) LOX1_ORYSA Lipoxygenase 1 (EC 1.13.11.12) (9-lipoxygenase) (r9-LOX1) - Oryza sativa (Rice)Lipoxygen…
OS03T0699750			-3.12924	Os03g0699750	None
OS03T0700200		18.0381	18.838	Os03g0700200	LOC_Os03g49310.1	not assigned.unknown	protein|THION39 - Plant thionin family protein precursor, expressed
OS03T0705800	-2.49946			Os03g0705800	LOC_Os03g49830.1	not assigned.unknown	protein|expressed protein
OS03T0709300			2.15433	Os03g0709300	LOC_Os03g50160.1	misc.plastocyanin-like	weakly similar to ( 130) AT2G02850 | Symbols: ARPN | ARPN (PLANTACYANIN); copper ion binding / electron carrier | chr2:826630-827720 REVERSEweakly similar to ( 139) BABL_LILLO Chemocyanin precursor (Basic blue protein) (Plantacyanin) - Lilium longiflorum (Trumpet lily)Cu_bind_like protein|plastocyanin-like domain containing protein, putative, expressed
OS03T0710000		2.51702	3.05183	Os03g0710000	LOC_Os03g50210.1	not assigned.unknown	weakly similar to ( 167) AT1G13340 | Symbols: | unknown protein | chr1:4569622-4571043 REVERSE DUF292 protein|DUF292 domain containing protein, expressed
OS03T0712800		2.08702	2.6225	Os03g0712800	LOC_Os03g50490.1	N-metabolism.ammonia metabolism.glutamine synthase	highly similar to ( 584) AT5G37600 | Symbols: ATGSR1, GLN1;1, GSR 1 | ATGSR1; copper ion binding / glutamate-ammonia ligase | chr5:14933574-14935656 REVERSEhighly similar to ( 711) GLN13_ORYSA Glutamine synthetase cytosolic isozyme 1-3 (EC 6.3.1.2) (OsGLN1;3) (OsGS1;3) (Glutamate--ammonia ligase GLN1;3) - Oryza sativa (Rice) Gln-synt_C GlnA Gln-synt_N protein|glutamine synthetase, catalytic domai…
OS03T0724600			2.48701	Os03g0724600	LOC_Os03g51470.1	not assigned.unknown	protein|expressed protein
OS03T0724700			3.18091	Os03g0724700	LOC_Os03g51479.1	not assigned.unknown	weakly similar to ( 127) AT5G66550 | Symbols: | Maf family protein | chr5:26559752-26561162 REVERSE Maf Maf protein|maf, putative, expressed
OS03T0725200		3.37102	3.49114	Os03g0725200	LOC_Os03g51530.1	not assigned.unknown	protein|expressed protein
OS03T0726200	2.02271			Os03g0726200	LOC_Os03g51610.1	signalling.phosphinositides.inositol-1,3,4-trisphosphate 5/6-kinase	moderately similar to ( 406) AT4G08170 | Symbols: | inositol 1,3,4-trisphosphate 5/6-kinase family protein | chr4:5163707-5166094 REVERSEmoderately similar to ( 231) ITPK1_MAIZE Inositol-tetrakisphosphate 1-kinase 1 (EC 2.7.1.134) (Inositol-triphosphate 5/6-kinase 1) (EC 2.7.1.159) (Inositol 1,3,4-trisphosphate 5/6-kinase 1) (Ins(1,3,4)P(3) 5/6-kinase 1) (ZmIpk) (Low phytic acid protein 2) - Zea …
OS03T0730301		17.2541		Os03g0730301	None
OS03T0732000			2.24028	Os03g0732000	LOC_Os03g52180.1	secondary metabolism.isoprenoids.non-mevalonate pathway.HDR	weakly similar to ( 183) AT4G34350 | Symbols: CLB6, ISPH, HDR | HDR (4-HYDROXY-3-METHYLBUT-2-ENYL DIPHOSPHATE REDUCTASE); 4-hydroxy-3-methylbut-2-en-1-yl diphosphate reductase/ 4-hydroxy-3-methylbut-2-en-1-yl diphosphate synthase | chr4:16428681-16431038 REVERSEispH lytB LYTB DUF1263 protein|retrotransposon protein, putative, Ty3-gypsy subclass, expressed
OS03T0733900			-2.79794	Os03g0733900	LOC_Os03g52355.1	not assigned.unknown	protein|hypothetical protein
OS03T0734100			2.40053	Os03g0734100	LOC_Os03g52370.1	not assigned.unknown	protein|PIII4 - Proteinase inhibitor II family protein precursor, expressed
OS03T0734200			3.36576	Os03g0734200	LOC_Os03g52380.1	not assigned.unknown	protein|PIII5 - Proteinase inhibitor II family protein precursor, expressed
OS03T0734300			2.05482	Os03g0734300	LOC_Os03g52390.1	not assigned.unknown	protein|PIII1 - Proteinase inhibitor II family protein precursor, expressed
OS03T0734500		-2.65344	-2.14254	Os03g0734500	LOC_Os03g52410.1	not assigned.unknown	protein|expressed protein
OS03T0735000		-2.80828		Os03g0735000	LOC_Os03g52460.1	major CHO metabolism.synthesis.starch.AGPase	highly similar to ( 770) AT5G19220 | Symbols: ADG2, APL1 | APL1 (ADP GLUCOSE PYROPHOSPHORYLASE LARGE SUBUNIT 1); glucose-1-phosphate adenylyltransferase | chr5:6463931-6466775 REVERSEhighly similar to ( 764) GLGL3_SOLTU Glucose-1-phosphate adenylyltransferase large subunit 3, chloroplast precursor (EC 2.7.7.27) (ADP-glucose synthase) (ADP-glucose pyrophosphorylase) (AGPase S) (Alpha-D-glucose-1-p…
OS03T0737300		2.70876	2.61977	Os03g0737300	LOC_Os03g52720.1	not assigned.unknown	moderately similar to ( 216) AT2G14110 | Symbols: | FUNCTIONS IN: molecular_function unknown; INVOLVED IN: biological_process unknown; LOCATED IN: cellular_component unknown; EXPRESSED IN: 24 plant structures; EXPRESSED DURING: 15 growth stages; CONTAINS InterPro DOMAIN/s: HAD-superfamily phosphatase, subfamily IIIC (InterPro:IPR010033); Has 209 Blast hits to 204 proteins in 90 species: Archae - …
OS03T0738600	-2.74029			Os03g0738600	LOC_Os03g52860.1	hormone metabolism.jasmonate.synthesis-degradation.lipoxygenase	highly similar to ( 967) AT1G55020 | Symbols: LOX1 | LOX1; lipoxygenase | chr1:20525798-20530143 FORWARDnearly identical (1704) LOX2_ORYSA Lipoxygenase 2 (EC 1.13.11.12) (Lipoxygenase L-2) - Oryza sativa (Rice)Lipoxygenase PLAT_LH2 PLAT LH2 protein|lipoxygenase, putative, expressed
OS03T0739700			-17.1541	Os03g0739700	LOC_Os03g52910.1	protein.synthesis.ribosomal protein.unknown.unknown	weakly similar to ( 121) AT4G19390 | Symbols: | FUNCTIONS IN: molecular_function unknown; INVOLVED IN: biological_process unknown; LOCATED IN: chloroplast; EXPRESSED IN: 23 plant structures; EXPRESSED DURING: 13 growth stages; CONTAINS InterPro DOMAIN/s: Uncharacterised conserved protein UCP022348 (InterPro:IPR016804), Uncharacterised protein family UPF0114 (InterPro:IPR005134); BEST Arabidopsis …
OS03T0741100			-2.38512	Os03g0741100	LOC_Os03g53020.1	RNA.regulation of transcription.bHLH,Basic Helix-Loop-Helix family	very weakly similar to (82.0) AT5G43650 | Symbols: | basic helix-loop-helix (bHLH) family protein | chr5:17533310-17534758 REVERSE protein|helix-loop-helix DNA-binding domain containing protein, expressed
OS03T0741600		2.01212	2.3899	Os03g0741600	LOC_Os03g53070.1	not assigned.unknown	PRA1 protein|prenylated rab acceptor, putative, expressed
OS03T0751100	-3.84287			Os03g0751100	LOC_Os03g54000.1	transport.peptides and oligopeptides	nearly identical (1144) AT4G16370 | Symbols: ATOPT3, OPT3 | ATOPT3 (OLIGOPEPTIDE TRANSPORTER); oligopeptide transporter | chr4:9247514-9250071 REVERSE OPT protein|oligopeptide transporter, putative, expressed
OS03T0751200	-4.29901	2.009		Os03g0751200	None
OS03T0757600		2.29508	4.79194	Os03g0757600	LOC_Os03g55050.1	misc.UDP glucosyl and glucoronyl transferases	moderately similar to ( 329) AT3G02100 | Symbols: | UDP-glucoronosyl/UDP-glucosyl transferase family protein | chr3:368840-370484 REVERSEweakly similar to ( 162) ZOX_PHAVU Zeatin O-xylosyltransferase (EC 2.4.2.40) (Zeatin O-beta-D-xylosyltransferase) - Phaseolus vulgaris (Kidney bean) (French bean) UDPGT protein|UDP-glucoronosyl and UDP-glucosyl transferase domain containing protein, expressed
OS03T0760000	18.0237			Os03g0760000	LOC_Os03g55230.1	misc.cytochrome P450	weakly similar to ( 167) AT5G67310 | Symbols: CYP81G1 | CYP81G1; electron carrier/ heme binding / iron ion binding / monooxygenase/ oxygen binding | chr5:26855313-26856924 REVERSEweakly similar to ( 118) C82A2_SOYBN Cytochrome P450 82A2 (EC 1.14.-.-) (P450 CP4) - Glycine max (Soybean) p450 protein|cytochrome P450, putative, expressed
OS03T0760200	2.01345		2.26383	Os03g0760200	LOC_Os03g55240.1	misc.cytochrome P450	moderately similar to ( 388) AT4G37320 | Symbols: CYP81D5 | CYP81D5; electron carrier/ heme binding / iron ion binding / monooxygenase/ oxygen binding | chr4:17559742-17561690 REVERSEmoderately similar to ( 269) C82A1_PEA Cytochrome P450 82A1 (EC 1.14.-.-) (CYPLXXXII) (Fragment) - Pisum sativum (Garden pea) p450 CypX protein|cytochrome P450, putative, expressed
OS03T0765900		-3.80965	-2.25149	Os03g0765900	LOC_Os03g55720.1	not assigned.unknown	protein|cytochrome b6f complex subunit, putative, expressed
OS03T0766800	-19.2452			Os03g0766800	LOC_Os03g55776.1	not assigned.unknown	protein|expressed protein
OS03T0768450	16.2838			Os03g0768450	None
OS03T0768900	-17.4791			Os03g0768900	LOC_Os03g55880.1	not assigned.unknown	protein|expressed protein
OS03T0778100		-3.50087		Os03g0778100	LOC_Os03g56670.1	PS.lightreaction.photosystem I.PSI polypeptide subunits	moderately similar to ( 253) AT1G31330 | Symbols: PSAF | PSAF (photosystem I subunit F) | chr1:11215011-11215939 REVERSEmoderately similar to ( 284) PSAF_HORVU Photosystem I reaction center subunit III, chloroplast precursor (Light-harvesting complex I 17 kDa protein) (PSI-F) - Hordeum vulgare (Barley)PSI_PsaF psaF protein|photosystem I reaction center subunit III, chloroplast precursor, putative…
OS03T0786100		-2.60912		Os03g0786100	LOC_Os03g57220.1	PS.photorespiration.glycolate oxydase	highly similar to ( 612) AT3G14420 | Symbols: | (S)-2-hydroxy-acid oxidase, peroxisomal, putative / glycolate oxidase, putative / short chain alpha-hydroxy acid oxidase, putative | chr3:4821899-4823899 FORWARDhighly similar to ( 610) GOX_SPIOL Peroxisomal (S)-2-hydroxy-acid oxidase (EC 1.1.3.15) (Glycolate oxidase) (GOX) (Short chain alpha-hydroxy acid oxidase) - Spinacia oleracea (Spinach) FMN_d…
OS03T0790500		4.51885	6.98018	Os03g0790500	LOC_Os03g57640.1	Biodegradation of Xenobiotics	moderately similar to ( 222) AT5G06570 | Symbols: | hydrolase | chr5:2008075-2011013 REVERSEweakly similar to ( 136) GID1_ORYSA Gibberellin receptor GID1 (EC 3.-.-.-) (Gibberellin-insensitive dwarf protein 1) (Protein GIBBERELLIN INSENSITIVE DWARF1) - Oryza sativa (Rice) Abhydrolase_3 Aes protein|gibberellin receptor GID1L2, putative, expressed
OS03T0794200			3.43582	Os03g0794200	LOC_Os03g58010.1	misc.GCN5-related N-acetyltransferase	weakly similar to ( 165) AT2G32030 | Symbols: | GCN5-related N-acetyltransferase (GNAT) family protein | chr2:13632675-13633241 REVERSERimL protein|acetyltransferase, GNAT family, putative, expressed
OS03T0796000			2.06476	Os03g0796000	LOC_Os03g58170.1	hormone metabolism.auxin.induced-regulated-responsive-activated	moderately similar to ( 301) AT3G22850 | Symbols: | unknown protein | chr3:8089067-8090275 FORWARDweakly similar to ( 105) TSJT1_TOBAC Stem-specific protein TSJT1 - Nicotiana tabacum (Common tobacco)Wali7 protein|stem-specific protein TSJT1, putative, expressed
OS03T0799300		3.81527	4.76103	Os03g0799300	LOC_Os03g58500.1	not assigned.unknown	protein|expressed protein
OS03T0803500			2.48579	Os03g0803500	LOC_Os03g58890.1	misc.oxidases - copper, flavone etc.	moderately similar to ( 393) AT3G28480 | Symbols: | oxidoreductase, 2OG-Fe(II) oxygenase family protein | chr3:10676266-10678262 REVERSE P4Hc protein|oxidoreductase, putative, expressed
OS03T0807900	2.95994		2.71839	Os03g0807900	LOC_Os03g59320.1	not assigned.unknown	moderately similar to ( 206) AT5G19855 | Symbols: | unknown protein | chr5:6712166-6713445 REVERSE protein|expressed protein
OS03T0809000	-3.35931	-2.2505	-2.76317	Os03g0809000	LOC_Os03g59440.1	stress.biotic.PR-proteins	weakly similar to ( 154) AT4G38700 | Symbols: | disease resistance-responsive family protein | chr4:18076583-18077155 REVERSEDirigent protein|dirigent, putative, expressed
OS03T0812400			3.01324	Os03g0812400	LOC_Os03g59770.1	not assigned.unknown	protein|EF hand family protein, putative, expressed
OS03T0820300		3.88645	6.32538	Os03g0820300	LOC_Os03g60560.1	not assigned.unknown	protein|ZOS3-21 - C2H2 zinc finger protein, expressed
OS03T0820400			3.27205	Os03g0820400	LOC_Os03g60570.1	not assigned.unknown	protein|ZOS3-22 - C2H2 zinc finger protein, expressed
OS03T0820500		2.69402	5.23134	Os03g0820500	LOC_Os03g60580.1	cell.organisation	weakly similar to ( 158) AT1G01750 | Symbols: ADF11 | ADF11 (ACTIN DEPOLYMERIZING FACTOR 11); actin binding | chr1:275528-276126 FORWARDweakly similar to ( 152) ADF2_MAIZE Actin-depolymerizing factor 2 (ADF 2) (ZmABP2) (ZmADF2) - Zea mays (Maize) ADF ADF Cofilin_ADF protein|actin-depolymerizing factor, putative, expressed
OS03T0821275	-19.8089	-19.8089		Os03g0821275	None
OS03T0822400	-2.11308		-2.19383	Os03g0822400	LOC_Os03g60760.1	not assigned.unknown	protein|expressed protein
OS03T0823301	18.4959			Os03g0823301	LOC_Os03g60820.1	transport.sugars	moderately similar to ( 431) AT5G59250 | Symbols: | sugar transporter family protein | chr5:23903958-23906853 FORWARD Sugar_tr xylE protein|transporter, major facilitator superfamily domain containing protein, expressed
OS03T0824100	2.07701			Os03g0824100	LOC_Os03g60910.1	RNA.regulation of transcription	highly similar to ( 883) AT1G74850 | Symbols: PTAC2 | PTAC2 (PLASTID TRANSCRIPTIONALLY ACTIVE2) | chr1:28119237-28122314 REVERSEweakly similar to ( 157) RF1_ORYSA Rf1 protein, mitochondrial precursor (PPR protein) (Fertility restorer) (Restorer for CMS) - Oryza sativa (Rice) protein|PPR repeat domain containing protein, putative, expressed
OS03T0826800	3.93777		2.36243	Os03g0826800	LOC_Os03g61150.1	not assigned.unknown	protein|expressed protein
OS03T0826900	5.27452			Os03g0826900	LOC_Os03g61160.1	not assigned.unknown	protein|expressed protein
OS03T0830500		2.11623	2.76518	Os03g0830500	LOC_Os03g61500.1	not assigned.unknown	weakly similar to ( 129) AT1G14870 | Symbols: | FUNCTIONS IN: molecular_function unknown; INVOLVED IN: response to oxidative stress; LOCATED IN: plasma membrane; EXPRESSED IN: callus; CONTAINS InterPro DOMAIN/s: EGF-type aspartate/asparagine hydroxylation conserved site (InterPro:IPR000152), Protein of unknown function Cys-rich (InterPro:IPR006461); BEST Arabidopsis thaliana protein match is: unk…
OS03T0836800	-3.41648		-2.31905	Os03g0836800	LOC_Os03g62060.1	hormone metabolism.auxin.synthesis-degradation	moderately similar to ( 387) AT3G02875 | Symbols: ILR1 | ILR1 (IAA-LEUCINE RESISTANT 1); IAA-Leu conjugate hydrolase/ IAA-Phe conjugate hydrolase/ metallopeptidase | chr3:631993-633859 FORWARDAbgB Peptidase_M20 protein|hydrolase, putative, expressed
OS03T0838400			2.85617	Os03g0838400	LOC_Os03g62200.1	transport.ammonium	moderately similar to ( 499) AT2G38290 | Symbols: ATAMT2, AMT2;1 | ATAMT2 (AMMONIUM TRANSPORTER 2); ammonium transmembrane transporter/ high affinity secondary active ammonium transmembrane transporter | chr2:16039672-16042291 REVERSE AmtB PRK10666 Ammonium_transp protein|ammonium transporter protein, putative, expressed
OS03T0838450		2.30547	2.76	Os03g0838450	None
OS03T0846200			18.8024	Os03g0846200	None
OS03T0859800			2.25495	Os03g0859800	LOC_Os03g64219.1	protein.degradation.cysteine protease	moderately similar to ( 279) AT5G04250 | Symbols: | OTU-like cysteine protease family protein | chr5:1176397-1178492 FORWARD OTU protein|OTU-like cysteine protease family protein, putative, expressed
OS04T0104350		-3.3274		Os04g0104350	None
OS04T0104900		-4.41926	-3.0271	Os04g0104900	LOC_Os04g01470.1	misc.O-methyl transferases	moderately similar to ( 233) AT5G54160 | Symbols: ATOMT1, OMT1 | ATOMT1 (O-METHYLTRANSFERASE 1); caffeate O-methyltransferase/ myricetin 3'-O-methyltransferase/ quercetin 3-O-methyltransferase | chr5:21982075-21984167 FORWARDmoderately similar to ( 285) COMT1_MAIZE Caffeic acid 3-O-methyltransferase (EC 2.1.1.68) (S-adenosysl-L-methionine:caffeic acid 3-O-methyltransferase) (COMT) (CAOMT) - Zea m…
OS04T0110000	16.341			Os04g0110000	None
OS04T0110100			2.45794	Os04g0110100	LOC_Os04g01950.1	not assigned.unknown	protein|legume lectins beta domain containing protein, putative, expressed
OS04T0115700	3.50873			Os04g0115700	LOC_Os04g02530.1	not assigned.unknown	protein|expressed protein
OS04T0119000		-20.0807	-4.59231	Os04g0119000	LOC_Os04g02880.1	not assigned.unknown	protein|expressed protein
OS04T0127200	-2.32664	-3.36167	-2.80703	Os04g0127200	LOC_Os04g03796.1	protein.degradation.subtilases	weakly similar to ( 137) AT4G10550 | Symbols: | subtilase family protein | chr4:6516613-6519513 REVERSE protein|OsSub37 - Putative Subtilisin homologue, expressed
OS04T0127600		-16.6489		Os04g0127600	LOC_Os04g03850.1	protein.degradation.subtilases	moderately similar to ( 267) AT4G10510 | Symbols: | subtilase family protein | chr4:6495955-6499010 FORWARD protein|OsSub39 - Putative Subtilisin homologue, expressed
OS04T0134800		17.4719		Os04g0134800	LOC_Os04g04750.1	misc.peroxidases	weakly similar to ( 117) AT5G42180 | Symbols: | peroxidase 64 (PER64) (P64) (PRXR4) | chr5:16852702-16854021 FORWARDweakly similar to ( 129) PER1_ARAHY Cationic peroxidase 1 precursor (EC 1.11.1.7) (PNPC1) - Arachis hypogaea (Peanut)secretory_peroxidase plant_peroxidase peroxidase protein|peroxidase precursor, putative, expressed
OS04T0142400			2.36801	Os04g0142400	LOC_Os04g05650.1	not assigned.unknown	protein|expressed protein
OS04T0151700	17.9895	19.3995		Os04g0151700	LOC_Os04g06734.1	not assigned.unknown	protein|expressed protein
OS04T0154800			-2.28622	Os04g0154800	LOC_Os04g07110.1	not assigned.unknown	weakly similar to ( 152) AT5G45540 | Symbols: | unknown protein | chr5:18458294-18460705 REVERSE protein|expressed protein
OS04T0179700		-3.31037		Os04g0179700	LOC_Os04g10060.1	secondary metabolism.isoprenoids.terpenoids	highly similar to ( 597) AT1G79460 | Symbols: GA2, KS, ATKS | GA2 (GA REQUIRING 2); ent-kaurene synthase | chr1:29890568-29894436 FORWARDhighly similar to ( 604) KSB_CUCMA Ent-kaurene synthase B, chloroplast precursor (EC 4.2.3.19) (KSB) - Cucurbita maxima (Pumpkin) (Winter squash)Terpene_cyclase_plant_C1 Terpene_cyclase_C1 Terpene_synth_C Terpene_synth Isoprenoid_Biosyn_C1 protein|ent-kaurene sy…
OS04T0186450			2.58238	Os04g0186450	None
OS04T0204000			4.27608	Os04g0204000	LOC_Os04g12690.1	misc.UDP glucosyl and glucoronyl transferases	weakly similar to ( 198) AT1G05680 | Symbols: | UDP-glucoronosyl/UDP-glucosyl transferase family protein | chr1:1703196-1704639 REVERSEweakly similar to ( 144) IAAG_MAIZE Indole-3-acetate beta-glucosyltransferase (EC 2.4.1.121) (IAA-Glu synthetase) ((Uridine 5'-diphosphate-glucose:indol-3-ylacetyl)-beta-D-glucosyl transferase) - Zea mays (Maize) protein|N-hydroxythioamide S-beta-glucosyltransfera…
OS04T0206500			3.96091	Os04g0206500	LOC_Os04g12960.1	misc.UDP glucosyl and glucoronyl transferases	moderately similar to ( 342) AT2G43820 | Symbols: GT, UGT74F2 | UGT74F2 (UDP-GLUCOSYLTRANSFERASE 74F2); UDP-glucose:4-aminobenzoate acylglucosyltransferase/ UDP-glucosyltransferase/ UDP-glycosyltransferase/ transferase, transferring glycosyl groups / transferase, transferring hexosyl groups | chr2:18152279-18153715 FORWARDmoderately similar to ( 294) IAAG_MAIZE Indole-3-acetate beta-glucosyltrans…
OS04T0206600			18.0461	Os04g0206600	LOC_Os04g12970.1	misc.UDP glucosyl and glucoronyl transferases	moderately similar to ( 330) AT1G05680 | Symbols: | UDP-glucoronosyl/UDP-glucosyl transferase family protein | chr1:1703196-1704639 REVERSEmoderately similar to ( 291) IAAG_MAIZE Indole-3-acetate beta-glucosyltransferase (EC 2.4.1.121) (IAA-Glu synthetase) ((Uridine 5'-diphosphate-glucose:indol-3-ylacetyl)-beta-D-glucosyl transferase) - Zea mays (Maize) UDPGT protein|UDP-glucoronosyl/UDP-glucosyl…
OS04T0206650			19.1586	Os04g0206650	None
OS04T0208200			2.38508	Os04g0208200	LOC_Os04g13140.1	protein.degradation.cysteine protease	moderately similar to ( 373) AT5G45890 | Symbols: SAG12 | SAG12 (SENESCENCE-ASSOCIATED GENE 12); cysteine-type peptidase | chr5:18613300-18614759 FORWARDmoderately similar to ( 320) CYSEP_RICCO Vignain precursor (EC 3.4.22.-) (Cysteine endopeptidase) - Ricinus communis (Castor bean) Peptidase_C1 Peptidase_C1A Pept_C1 Peptidase_C1 Peptidase_C1A_CathepsinB Peptidase_C1A_CathepsinC Peptidase_C1A_Cat…
OS04T0210250			3.3912	Os04g0210250	LOC_Os04g13364.1
OS04T0234600		-2.43043		Os04g0234600	LOC_Os04g16680.1	PS.calvin cycle.seduheptulose bisphosphatase	highly similar to ( 585) AT3G55800 | Symbols: SBPASE | SBPASE (sedoheptulose-bisphosphatase); phosphoric ester hydrolase/ sedoheptulose-bisphosphatase | chr3:20709640-20711421 FORWARDhighly similar to ( 726) S17P_WHEAT Sedoheptulose-1,7-bisphosphatase, chloroplast precursor (EC 3.1.3.37) (Sedoheptulose-bisphosphatase) (SBPase) (SED(1,7)P2ase) - Triticum aestivum (Wheat) FBPase FBPase PRK09293 Fbp…
OS04T0266900			2.14916	Os04g0266900	LOC_Os04g19740.1	PS.calvin cycle.transketolase	nearly identical (1112) AT2G45290 | Symbols: | transketolase, putative | chr2:18672737-18675589 FORWARDnearly identical (1141) TKTC_SOLTU Transketolase, chloroplast precursor (EC 2.2.1.1) (TK) - Solanum tuberosum (Potato) TktA PRK05899 PRK12753 PRK12754 Transketolase_N TPP_TK COG3959 Transket_pyr COG3958 protein|transketolase, chloroplast precursor, putative, expressed
OS04T0280500		21.4024	21.3663	Os04g0280500	LOC_Os04g21130.1	cell.organisation	weakly similar to ( 125) AT5G24560 | Symbols: AtPP2-B12 | AtPP2-B12 (Phloem protein 2-B12); carbohydrate binding | chr5:8402205-8403266 FORWARD protein|F-box protein PP2-B1, putative, expressed
OS04T0316200		-2.00458	-4.63125	Os04g0316200	LOC_Os04g25060.1	not assigned.unknown	protein|cysteine-rich receptor-like protein kinase, putative, expressed
OS04T0321800	2.18867			Os04g0321800	LOC_Os04g25570.1	protein.postranslational modification	moderately similar to ( 394) AT1G16220 | Symbols: | protein phosphatase 2C family protein / PP2C family protein | chr1:5548653-5550553 FORWARD PP2Cc PP2Cc PP2C PTC1 protein|protein phosphatase 2C, putative, expressed
OS04T0322100		-2.1545	-4.53665	Os04g0322100	LOC_Os04g25650.1	not assigned.unknown	protein|cysteine-rich receptor-like protein kinase, putative, expressed
OS04T0332700		-3.22601		Os04g0332700	LOC_Os04g26550.1	not assigned.unknown	protein|expressed protein
OS04T0339400		2.16922	3.26856	Os04g0339400	LOC_Os04g27060.1	hormone metabolism.auxin.induced-regulated-responsive-activated	highly similar to ( 501) AT1G60710 | Symbols: ATB2 | ATB2; oxidoreductase | chr1:22355073-22356627 REVERSEmoderately similar to ( 434) A115_TOBAC Auxin-induced protein PCNT115 - Nicotiana tabacum (Common tobacco) Tas Aldo_ket_red ARA1 COG4989 PRK10376 PRK09912 PRK10625 COG1453 protein|oxidoreductase, aldo/keto reductase family protein, putative, expressed
OS04T0350100			2.177	Os04g0350100	LOC_Os04g28250.1	not assigned.unknown	protein|cysteine proteinase inhibitor precursor, putative, expressed
OS04T0356800			-2.43332	Os04g0356800	None
OS04T0362375	16.6287			Os04g0362375	None
OS04T0368000			-2.64104	Os04g0368000	LOC_Os04g29960.1	protein.postranslational modification.kinase.receptor like cytoplasmatic kinase VII	moderately similar to ( 356) AT1G21270 | Symbols: WAK2 | WAK2; ATP binding / calcium ion binding / protein kinase/ protein serine/threonine kinase | chr1:7444997-7447345 FORWARDweakly similar to ( 125) NORK_MEDTR Nodulation receptor kinase precursor (EC 2.7.11.1) (Does not make infections protein 2) (Symbiosis receptor-like kinase) (MtSYMRK) - Medicago truncatula (Barrel medic) S_TKc Pkinase_Tyr …
OS04T0370900	-2.28807			Os04g0370900	LOC_Os04g30240.1	signalling.receptor kinases.misc	moderately similar to ( 391) AT1G21270 | Symbols: WAK2 | WAK2; ATP binding / calcium ion binding / protein kinase/ protein serine/threonine kinase | chr1:7444997-7447345 FORWARDweakly similar to ( 163) PSKR_DAUCA Phytosulfokine receptor precursor (EC 2.7.11.1) (Phytosulfokine LRR receptor kinase) - Daucus carota (Carrot) S_TKc S_TKc Pkinase_Tyr TyrKc PTKc Pkinase SPS1 PTKc_Csk_like PTKc_Fes_like …
OS04T0373400			3.13783	Os04g0373400	LOC_Os04g30490.1	transport.misc	moderately similar to ( 458) AT5G52450 | Symbols: | MATE efflux protein-related | chr5:21289042-21291749 REVERSE NorM PRK01766 PRK00187 MatE protein|MATE efflux family protein, putative, expressed
OS04T0380400	3.09275	2.74993	3.76591	Os04g0380400	None
OS04T0386700	3.81471			Os04g0386700	LOC_Os04g31710.1	RNA.regulation of transcription.putative transcription regulator	moderately similar to ( 249) AT1G27990 | Symbols: | unknown protein | chr1:9752799-9753919 REVERSE protein|expressed protein
OS04T0398000			2.00906	Os04g0398000	LOC_Os04g32620.1	RNA.regulation of transcription.AP2/EREBP, APETALA2/Ethylene-responsive element binding protein family	very weakly similar to (85.9) AT5G13330 | Symbols: Rap2.6L | Rap2.6L (related to AP2 6L); DNA binding / transcription factor | chr5:4272384-4274461 FORWARDAP2 AP2 protein|ethylene-responsive transcription factor ERF114, putative, expressed
OS04T0399300			2.39496	Os04g0399300	LOC_Os04g32740.1	nucleotide metabolism.salvage.NUDIX hydrolases	weakly similar to ( 160) AT1G12880 | Symbols: atnudt12 | atnudt12 (Arabidopsis thaliana Nudix hydrolase homolog 12); hydrolase | chr1:4390036-4391046 FORWARD Nudix_Hydrolase_9 protein|hydrolase, NUDIX family, domain containing protein, expressed
OS04T0404400	-2.66088			Os04g0404400	LOC_Os04g33150.1	stress.abiotic.drought/salt	moderately similar to ( 333) AT1G47980 | Symbols: | unknown protein | chr1:17691985-17693818 REVERSE protein|desiccation-related protein PCC13-62 precursor, putative, expressed
OS04T0404601	-3.54375			Os04g0404601	None
OS04T0405900			-4.09448	Os04g0405900	LOC_Os04g33310.1	not assigned.unknown	protein|expressed protein
OS04T0413900	2.46826			Os04g0413900	LOC_Os04g33760.1	not assigned.unknown	DUF584 protein|DUF584 domain containing protein, putative, expressed
OS04T0414700		-4.25028		Os04g0414700	LOC_Os04g33830.1	PS.lightreaction.photosystem I.PSI polypeptide subunits	weakly similar to ( 165) AT1G08380 | Symbols: PSAO | PSAO (photosystem I subunit O) | chr1:2641004-2641739 REVERSE protein|membrane protein, putative, expressed
OS04T0415800	2.38218		4.74275	Os04g0415800	LOC_Os04g33920.1	misc.protease inhibitor/seed storage/lipid transfer protein (LTP) family protein	weakly similar to ( 113) AT5G05960 | Symbols: | protease inhibitor/seed storage/lipid transfer protein (LTP) family protein | chr5:1790256-1790694 FORWARD protein|LTPL102 - Protease inhibitor/seed storage/LTP family protein precursor, expressed
OS04T0419100		2.17603	2.71925	Os04g0419100	None
OS04T0423400	-2.25817		-3.18221	Os04g0423400	LOC_Os04g34600.1	not assigned.unknown	protein|abscisic stress-ripening, putative, expressed
OS04T0429450			19.6976	Os04g0429450	None
OS04T0432100			2.12667	Os04g0432100	LOC_Os04g35250.1	RNA.regulation of transcription.GRAS transcription factor family	weakly similar to ( 119) AT1G63100 | Symbols: | scarecrow transcription factor family protein | chr1:23399391-23401367 REVERSEweakly similar to ( 115) GAI1_VITVI DELLA protein GAI1 (Gibberellic acid-insensitive mutant protein 1) (VvGAI1) - Vitis vinifera (Grape)GRAS protein|MONOCULM 1, putative, expressed
OS04T0435000	16.326	16.4417		Os04g0435000	LOC_Os04g35534.1	not assigned.unknown	protein|expressed protein
OS04T0438600	2.48763	-2.34368	-2.31923	Os04g0438600	LOC_Os04g35790.1	lipid metabolism.lipid transfer proteins etc	weakly similar to ( 167) AT1G21360 | Symbols: GLTP2 | GLTP2 (glycolipid transfer protein 2); glycolipid binding / glycolipid transporter | chr1:7481365-7483237 FORWARD GLTP protein|GLTP domain containing protein, putative, expressed
OS04T0443200			2.62095	Os04g0443200	LOC_Os04g36600.1	not assigned.unknown	protein|DUF538 domain containing protein, putative, expressed
OS04T0443750			-16.0043	Os04g0443750	None
OS04T0445000			-2.84156	Os04g0445000	LOC_Os04g36740.1	transport.potassium	highly similar to ( 563) AT3G02850 | Symbols: SKOR | SKOR; cyclic nucleotide binding / inward rectifier potassium channel/ outward rectifier potassium channel | chr3:619701-623473 REVERSEmoderately similar to ( 253) AKT1_ORYSA Potassium channel AKT1 (OsAKT1) - Oryza sativa (Rice) ANK CAP_ED protein|potassium channel SKOR, putative, expressed
OS04T0447700			2.03935	Os04g0447700	LOC_Os04g37490.1	minor CHO metabolism.others	moderately similar to ( 328) AT1G59960 | Symbols: | aldo/keto reductase, putative | chr1:22071410-22073067 REVERSEmoderately similar to ( 347) NADO2_ORYSA Probable NAD(P)H-dependent oxidoreductase 2 (EC 1.-.-.-) - Oryza sativa (Rice) Aldo_ket_red ARA1 dkgA dkgB Tas COG4989 protein|oxidoreductase, aldo/keto reductase family protein, putative, expressed
OS04T0448000		-16.6744		Os04g0448000	LOC_Os04g37520.1	RNA.regulation of transcription.AP2/EREBP, APETALA2/Ethylene-responsive element binding protein family	moderately similar to ( 295) AT3G20300 | Symbols: | unknown protein | chr3:7079832-7081809 REVERSE protein|extracellular ligand-gated ion channel, putative, expressed
OS04T0450000			2.48232	Os04g0450000	LOC_Os04g37700.1	not assigned.unknown	protein|expressed protein
OS04T0456200	17.4257		18.7202	Os04g0456200	LOC_Os04g38360.1	not assigned.unknown	weakly similar to ( 172) AT4G39730 | Symbols: | lipid-associated family protein | chr4:18432950-18433581 FORWARDPLAT_plant_stress protein|wound/stress protein, putative, expressed
OS04T0456300			19.3819	Os04g0456300	LOC_Os04g38370.1	not assigned.unknown	weakly similar to ( 172) AT2G22170 | Symbols: | lipid-associated family protein | chr2:9427010-9427742 REVERSEPLAT_plant_stress protein|wound/stress protein, putative, expressed
OS04T0459500		-3.55995	-2.08856	Os04g0459500	LOC_Os04g38600.1	PS.calvin cycle.GAP	highly similar to ( 577) AT3G26650 | Symbols: GAPA, GAPA-1 | GAPA (GLYCERALDEHYDE 3-PHOSPHATE DEHYDROGENASE A SUBUNIT); glyceraldehyde-3-phosphate dehydrogenase/ protein binding | chr3:9795226-9796848 FORWARDhighly similar to ( 648) G3PA_MAIZE Glyceraldehyde-3-phosphate dehydrogenase A, chloroplast precursor (EC 1.2.1.13) (NADP-dependent glyceraldehydephosphate dehydrogenase subunit A) - Zea mays…
OS04T0460900	2.38258			Os04g0460900	None
OS04T0466000		-16.2098		Os04g0466000	None
OS04T0470150			-2.98772	Os04g0470150	None
OS04T0480650	18.0636			Os04g0480650	LOC_Os04g40460.1	misc.cytochrome P450	moderately similar to ( 243) AT3G26310 | Symbols: CYP71B35 | CYP71B35; electron carrier/ heme binding / iron ion binding / monooxygenase/ oxygen binding | chr3:9641089-9642779 REVERSEmoderately similar to ( 295) C71A9_SOYBN Cytochrome P450 71A9 (EC 1.14.-.-) (P450 CP1) - Glycine max (Soybean) p450 CypX protein|cytochrome P450, putative, expressed
OS04T0488700			2.03705	Os04g0488700	LOC_Os04g41160.1	protein.postranslational modification	moderately similar to ( 211) AT3G44610 | Symbols: | protein kinase family protein | chr3:16188266-16192107 REVERSEweakly similar to ( 129) KPK1_PHAVU Protein kinase PVPK-1 (EC 2.7.11.1) - Phaseolus vulgaris (Kidney bean) (French bean) S_TKc S_TKc Pkinase SPS1 protein|protein kinase, putative, expressed
OS04T0493000	2.07252			Os04g0493000	LOC_Os04g41560.2	RNA.regulation of transcription.C2C2(Zn) CO-like, Constans-like zinc finger family	weakly similar to ( 157) AT1G06040 | Symbols: STO | STO (SALT TOLERANCE); DNA binding / protein binding / transcription factor/ zinc ion binding | chr1:1828662-1829659 REVERSE protein|B-box zinc finger family protein, putative, expressed
OS04T0494800			-2.69626	Os04g0494800	LOC_Os04g41740.1	not assigned.unknown	moderately similar to ( 431) AT5G11420 | Symbols: | FUNCTIONS IN: molecular_function unknown; INVOLVED IN: biological_process unknown; LOCATED IN: cell wall, plant-type cell wall; EXPRESSED IN: 23 plant structures; EXPRESSED DURING: 13 growth stages; CONTAINS InterPro DOMAIN/s: Protein of unknown function DUF642 (InterPro:IPR006946), Galactose-binding like (InterPro:IPR008979); BEST Arabidopsis t…
OS04T0496150		-17.8445		Os04g0496150	LOC_Os04g41875.1	misc.short chain dehydrogenase/reductase (SDR)	very weakly similar to (88.6) AT5G51030 | Symbols: | short-chain dehydrogenase/reductase (SDR) family protein | chr5:20747862-20749352 REVERSE fabG PRK12939 protein|oxidoreductase, short chain dehydrogenase/reductase domain containing protein, expressed
OS04T0506700			-2.40782	Os04g0506700	LOC_Os04g42740.1	signalling.receptor kinases.S-locus glycoprotein like	highly similar to ( 604) AT2G19130 | Symbols: | S-locus lectin protein kinase family protein | chr2:8293789-8296275 FORWARDmoderately similar to ( 228) KPRO_MAIZE Putative receptor protein kinase ZmPK1 precursor (EC 2.7.11.1) - Zea mays (Maize) Pkinase S_TKc TyrKc Pkinase_Tyr S_TKc PTKc S_locus_glycop SPS1 PTKc_Frk_like PTKc_Csk_like PTKc_EphR PTKc_Trk PTKc_Src_like PTKc_Itk PTKc_Syk_like PTKc_EG…
OS04T0506800		-2.99026	-3.32378	Os04g0506800	LOC_Os04g42760.1	protein.glycosylation	moderately similar to ( 276) AT1G08280 | Symbols: | glycosyl transferase family 29 protein / sialyltransferase family protein | chr1:2608408-2609604 FORWARD Glyco_transf_29 protein|sialyltransferase family domain containing protein, expressed
OS04T0508500	2.72361		3.23711	Os04g0508500	LOC_Os04g42950.1	RNA.regulation of transcription.MYB domain transcription factor family	moderately similar to ( 204) AT4G13480 | Symbols: AtMYB79 | AtMYB79 (myb domain protein 79); DNA binding / transcription factor | chr4:7836675-7837653 FORWARDweakly similar to ( 157) MYBA2_ORYSA Myb-related protein MYBAS2 - Oryza sativa (Rice) protein|MYB family transcription factor, putative, expressed
OS04T0513400	4.30716		4.44028	Os04g0513400	LOC_Os04g43390.1	misc.gluco-, galacto- and mannosidases	moderately similar to ( 491) AT4G21760 | Symbols: BGLU47 | BGLU47 (Beta-glucosidase 47); catalytic/ cation binding / hydrolase, hydrolyzing O-glycosyl compounds | chr4:11561229-11563871 FORWARDmoderately similar to ( 341) BGLC_MAIZE Beta-glucosidase, chloroplast precursor (EC 3.2.1.21) (Gentiobiase) (Cellobiase) (Beta-D-glucoside glucohydrolase) - Zea mays (Maize) Glyco_hydro_1 BglB celA PRK09852…
OS04T0514600			2.13701	Os04g0514600	LOC_Os04g43440.1	not assigned.unknown	protein|NB-ARC/LRR disease resistance protein, putative, expressed
OS04T0518800			-3.01708	Os04g0518800	LOC_Os04g43840.1	amino acid metabolism.degradation.aspartate family.lysine	moderately similar to ( 321) AT2G28305 | Symbols: | unknown protein | chr2:12081186-12084307 FORWARDLysine_decarbox COG1611 protein|possible lysine decarboxylase domain containing protein, expressed
OS04T0523812		2.02411		Os04g0523812	None
OS04T0524700			-2.45166	Os04g0524700	None
OS04T0535600		4.41459	4.87515	Os04g0535600	LOC_Os04g45290.1	major CHO metabolism.degradation.sucrose.invertases.vacuolar	highly similar to ( 588) AT1G12240 | Symbols: ATBETAFRUCT4, VAC-INV | ATBETAFRUCT4; beta-fructofuranosidase/ hydrolase, hydrolyzing O-glycosyl compounds | chr1:4153699-4157457 FORWARDhighly similar to ( 750) INV1_MAIZE Beta-fructofuranosidase 1 precursor (EC 3.2.1.26) (Sucrose 1) (Invertase 1) - Zea mays (Maize) Glyco_32 Glyco_hydro_32N SacC protein|glycosyl hydrolases, putative, expressed
OS04T0538900		2.82353	6.09015	Os04g0538900	LOC_Os04g45590.1	Biodegradation of Xenobiotics.lactoylglutathione lyase	weakly similar to ( 157) AT1G15380 | Symbols: | lactoylglutathione lyase family protein / glyoxalase I family protein | chr1:5290955-5292287 FORWARD protein|glyoxalase family protein, putative, expressed
OS04T0540900		-2.43486	-4.15055	Os04g0540900	LOC_Os04g45730.1	signalling.receptor kinases.misc	moderately similar to ( 278) AT1G33260 | Symbols: | protein kinase family protein | chr1:12064796-12066114 FORWARDweakly similar to ( 179) NORK_MEDTR Nodulation receptor kinase precursor (EC 2.7.11.1) (Does not make infections protein 2) (Symbiosis receptor-like kinase) (MtSYMRK) - Medicago truncatula (Barrel medic) S_TKc S_TKc PTKc Pkinase Pkinase_Tyr TyrKc SPS1 PTKc_Ror PTKc_Src_like PTKc_Tie1 …
OS04T0541700	2.83636		3.0894	Os04g0541700	LOC_Os04g45810.1	RNA.regulation of transcription.HB,Homeobox transcription factor family	weakly similar to ( 114) AT2G46680 | Symbols: ATHB-7, ATHB7 | ATHB-7 (ARABIDOPSIS THALIANA HOMEOBOX 7); transcription activator/ transcription factor | chr2:19165777-19166773 REVERSE protein|homeobox associated leucine zipper, putative, expressed
OS04T0543900			2.36459	Os04g0543900	LOC_Os04g45970.1	N-metabolism.N-degradation.glutamate dehydrogenase	moderately similar to ( 366) AT5G18170 | Symbols: GDH1 | GDH1 (GLUTAMATE DEHYDROGENASE 1); ATP binding / glutamate dehydrogenase [NAD(P)+]/ oxidoreductase | chr5:6006172-6008248 FORWARDmoderately similar to ( 367) DHE3_MAIZE Glutamate dehydrogenase (EC 1.4.1.3) (GDH) - Zea mays (Maize) GdhA ELFV_dehydrog_N PRK09414 protein|glutamate dehydrogenase protein, putative, expressed
OS04T0544000		3.07254	3.64887	Os04g0544000	LOC_Os04g45980.1	not assigned.unknown	protein|glycine-rich cell wall protein, putative, expressed
OS04T0545700			17.9243	Os04g0545700	LOC_Os04g46140.1	not assigned.unknown	very weakly similar to (96.3) AT5G02890 | Symbols: | transferase family protein | chr5:670207-671454 REVERSE protein|transferase family protein, putative, expressed
OS04T0551200			-2.17752	Os04g0551200	LOC_Os04g46560.1	TCA / org. transformation.other organic acid transformaitons.cyt MDH	highly similar to ( 504) AT5G43330 | Symbols: | malate dehydrogenase, cytosolic, putative | chr5:17390552-17392449 FORWARDhighly similar to ( 512) MDHC_ORYSA Malate dehydrogenase, cytoplasmic (EC 1.1.1.37) (PP37) - Oryza sativa (Rice) MDH_cytoplasmic_cytosolic PRK05442 MDH MDH_choloroplast LDH_MDH Mdh MDH_1B Ldh_1_C Ldh_1_N LDH-like_MDH PRK06223 LDH MDH_glycosomal_mitochondrial protein|lactate/ma…
OS04T0555700	-16.5842			Os04g0555700	LOC_Os04g46910.1	cell.organisation	moderately similar to ( 216) AT1G01750 | Symbols: ADF11 | ADF11 (ACTIN DEPOLYMERIZING FACTOR 11); actin binding | chr1:275528-276126 FORWARDmoderately similar to ( 224) ADF_LILLO Actin-depolymerizing factor (ADF) - Lilium longiflorum (Trumpet lily) ADF ADF Cofilin_ADF protein|actin-depolymerizing factor, putative, expressed
OS04T0556500			-2.61654	Os04g0556500	LOC_Os04g46980.1	misc.UDP glucosyl and glucoronyl transferases	weakly similar to ( 170) AT2G31750 | Symbols: UGT74D1 | UGT74D1 (UDP-glucosyl transferase 74D1); UDP-glycosyltransferase/ abscisic acid glucosyltransferase/ transferase, transferring glycosyl groups / transferase, transferring hexosyl groups | chr2:13497312-13499870 FORWARDhighly similar to ( 628) CZOG1_MAIZE Cis-zeatin O-glucosyltransferase 1 (EC 2.4.1.215) (cisZOG1) - Zea mays (Maize) protein|c…
OS04T0561500		3.95856	3.04134	Os04g0561500	LOC_Os04g47360.1	protein.degradation	highly similar to ( 999) AT1G76140 | Symbols: | serine-type endopeptidase/ serine-type peptidase | chr1:28571187-28574852 FORWARD COG1505 Peptidase_S9_N PtrB Peptidase_S9 PRK10115 DAP2 protein|OsPOP9 - Putative Prolyl Oligopeptidase homologue, expressed
OS04T0564700		2.34801	3.18704	Os04g0564700	LOC_Os04g47700.1	not assigned.unknown	moderately similar to ( 264) AT4G35560 | Symbols: | FUNCTIONS IN: molecular_function unknown; LOCATED IN: CUL4 RING ubiquitin ligase complex; EXPRESSED IN: 20 plant structures; EXPRESSED DURING: 7 growth stages; CONTAINS InterPro DOMAIN/s: WD40 repeat-like (InterPro:IPR011046), WD40 repeat (InterPro:IPR001680), WD40/YVTN repeat-like (InterPro:IPR015943), Lethal giant larvae (Lgl) like, C-terminal…
OS04T0565500			-2.02782	Os04g0565500	LOC_Os04g47780.1	transport.amino acids	moderately similar to ( 390) AT4G38250 | Symbols: | amino acid transporter family protein | chr4:17935533-17936843 FORWARD Aa_trans SdaC protein|transmembrane amino acid transporter protein, putative, expressed
OS04T0567200	3.2783	3.50882	2.97823	Os04g0567200	LOC_Os04g47930.1	not assigned.unknown	moderately similar to ( 364) AT4G00910 | Symbols: | unknown protein | chr4:389370-391287 REVERSE UPF0005 protein|aluminum-activated malate transporter, putative, expressed
OS04T0567350	3.17969	3.3944	2.85461	Os04g0567350	None
OS04T0571300	2.10908			Os04g0571300	LOC_Os04g48270.1	cell.organisation	weakly similar to ( 159) AT3G61060 | Symbols: AtPP2-A13 | AtPP2-A13 (Arabidopsis thaliana phloem protein 2-A13); carbohydrate binding | chr3:22603166-22604336 FORWARD protein|OsFBX148 - F-box domain containing protein, expressed
OS04T0571600			-3.18583	Os04g0571600	LOC_Os04g48290.1
OS04T0573000	2.01946		2.18925	Os04g0573000	LOC_Os04g48390.1	not assigned.unknown	highly similar to ( 900) AT1G63010 | Symbols: | SPX (SYG1/Pho81/XPR1) domain-containing protein | chr1:23347972-23351026 REVERSE SPX protein|uncharacterized membrane protein, putative, expressed
OS04T0578550	2.51339		2.92581	Os04g0578550	None
OS04T0581000		2.00651		Os04g0581000	LOC_Os04g49194.1	hormone metabolism.ethylene.synthesis-degradation	moderately similar to ( 442) AT5G24530 | Symbols: DMR6 | DMR6 (DOWNY MILDEW RESISTANT 6); oxidoreductase/ oxidoreductase, acting on paired donors, with incorporation or reduction of molecular oxygen, 2-oxoglutarate as one donor, and incorporation of one atom each of oxygen into both donors | chr5:8378964-8383154 FORWARDmoderately similar to ( 230) FL3H_MALDO Naringenin,2-oxoglutarate 3-dioxygenas…
OS04T0581100			-2.11807	Os04g0581100	LOC_Os04g49210.1	hormone metabolism.ethylene.synthesis-degradation	moderately similar to ( 410) AT4G10500 | Symbols: | oxidoreductase, 2OG-Fe(II) oxygenase family protein | chr4:6491089-6492342 FORWARDweakly similar to ( 199) FL3H_DIACA Naringenin,2-oxoglutarate 3-dioxygenase (EC 1.14.11.9) (Flavonone-3-hydroxylase) (F3H) (FHT) - Dianthus caryophyllus (Carnation) (Clove pink) PcbC 2OG-FeII_Oxy protein|naringenin,2-oxoglutarate 3-dioxygenase, putative, expressed
OS04T0582700		2.34885	2.55126	Os04g0582700	LOC_Os04g49320.1	DNA.synthesis/chromatin structure	moderately similar to ( 421) AT1G65810 | Symbols: | tRNA-splicing endonuclease positive effector-related | chr1:24477043-24480728 REVERSE COG1112 protein|tRNA-splicing endonuclease positive effector-related, putative, expressed
OS04T0583101	2.26991			Os04g0583101	LOC_Os04g49350.1	development.unspecified	moderately similar to ( 457) AT5G13770 | Symbols: | pentatricopeptide (PPR) repeat-containing protein | chr5:4445461-4447290 FORWARDweakly similar to ( 132) RF1_ORYSA Rf1 protein, mitochondrial precursor (PPR protein) (Fertility restorer) (Restorer for CMS) - Oryza sativa (Rice) protein|PPR repeat domain containing protein, putative, expressed
OS04T0583266	2.08061			Os04g0583266	None
OS04T0584201			2.98719	Os04g0584201	None
OS04T0588500			2.28574	Os04g0588500	None
OS04T0589800	3.92267			Os04g0589800	LOC_Os04g49980.1	development.late embryogenesis abundant	protein|late embryogenesis abundant group 1, putative, expressed
OS04T0605300		3.18135	3.78736	Os04g0605300	LOC_Os04g51580.1	RNA.regulation of transcription.putative transcription regulator	moderately similar to ( 340) AT2G19330 | Symbols: | leucine-rich repeat family protein | chr2:8372947-8374453 FORWARD COG4886 protein|leucine rich repeat containing protein, expressed
OS04T0608600	2.02481			Os04g0608600	LOC_Os04g51920.1	not assigned.unknown	moderately similar to ( 369) AT4G31240 | Symbols: | INVOLVED IN: cell redox homeostasis; LOCATED IN: cellular_component unknown; EXPRESSED IN: 21 plant structures; EXPRESSED DURING: 9 growth stages; CONTAINS InterPro DOMAIN/s: Thioredoxin fold (InterPro:IPR012335), Thioredoxin-like (InterPro:IPR017936), Thioredoxin-like fold (InterPro:IPR012336), C1-like (InterPro:IPR011424); BEST Arabidopsis tha…
OS04T0608800			2.05904	Os04g0608800	LOC_Os04g51940.1	signalling.calcium	moderately similar to ( 315) AT3G13060 | Symbols: ECT5 | ECT5; FUNCTIONS IN: molecular_function unknown; INVOLVED IN: biological_process unknown; LOCATED IN: cellular_component unknown; EXPRESSED IN: 24 plant structures; EXPRESSED DURING: 15 growth stages; CONTAINS InterPro DOMAIN/s: YT521-B-like protein (InterPro:IPR007275); BEST Arabidopsis thaliana protein match is: ECT2; protein binding (TAIR…
OS04T0614300	17.8279			Os04g0614300	None
OS04T0617050	2.37186	3.05426	3.94226	Os04g0617050	LOC_Os04g52670.1	hormone metabolism.auxin.induced-regulated-responsive-activated	protein|OsSAUR21 - Auxin-responsive SAUR gene family member, expressed
OS04T0617200	18.4988		17.4134	Os04g0617200	None
OS04T0617350	-17.0477	-17.0477	-17.0477	Os04g0617350	LOC_Os04g52684.1	hormone metabolism.auxin.induced-regulated-responsive-activated	protein|expressed protein
OS04T0618600			2.01086	Os04g0618600	LOC_Os04g52770.1	RNA.regulation of transcription.bHLH,Basic Helix-Loop-Helix family	very weakly similar to (90.5) AT2G20180 | Symbols: PIL5, PIF1 | PIL5 (PHYTOCHROME INTERACTING FACTOR 3-LIKE 5); DNA binding / phytochrome binding / transcription factor | chr2:8704525-8706237 REVERSE protein|helix-loop-helix DNA-binding domain containing protein, expressed
OS04T0627900			6.03277	Os04g0627900	LOC_Os04g53606.1	not assigned.unknown	protein|expressed protein
OS04T0629300		2.47556	3.43963	Os04g0629300	LOC_Os04g53720.1	RNA.regulation of transcription.Chromatin Remodeling Factors	highly similar to ( 814) AT1G50410 | Symbols: | SNF2 domain-containing protein / helicase domain-containing protein / RING finger domain-containing protein | chr1:18672828-18677365 FORWARDvery weakly similar to (87.8) ISW2_ORYSA Probable chromatin remodelling complex ATPase chain (EC 3.6.1.-) (ISW2-like) (Sucrose nonfermenting protein 2 homolog) - Oryza sativa (Rice) SNF2_N HepA protein|SNF2 fami…
OS04T0631100	2.15119			Os04g0631100	LOC_Os04g53930.1	transport.unspecified cations	moderately similar to ( 328) AT3G20660 | Symbols: AtOCT4 | AtOCT4 (Arabidopsis thaliana ORGANIC CATION/CARNITINE TRANSPORTER4); carbohydrate transmembrane transporter/ sugar:hydrogen symporter | chr3:7225271-7228510 REVERSE Sugar_tr protein|organic cation transporter protein, putative, expressed
OS04T0634000		3.03347	3.37293	Os04g0634000	LOC_Os04g54140.1	signalling.receptor kinases.S-locus glycoprotein like	highly similar to ( 580) AT4G21380 | Symbols: ARK3 | ARK3 (A. THALIANA RECEPTOR KINASE 3); kinase/ transmembrane receptor protein serine/threonine kinase | chr4:11389219-11393090 REVERSEmoderately similar to ( 260) SLSG6_BRAOL S-locus-specific glycoprotein S6 precursor (SLSG-6) - Brassica oleracea (Wild cabbage) S_TKc Pkinase S_TKc TyrKc Pkinase_Tyr PTKc SPS1 PTKc_Src_like S_locus_glycop PTKc_Srm…
OS04T0634500		2.04344	2.44033	Os04g0634500	LOC_Os04g54190.1	signalling.receptor kinases.S-locus glycoprotein like	moderately similar to ( 295) AT4G23140 | Symbols: CRK6 | CRK6 (CYSTEINE-RICH RLK 6); kinase | chr4:12121397-12124037 FORWARDweakly similar to ( 132) NORK_MEDTR Nodulation receptor kinase precursor (EC 2.7.11.1) (Does not make infections protein 2) (Symbiosis receptor-like kinase) (MtSYMRK) - Medicago truncatula (Barrel medic) S_TKc TyrKc S_TKc Pkinase_Tyr Pkinase PTKc PTKc_Jak_rpt2 PTKc_Srm_Brk p…
OS04T0634800	2.61844			Os04g0634800	LOC_Os04g54210.1	not assigned.unknown	protein|expressed protein
OS04T0635450		18.9596	17.7197	Os04g0635450	None
OS04T0635500		3.83257	3.364	Os04g0635500	LOC_Os04g54300.1	not assigned.unknown	protein|wound induced protein, putative, expressed
OS04T0635650		18.407		Os04g0635650	None
OS04T0635700	2.1043			Os04g0635700	LOC_Os04g54320.1	not assigned.unknown	weakly similar to ( 139) AT4G21445 | Symbols: | unknown protein | chr4:11424781-11425590 FORWARD protein|expressed protein
OS04T0641101	-2.42774	2.22799	2.43671	Os04g0641101	None
OS04T0649600		-2.09656	-2.32726	Os04g0649600	LOC_Os04g55610.1	not assigned.unknown	protein|expressed protein
OS04T0654400		2.42774	3.86481	Os04g0654400	LOC_Os04g56030.1	not assigned.unknown	protein|glycine-rich cell wall structural protein precursor, putative, expressed
OS04T0654500		3.71545	4.98455	Os04g0654500	LOC_Os04g56040.1	not assigned.unknown	protein|glycine rich protein family protein, putative, expressed
OS04T0655400			3.56908	Os04g0655400	LOC_Os04g56120.1	signalling.receptor kinases.S-locus glycoprotein like	moderately similar to ( 248) AT1G34300 | Symbols: | lectin protein kinase family protein | chr1:12503450-12505939 FORWARDweakly similar to ( 177) KPRO_MAIZE Putative receptor protein kinase ZmPK1 precursor (EC 2.7.11.1) - Zea mays (Maize) Pkinase_Tyr TyrKc S_TKc S_TKc Pkinase PTKc PTKc_EGFR_like SPS1 PTKc_Src_like PTKc_Trk PTKc_Ack_like PTKc_Frk_like PTKc_Csk_like PTKc_Srm_Brk PTKc_Jak_rpt2 PTKc_…
OS04T0659300			2.57683	Os04g0659300	LOC_Os04g56430.1	signalling.receptor kinases.misc	very weakly similar to (94.4) AT4G05200 | Symbols: | protein kinase family protein | chr4:2679793-2682309 REVERSE protein|cysteine-rich receptor-like protein kinase, putative, expressed
OS04T0664900		3.46947	3.24078	Os04g0664900	LOC_Os04g56930.1	major CHO metabolism.degradation.sucrose.invertases.cell wall	moderately similar to ( 286) AT3G13790 | Symbols: ATCWINV1, ATBFRUCT1 | ATBFRUCT1; beta-fructofuranosidase/ hydrolase, hydrolyzing O-glycosyl compounds | chr3:4533084-4535831 REVERSEhighly similar to ( 539) INV5_ORYSA Beta-fructofuranosidase, insoluble isoenzyme 5 (EC 3.2.1.26) (Sucrose hydrolase 5) (Invertase 5) (Cell wall beta-fructosidase 5) (OsCIN5) (Fragment) - Oryza sativa (Rice) Glyco_32 G…
OS04T0664950		3.61598	3.46578	Os04g0664950	None
OS04T0665600			-2.83271	Os04g0665600	LOC_Os04g56990.1	RNA.regulation of transcription.G2-like transcription factor family, GARP	weakly similar to ( 126) AT5G06800 | Symbols: | myb family transcription factor | chr5:2103374-2105680 FORWARD protein|Myb-like DNA-binding domain containing protein, putative, expressed
OS04T0669800		2.0206		Os04g0669800	LOC_Os04g57400.1	amino acid metabolism.misc	highly similar to ( 652) AT1G49820 | Symbols: ATMTK | ATMTK (ARABIDOPSIS THALIANA S-METHYL-5-THIORIBOSE KINASE); S-methyl-5-thioribose kinase | chr1:18443005-18444907 FORWARDmtnK COG4857 PRK12396 protein|methylthioribose kinase, putative, expressed
OS04T0677300			3.39724	Os04g0677300	LOC_Os04g58090.1	stress.biotic	weakly similar to ( 125) AT1G65690 | Symbols: | harpin-induced protein-related / HIN1-related / harpin-responsive protein-related | chr1:24431642-24432898 REVERSEHin1 protein|harpin-induced protein 1 domain containing protein, expressed
OS04T0677400			2.30003	Os04g0677400	LOC_Os04g58100.1	not assigned.unknown	highly similar to ( 536) AT5G23390 | Symbols: | unknown protein | chr5:7870719-7874283 REVERSEDUF639 protein|expressed protein
OS04T0679400	2.18303			Os04g0679400	LOC_Os04g58280.1	hormone metabolism.auxin.induced-regulated-responsive-activated	weakly similar to ( 180) AT4G27450 | Symbols: | unknown protein | chr4:13727665-13728683 REVERSEweakly similar to ( 109) TSJT1_TOBAC Stem-specific protein TSJT1 - Nicotiana tabacum (Common tobacco)Wali7 protein|stem-specific protein TSJT1, putative, expressed
OS04T0684100			-2.45534	Os04g0684100	LOC_Os04g58734.1	not assigned.unknown	protein|expressed protein
OS04T0685500	3.04684			Os04g0685500	LOC_Os04g58870.1	cell.vesicle transport	moderately similar to ( 423) AT5G03540 | Symbols: ATEXO70A1 | ATEXO70A1 (exocyst subunit EXO70 family protein A1); protein binding | chr5:890194-893916 FORWARD Exo70 protein|exo70 exocyst complex subunit, putative, expressed
OS04T0686800		-2.02264	-2.67427	Os04g0686800	LOC_Os04g59020.1	development.unspecified	weakly similar to ( 124) AT3G43660 | Symbols: | nodulin, putative | chr3:15565332-15565928 FORWARDweakly similar to ( 104) NO21_SOYBN Nodulin 21 (N-21) - Glycine max (Soybean) Nodulin-21_like_1 Nodulin-21 DUF125 Nodulin-21_like_2 protein|integral membrane protein, putative, expressed
OS05T0104700			2.26509	Os05g0104700	LOC_Os05g01444.1	signalling.receptor kinases.leucine rich repeat XI	moderately similar to ( 249) AT5G06860 | Symbols: PGIP1, ATPGIP1 | PGIP1 (POLYGALACTURONASE INHIBITING PROTEIN 1); protein binding | chr5:2132373-2133434 FORWARDmoderately similar to ( 209) PGIP1_ORYSA Polygalacturonase inhibitor 1 precursor (Polygalacturonase-inhibiting protein) (Floral organ regulator 1) - Oryza sativa (Rice) protein|polygalacturonase inhibitor precursor, putative, expressed
OS05T0110100	2.07946			Os05g0110100	LOC_Os05g01950.1	not assigned.unknown	weakly similar to ( 111) AT5G02160 | Symbols: | unknown protein | chr5:426392-427024 FORWARD protein|expressed protein
OS05T0113300			3.21742	Os05g0113300	LOC_Os05g02240.1	transport.metal	highly similar to ( 751) AT3G53720 | Symbols: ATCHX20, CHX20 | ATCHX20 (CATION/H+ EXCHANGER 20); monovalent cation:proton antiporter/ sodium:hydrogen antiporter | chr3:19905826-19910027 REVERSE KefB Na_H_Exchanger PRK03562 PRK03659 RosB protein|ATCHX20, putative, expressed
OS05T0119000		-2.72231	-2.30204	Os05g0119000	LOC_Os05g02750.1	transport.metal	moderately similar to ( 354) AT2G37330 | Symbols: ALS3 | ALS3 (ALUMINUM SENSITIVE 3) | chr2:15669190-15670172 FORWARDCOG0390 UPF0014 protein|ABC transporter, membrane-spanning/permease subunit, putative, expressed
OS05T0119200			2.41609	Os05g0119200	LOC_Os05g02770.1	not assigned.unknown	protein|glycine-rich cell wall structural protein precursor, putative, expressed
OS05T0122700	16.8087		17.6803	Os05g0122700	LOC_Os05g03130.1	not assigned.unknown	protein|OsRCI2-7 - Putative low temperature and salt responsive protein, expressed
OS05T0128000			2.26989	Os05g0128000	LOC_Os05g03740.1	RNA.regulation of transcription.Trihelix, Triple-Helix transcription factor family	very weakly similar to (92.4) AT5G01380 | Symbols: | transcription factor | chr5:155784-157451 REVERSE protein|transcription factor TF2, putative, expressed
OS05T0128100	2.39709			Os05g0128100	LOC_Os05g03750.1	not assigned.unknown	protein|expressed protein
OS05T0132100			2.39954	Os05g0132100	LOC_Os05g04170.1	lipid metabolism.FA synthesis and FA elongation.long chain fatty acid CoA ligase	highly similar to ( 866) AT2G47240 | Symbols: LACS1 | long-chain-fatty-acid--CoA ligase family protein / long-chain acyl-CoA synthetase family protein | chr2:19393835-19397616 FORWARDvery weakly similar to (97.4) 4CL1_ORYSA 4-coumarate--CoA ligase 1 (EC 6.2.1.12) (4CL 1) (4-coumaroyl-CoA synthase 1) - Oryza sativa (Rice) FAA1 AMP-binding CaiC PRK08314 PRK09089 PRK07770 Acs PRK07059 PRK06187 PRK05…
OS05T0132700			2.65637	Os05g0132700	LOC_Os05g04210.1	RNA.regulation of transcription.MYB domain transcription factor family	moderately similar to ( 240) AT5G49620 | Symbols: AtMYB78 | AtMYB78 (myb domain protein 78); DNA binding / transcription factor | chr5:20137491-20139384 REVERSEweakly similar to ( 150) GAM1_ORYSA Transcription factor GAMYB (OsGAMyb) - Oryza sativa (Rice) protein|MYB family transcription factor, putative, expressed
OS05T0134400			-2.14699	Os05g0134400	LOC_Os05g04380.1	misc.peroxidases	weakly similar to ( 127) AT4G33420 | Symbols: | peroxidase, putative | chr4:16084856-16086105 FORWARDweakly similar to ( 120) PER1_ARAHY Cationic peroxidase 1 precursor (EC 1.11.1.7) (PNPC1) - Arachis hypogaea (Peanut)secretory_peroxidase peroxidase plant_peroxidase protein|peroxidase precursor, putative, expressed
OS05T0134800	-2.46609			Os05g0134800	LOC_Os05g04440.1	misc.peroxidases	moderately similar to ( 201) AT4G33420 | Symbols: | peroxidase, putative | chr4:16084856-16086105 FORWARDweakly similar to ( 182) PER1_ARAHY Cationic peroxidase 1 precursor (EC 1.11.1.7) (PNPC1) - Arachis hypogaea (Peanut)secretory_peroxidase peroxidase plant_peroxidase protein|peroxidase precursor, putative, expressed
OS05T0135000		2.83855	4.29837	Os05g0135000	LOC_Os05g04450.1	misc.peroxidases	moderately similar to ( 205) AT1G71695 | Symbols: | peroxidase 12 (PER12) (P12) (PRXR6) | chr1:26964359-26966557 FORWARDmoderately similar to ( 204) PERP7_BRARA Peroxidase P7 (EC 1.11.1.7) (TP7) - Brassica rapa (Turnip)secretory_peroxidase plant_peroxidase peroxidase protein|peroxidase precursor, putative, expressed
OS05T0135450		2.001	2.00526	Os05g0135450	None
OS05T0135500	-3.00763			Os05g0135500	LOC_Os05g04500.1	misc.peroxidases	moderately similar to ( 242) AT1G05260 | Symbols: RCI3, RCI3A | RCI3 (RARE COLD INDUCIBLE GENE 3); peroxidase | chr1:1529827-1531271 FORWARDmoderately similar to ( 235) PER2_ARAHY Cationic peroxidase 2 precursor (EC 1.11.1.7) (PNPC2) - Arachis hypogaea (Peanut)secretory_peroxidase plant_peroxidase peroxidase protein|peroxidase precursor, putative, expressed
OS05T0141350	17.217			Os05g0141350	None
OS05T0142600		5.07583	5.84639	Os05g0142600	LOC_Os05g05080.1	not assigned.unknown	protein|expressed protein
OS05T0142900		2.99851	5.02073	Os05g0142900	LOC_Os05g05100.1	not assigned.unknown	protein|expressed protein
OS05T0147300			-2.91949	Os05g0147300	LOC_Os05g05460.1	signalling.calcium	weakly similar to ( 176) AT3G24110 | Symbols: | calcium-binding EF hand family protein | chr3:8704429-8705413 REVERSE protein|EF hand family protein, putative, expressed
OS05T0153300		2.20145		Os05g0153300	LOC_Os05g06140.1	lipid metabolism.lipid degradation.lipases.triacylglycerol lipase	moderately similar to ( 229) AT3G14360 | Symbols: | lipase class 3 family protein | chr3:4791596-4793534 FORWARD Lipase_3 Lipase_3 Lipase protein|lipase, putative, expressed
OS05T0158500			-2.28614	Os05g0158500	LOC_Os05g06660.1	protein.degradation.serine protease	highly similar to ( 585) AT3G17180 | Symbols: scpl33 | scpl33 (serine carboxypeptidase-like 33); serine-type carboxypeptidase | chr3:5855861-5859157 REVERSEmoderately similar to ( 410) CBP2_WHEAT Serine carboxypeptidase 2 (EC 3.4.16.6) (Serine carboxypeptidase II) (Carboxypeptidase D) (CPDW-II) (CP-WII) [Contains: Serine carboxypeptidase 2 chain A (Serine carboxypeptidase II chain A); Serine carb…
OS05T0158600			-2.01988	Os05g0158600	LOC_Os05g06670.1	hormone metabolism.gibberelin.synthesis-degradation.GA2 oxidase	moderately similar to ( 280) AT1G02400 | Symbols: ATGA2OX4, ATGA2OX6, DTA1, GA2OX6 | GA2OX6 (GIBBERELLIN 2-OXIDASE 6); gibberellin 2-beta-dioxygenase | chr1:486964-489391 FORWARDmoderately similar to ( 278) G2OX2_PEA Gibberellin 2-beta-dioxygenase 2 (EC 1.14.11.13) (Gibberellin 2-beta-hydroxylase 2) (Gibberellin 2-oxidase 2) (GA 2-oxidase 2) - Pisum sativum (Garden pea) PcbC protein|gibberellin 2…
OS05T0161800	-2.22721			Os05g0161800	LOC_Os05g06940.1	signalling.calcium	moderately similar to ( 467) AT3G17470 | Symbols: ATCRSH | RelA/SpoT domain-containing protein / calcium-binding EF-hand family protein | chr3:5979868-5981968 FORWARD SpoT PRK11092 RelA_SpoT relA protein|relA-SpoT like protein RSH4, putative, expressed
OS05T0162000		2.98674	3.40824	Os05g0162000	LOC_Os05g06970.1	misc.peroxidases	moderately similar to ( 246) AT4G11290 | Symbols: | peroxidase, putative | chr4:6869993-6871476 FORWARDmoderately similar to ( 237) PER2_ARAHY Cationic peroxidase 2 precursor (EC 1.11.1.7) (PNPC2) - Arachis hypogaea (Peanut)secretory_peroxidase plant_peroxidase peroxidase protein|peroxidase precursor, putative, expressed
OS05T0163300			-2.49975	Os05g0163300	LOC_Os05g07060.1	cell wall.cell wall proteins.AGPs.AGP	weakly similar to ( 177) AT5G03170 | Symbols: FLA11 | FLA11 | chr5:752898-753638 REVERSE protein|fasciclin domain containing protein, expressed
OS05T0170200	4.68965		3.42977	Os05g0170200	LOC_Os05g07810.1	stress.abiotic.cold	weakly similar to ( 151) AT3G17020 | Symbols: | universal stress protein (USP) family protein | chr3:5802728-5804063 REVERSEUSP_Like protein|universal stress protein domain containing protein, putative, expressed
OS05T0181300	-2.53772			Os05g0181300	LOC_Os05g08860.1	not assigned.unknown	protein|expressed protein
OS05T0194500		3.49477	4.27749	Os05g0194500	LOC_Os05g10620.1	development.unspecified	moderately similar to ( 245) AT4G29230 | Symbols: anac075 | anac075 (Arabidopsis NAC domain containing protein 75); transcription factor | chr4:14410338-14414956 FORWARDNAM protein|no apical meristem protein, putative, expressed
OS05T0195901			18.8669	Os05g0195901	None
OS05T0196400	2.04504			Os05g0196400	LOC_Os05g10754.1	not assigned.unknown	protein|expressed protein
OS05T0197300			2.30492	Os05g0197300	LOC_Os05g10840.1	signalling.calcium	moderately similar to ( 401) AT2G26190 | Symbols: | calmodulin-binding family protein | chr2:11147901-11150082 REVERSE protein|calmodulin-binding protein, putative, expressed
OS05T0198950	2.49901			Os05g0198950	LOC_Os05g11005.1	not assigned.unknown	protein|expressed protein
OS05T0215000		-3.11407	-4.19393	Os05g0215000	LOC_Os05g12400.1	stress.abiotic.drought/salt	weakly similar to ( 115) AT5G25610 | Symbols: RD22 | RD22; nutrient reservoir | chr5:8914498-8916684 REVERSEBURP protein|BURP domain containing protein, expressed
OS05T0215700			2.14343	Os05g0215700	LOC_Os05g12481.1	not assigned.unknown	protein|expressed protein
OS05T0217700		-2.88918	-4.21734	Os05g0217700	LOC_Os05g12630.1	not assigned.unknown	protein|expressed protein
OS05T0217800		-3.04238	-4.25422	Os05g0217800	LOC_Os05g12640.1	stress.abiotic.drought/salt	weakly similar to ( 156) AT5G25610 | Symbols: RD22 | RD22; nutrient reservoir | chr5:8914498-8916684 REVERSEweakly similar to ( 106) EA30_VICFA Embryonic abundant protein VF30.1 precursor - Vicia faba (Broad bean)BURP protein|BURP domain containing protein, expressed
OS05T0226900		-2.24846		Os05g0226900	LOC_Os05g13900.1	not assigned.unknown	protein|retrotransposon protein, putative, unclassified, expressed
OS05T0241100			3.46344	Os05g0241100	LOC_Os05g15150.1	protein.aa activation.leucine-tRNA ligase	highly similar to ( 648) AT1G09620 | Symbols: | ATP binding / aminoacyl-tRNA ligase/ leucine-tRNA ligase/ nucleotide binding | chr1:3113077-3116455 REVERSE leuS LeuRS_core LeuS Ile_Leu_Val_MetRS_core protein|leucyl-tRNA synthetase, cytoplasmic, putative, expressed
OS05T0244700	2.65335		4.14633	Os05g0244700	LOC_Os05g15530.1	misc.aminotransferases.aminotransferase class IV family protein	moderately similar to ( 295) AT5G57850 | Symbols: | aminotransferase class IV family protein | chr5:23435548-23437287 REVERSE ADCL_like PLPDE_IV D-AAT_like IlvE PRK06680 PRK08320 Aminotran_4 PRK12479 PRK12400 PRK07650 PRK06092 protein|aminotransferase domain containing protein, putative, expressed
OS05T0247800		6.94566	8.45728	Os05g0247800	LOC_Os05g15880.1	stress.biotic	weakly similar to ( 159) AT5G24090 | Symbols: | acidic endochitinase (CHIB1) | chr5:8143805-8145153 REVERSEmoderately similar to ( 309) XIP2_ORYSA Xylanase inhibitor protein 2 precursor (Class III chitinase homolog h) - Oryza sativa (Rice) protein|glycosyl hydrolase, putative, expressed
OS05T0248200			18.9747	Os05g0248200	LOC_Os05g15920.1	stress.biotic	weakly similar to ( 137) AT5G24090 | Symbols: | acidic endochitinase (CHIB1) | chr5:8143805-8145153 REVERSEmoderately similar to ( 282) XIP2_ORYSA Xylanase inhibitor protein 2 precursor (Class III chitinase homolog h) - Oryza sativa (Rice) protein|glycosyl hydrolase, putative, expressed
OS05T0272400		-16.0612	-16.0612	Os05g0272400	LOC_Os05g19010.1	not assigned.unknown	protein|expressed protein
OS05T0276500		3.32962	4.34448	Os05g0276500	LOC_Os05g19570.1	cell wall.modification	moderately similar to ( 238) AT1G20190 | Symbols: ATEXPA11, EXP11, ATEXP11, ATHEXP ALPHA 1.14 | ATEXPA11 (ARABIDOPSIS THALIANA EXPANSIN 11) | chr1:6998762-6999710 REVERSEmoderately similar to ( 417) EXPA3_ORYSA Expansin-A3 precursor (OsEXPA3) (Alpha-expansin-3) (OsEXP3) (OsaEXPa1.18) (RiExD) - Oryza sativa (Rice)Pollen_allerg_1 DPBB_1 protein|expansin precursor, putative, expressed
OS05T0304900			2.73167	Os05g0304900	LOC_Os05g23924.1	cell wall.degradation.mannan-xylose-arabinose-fucose	highly similar to ( 580) AT4G38650 | Symbols: | glycosyl hydrolase family 10 protein | chr4:18063377-18065769 FORWARDGlyco_10 Glyco_hydro_10 XynA protein|glycosyl hydrolase family 10 protein, putative, expressed
OS05T0312600			2.20039	Os05g0312600	LOC_Os05g24780.1	signalling.calcium	very weakly similar to (83.6) AT4G20780 | Symbols: | calcium-binding protein, putative | chr4:11133309-11133884 REVERSE FRQ1 protein|OsCML21 - Calmodulin-related calcium sensor protein, expressed
OS05T0316200		2.15295	2.7103	Os05g0316200	LOC_Os05g25210.1	protein.folding	moderately similar to ( 469) AT2G38000 | Symbols: | chaperone protein dnaJ-related | chr2:15903315-15905276 REVERSE protein|expressed protein
OS05T0321600		-17.2813		Os05g0321600	LOC_Os05g25680.1	not assigned.unknown	protein|expressed protein
OS05T0344200	2.116			Os05g0344200	LOC_Os05g27780.1	not assigned.unknown	protein|expressed protein
OS05T0344400			2.80724	Os05g0344400	LOC_Os05g27790.1	not assigned.unknown	weakly similar to ( 130) AT2G38480 | Symbols: | integral membrane protein, putative | chr2:16110960-16111694 REVERSE protein|membrane associated DUF588 domain containing protein, putative, expressed
OS05T0349800	19.7944			Os05g0349800	LOC_Os05g28210.1	not assigned.unknown	weakly similar to ( 103) EMP1_ORYSA Embryonic abundant protein 1 - Oryza sativa (Rice) protein|small hydrophilic plant seed protein, putative, expressed
OS05T0355400	2.58182			Os05g0355400	LOC_Os05g28740.1	hormone metabolism.ethylene.induced-regulated-responsive-activated	weakly similar to ( 118) AT3G62550 | Symbols: | universal stress protein (USP) family protein | chr3:23136194-23137074 FORWARDUSP_Like Usp protein|universal stress protein domain containing protein, putative, expressed
OS05T0355450	2.10856			Os05g0355450	None
OS05T0360400	2.44157			Os05g0360400	LOC_Os05g29710.1	not assigned.unknown	protein|RING-H2 finger protein, putative, expressed
OS05T0366600			2.55876	Os05g0366600	LOC_Os05g30350.1	misc.gluco-, galacto- and mannosidases	highly similar to ( 560) AT1G02850 | Symbols: BGLU11 | BGLU11 (BETA GLUCOSIDASE 11); catalytic/ cation binding / hydrolase, hydrolyzing O-glycosyl compounds | chr1:630569-633085 FORWARDmoderately similar to ( 345) MYRO_BRANA Myrosinase precursor (EC 3.2.1.147) (Sinigrinase) (Thioglucosidase) - Brassica napus (Rape) Glyco_hydro_1 BglB celA arb PRK09852 protein|Os5bglu22 - beta-glucosidase homologu…
OS05T0375400	4.93008			Os05g0375400	LOC_Os05g31140.1	misc.beta 1,3 glucan hydrolases.glucan endo-1,3-beta-glucosidase	moderately similar to ( 264) AT4G16260 | Symbols: | catalytic/ cation binding / hydrolase, hydrolyzing O-glycosyl compounds | chr4:9200180-9201441 REVERSEmoderately similar to ( 435) GUB2_HORVU Lichenase-2 precursor (EC 3.2.1.73) (Lichenase II) (Endo-beta-1,3-1,4 glucanase II) ((1->3,1->4)-beta-glucanase isoenzyme EII) (Fragment) - Hordeum vulgare (Barley)Glyco_hydro_17 protein|glycosyl hydrolase…
OS05T0380900			3.40878	Os05g0380900	LOC_Os05g31620.1	signalling.calcium	weakly similar to ( 126) AT1G24620 | Symbols: | polcalcin, putative / calcium-binding pollen allergen, putative | chr1:8723893-8724453 REVERSEvery weakly similar to (94.0) CALM_CHLRE Calmodulin (CaM) - Chlamydomonas reinhardtii FRQ1 protein|OsCML15 - Calmodulin-related calcium sensor protein, expressed
OS05T0381400	2.63842		2.83159	Os05g0381400	LOC_Os05g31670.1	transport.misc	weakly similar to ( 151) AT1G04560 | Symbols: | AWPM-19-like membrane family protein | chr1:1245070-1245888 FORWARDAWPM-19 protein|AWPM-19-like membrane family protein, putative, expressed
OS05T0382200	3.38492			Os05g0382200	LOC_Os05g31730.1	transport.metal	moderately similar to ( 256) AT3G53720 | Symbols: ATCHX20, CHX20 | ATCHX20 (CATION/H+ EXCHANGER 20); monovalent cation:proton antiporter/ sodium:hydrogen antiporter | chr3:19905826-19910027 REVERSE KefB Na_H_Exchanger protein|transporter, monovalent cation:proton antiporter-2 family, putative, expressed
OS05T0385400	-17.7305			Os05g0385400	LOC_Os05g31970.1	not assigned.unknown	weakly similar to ( 101) AT5G12340 | Symbols: | unknown protein | chr5:3992948-3993610 REVERSE protein|expressed protein
OS05T0395400			3.40741	Os05g0395400	LOC_Os05g32860.1	not assigned.unknown	protein|expressed protein
OS05T0397800	2.0499			Os05g0397800	LOC_Os05g33010.1	not assigned.unknown	protein|heat shock protein DnaJ, putative, expressed
OS05T0404901			19.3462	Os05g0404901	None
OS05T0405000	2.02269		2.08901	Os05g0405000	LOC_Os05g33570.1	gluconeogenese/ glyoxylate cycle.pyruvate dikinase	nearly identical (1470) AT4G15530 | Symbols: PPDK | PPDK (pyruvate orthophosphate dikinase); kinase/ pyruvate, phosphate dikinase | chr4:8864828-8870748 REVERSEnearly identical (1585) PPDK_MAIZE Pyruvate, phosphate dikinase, chloroplast precursor (EC 2.7.9.1) (Pyruvate, orthophosphate dikinase) - Zea mays (Maize)PRK09279 PpsA PRK05878 PEP-utilizers_C PPDK_N PRK06464 PtsA PtsP PRK11177 PEP-utilize…
OS05T0409500		-2.05096	-4.52729	Os05g0409500	LOC_Os05g33900.1	development.unspecified	moderately similar to ( 437) AT5G07050 | Symbols: | LOCATED IN: membrane; CONTAINS InterPro DOMAIN/s: Protein of unknown function DUF6, transmembrane (InterPro:IPR000620); BEST Arabidopsis thaliana protein match is: nodulin MtN21 family protein (TAIR:AT2G40900.1); Has 2288 Blast hits to 2270 proteins in 280 species: Archae - 23; Bacteria - 774; Metazoa - 5; Fungi - 0; Plants - 641; Viruses - 0; O…
OS05T0417700		3.22745	2.48282	Os05g0417700	LOC_Os05g34510.1	not assigned.unknown	protein|expressed protein
OS05T0421600	3.2898		2.7921	Os05g0421600	LOC_Os05g34830.1	development.unspecified	moderately similar to ( 207) AT1G01720 | Symbols: ATAF1, ANAC002 | ATAF1; transcription activator/ transcription factor | chr1:268471-269514 FORWARDmoderately similar to ( 257) NAC48_ORYSA NAC domain-containing protein 48 (ONAC048) - Oryza sativa (Rice)NAM protein|No apical meristem protein, putative, expressed
OS05T0425700	2.07813			Os05g0425700	LOC_Os05g35110.1	protein.degradation.ubiquitin.E3.SCF.FBOX	moderately similar to ( 417) AT1G21410 | Symbols: SKP2A | SKP2A | chr1:7497479-7499386 FORWARD protein|OsFBL22 - F-box domain and LRR containing protein, expressed
OS05T0426000	2.88037		2.80582	Os05g0426000	LOC_Os05g35140.1	development.unspecified	moderately similar to ( 259) AT1G21460 | Symbols: | nodulin MtN3 family protein | chr1:7512030-7513281 REVERSE MtN3_slv protein|nodulin MtN3 family protein, putative, expressed
OS05T0428100			-3.63315	Os05g0428100	LOC_Os05g35360.1	misc.gluco-, galacto- and mannosidases.beta-galactosidase	highly similar to ( 808) AT1G77410 | Symbols: BGAL16 | BGAL16 (beta-galactosidase 16); beta-galactosidase/ catalytic/ cation binding / sugar binding | chr1:29088771-29093148 REVERSEhighly similar to ( 656) BGAL_ASPOF Beta-galactosidase precursor (EC 3.2.1.23) (Lactase) - Asparagus officinalis (Garden asparagus) Glyco_hydro_35 Gal_Lectin LacA protein|beta-galactosidase 7 precursor, putative, expre…
OS05T0429500	2.18679			Os05g0429500	LOC_Os05g35470.1	misc.misc2	moderately similar to ( 248) AT1G35420 | Symbols: | dienelactone hydrolase family protein | chr1:13026320-13027463 FORWARD COG0412 protein|dienelactone hydrolase family protein, expressed
OS05T0432700			2.13849	Os05g0432700	LOC_Os05g35740.1	not assigned.unknown	weakly similar to ( 110) AT1G71950 | Symbols: | identical protein binding / serine-type endopeptidase | chr1:27080453-27081573 REVERSE protein|subtilisin N-terminal Region family protein, expressed
OS05T0438600	2.31221	2.05455	3.21864	Os05g0438600	LOC_Os05g36270.1	PS.calvin cycle.FBPase	moderately similar to ( 481) AT1G43670 | Symbols: | fructose-1,6-bisphosphatase, putative / D-fructose-1,6-bisphosphate 1-phosphohydrolase, putative / FBPase, putative | chr1:16468184-16470347 FORWARDhighly similar to ( 528) F16P2_SACHY Fructose-1,6-bisphosphatase, cytosolic (EC 3.1.3.11) (D-fructose-1,6-bisphosphate 1-phosphohydrolase) (FBPase) - Saccharum hybrid (Sugarcane) FBPase FBPase PRK092…
OS05T0440300	3.67323			Os05g0440300	LOC_Os05g36930.1	RNA.regulation of transcription.HDA	moderately similar to ( 418) AT1G08460 | Symbols: HDA08, HDA8, ATHDA8 | HDA08; histone deacetylase | chr1:2672527-2674469 FORWARDvery weakly similar to (99.8) HDAC_MAIZE Probable histone deacetylase (RPD3 homolog) - Zea mays (Maize) AcuC Hist_deacetyl protein|histone deacetylase, putative, expressed
OS05T0442700			-2.53186	Os05g0442700	LOC_Os05g37080.1	development.unspecified	weakly similar to ( 191) AT5G22380 | Symbols: anac090 | anac090 (Arabidopsis NAC domain containing protein 90); transcription factor | chr5:7408924-7410038 REVERSEweakly similar to ( 116) NAC71_ORYSA NAC domain-containing protein 71 (ONAC071) - Oryza sativa (Rice)NAM protein|No apical meristem protein, putative, expressed
OS05T0444200			2.53861	Os05g0444200	LOC_Os05g37190.1	RNA.regulation of transcription.C2H2 zinc finger family	moderately similar to ( 293) AT3G20880 | Symbols: | zinc finger (C2H2 type) protein (WIP4) | chr3:7313759-7315792 REVERSE protein|ZOS5-08 - C2H2 zinc finger protein, expressed
OS05T0454500	2.5118			Os05g0454500	LOC_Os05g38040.1	not assigned.unknown	protein|expressed protein
OS05T0456900	2.65434			Os05g0456900	LOC_Os05g38264.1	not assigned.unknown	protein|expressed protein
OS05T0458600		-2.1457		Os05g0458600	LOC_Os05g38420.1	secondary metabolism.simple phenols	highly similar to ( 758) AT5G60020 | Symbols: LAC17, ATLAC17 | LAC17 (laccase 17); laccase | chr5:24168072-24170223 FORWARDmoderately similar to ( 204) ASO_CUCSA L-ascorbate oxidase precursor (EC 1.10.3.3) (Ascorbase) (ASO) - Cucumis sativus (Cucumber) Cu-oxidase_3 Cu-oxidase Cu-oxidase_2 SufI protein|laccase precursor protein, putative, expressed
OS05T0460000			2.43494	Os05g0460000	LOC_Os05g38530.1	stress.abiotic.heat	nearly identical (1105) AT3G12580 | Symbols: HSP70 | HSP70 (heat shock protein 70); ATP binding | chr3:3991487-3993689 REVERSEnearly identical (1113) HSP7C_PETHY Heat shock cognate 70 kDa protein - Petunia hybrida (Petunia) HSP70 dnaK DnaK dnaK hscA hscA protein|DnaK family protein, putative, expressed
OS05T0472400		3.14747	2.0803	Os05g0472400	LOC_Os05g39540.1	transport.metal	moderately similar to ( 242) AT1G05300 | Symbols: ZIP5 | ZIP5; cation transmembrane transporter/ metal ion transmembrane transporter | chr1:1546161-1547709 REVERSE Zip protein|metal cation transporter, putative, expressed
OS05T0475400	2.04779			Os05g0475400	LOC_Os05g39770.1	amino acid metabolism.degradation.branched-chain group.shared	highly similar to ( 659) AT3G08860 | Symbols: | alanine--glyoxylate aminotransferase, putative / beta-alanine-pyruvate aminotransferase, putative / AGT, putative | chr3:2696754-2699087 REVERSEvery weakly similar to (87.4) GSA_ORYSA Glutamate-1-semialdehyde 2,1-aminomutase, chloroplast precursor (EC 5.4.3.8) (GSA) (Glutamate-1-semialdehyde aminotransferase) (GSA-AT) - Oryza sativa (Rice) GabT PRK0…
OS05T0475475	2.09654			Os05g0475475	LOC_Os05g39760.1	cell.vesicle transport	moderately similar to ( 286) AT2G38410 | Symbols: | VHS domain-containing protein / GAT domain-containing protein | chr2:16086912-16090047 REVERSE VHS VHS VHS_Hrs_Vps27p VHS VHS_Tom1 VHS_STAM VHS_ENTH_ANTH GAT protein|VHS and GAT domain containing protein, expressed
OS05T0476400	16.5667			Os05g0476400	LOC_Os05g39880.1	not assigned.unknown	protein|expressed protein
OS05T0482400		2.32719		Os05g0482400	LOC_Os05g40384.1	misc.cytochrome P450	moderately similar to ( 387) AT5G24910 | Symbols: CYP714A1 | CYP714A1; electron carrier/ heme binding / iron ion binding / monooxygenase/ oxygen binding | chr5:8567674-8570260 REVERSEmoderately similar to ( 241) C72A1_CATRO Cytochrome P450 72A1 (EC 1.3.3.9) (CYPLXXII) (Secologanin synthase) (SLS) - Catharanthus roseus (Rosy periwinkle) (Madagascar periwinkle) p450 CypX protein|cytochrome P450, pu…
OS05T0489200			2.47233	Os05g0489200	LOC_Os05g41030.1	misc.protease inhibitor/seed storage/lipid transfer protein (LTP) family protein	very weakly similar to (81.3) AT3G43720 | Symbols: | protease inhibitor/seed storage/lipid transfer protein (LTP) family protein | chr3:15615549-15617099 REVERSE protein|LTPL67 - Protease inhibitor/seed storage/LTP family protein precursor, expressed
OS05T0491200	3.05935			Os05g0491200	LOC_Os05g41220.1	not assigned.unknown	protein|SNF1-related protein kinase regulatory subunit beta-1, putative, expressed
OS05T0493800			-5.40085	Os05g0493800	LOC_Os05g41420.1	development.unspecified	moderately similar to ( 409) AT5G07050 | Symbols: | LOCATED IN: membrane; CONTAINS InterPro DOMAIN/s: Protein of unknown function DUF6, transmembrane (InterPro:IPR000620); BEST Arabidopsis thaliana protein match is: nodulin MtN21 family protein (TAIR:AT2G40900.1); Has 2288 Blast hits to 2270 proteins in 280 species: Archae - 23; Bacteria - 774; Metazoa - 5; Fungi - 0; Plants - 641; Viruses - 0; O…
OS05T0494200		2.54712	3.38754	Os05g0494200	LOC_Os05g41460.1	not assigned.unknown	very weakly similar to (87.8) CYT2_ORYSA Cysteine proteinase inhibitor 2 (Oryzacystatin-2) (Oryzacystatin II) - Oryza sativa (Rice) protein|cysteine proteinase inhibitor precursor protein, putative, expressed
OS05T0503650	-2.61333			Os05g0503650	LOC_Os05g42360.1	not assigned.unknown	protein|expressed protein
OS05T0518750			17.4188	Os05g0518750	None
OS05T0525900	3.01282		2.13384	Os05g0525900	LOC_Os05g45020.1	RNA.regulation of transcription.C3H zinc finger family	weakly similar to ( 137) AT1G03790 | Symbols: SOM | SOM (SOMNUS); nucleic acid binding / transcription factor | chr1:954589-955770 FORWARD protein|zinc finger/CCCH transcription factor, putative, expressed
OS05T0526200	2.16036			Os05g0526200	LOC_Os05g45030.1	not assigned.unknown	moderately similar to ( 273) AT3G55250 | Symbols: | unknown protein | chr3:20479302-20480324 FORWARD protein|calcium homeostasis regulator CHoR1, putative, expressed
OS05T0526900	3.31783		3.2808	Os05g0526900	LOC_Os05g45090.1	misc.UDP glucosyl and glucoronyl transferases	moderately similar to ( 271) AT3G16520 | Symbols: UGT88A1 | UDP-glucoronosyl/UDP-glucosyl transferase family protein | chr3:5618847-5620833 REVERSEweakly similar to ( 156) ZOX_PHAVU Zeatin O-xylosyltransferase (EC 2.4.2.40) (Zeatin O-beta-D-xylosyltransferase) - Phaseolus vulgaris (Kidney bean) (French bean) UDPGT protein|anthocyanidin 5,3-O-glucosyltransferase, putative, expressed
OS05T0527000			4.5276	Os05g0527000	LOC_Os05g45100.1	misc.UDP glucosyl and glucoronyl transferases	moderately similar to ( 308) AT3G16520 | Symbols: UGT88A1 | UDP-glucoronosyl/UDP-glucosyl transferase family protein | chr3:5618847-5620833 REVERSEweakly similar to ( 162) ZOX_PHAVU Zeatin O-xylosyltransferase (EC 2.4.2.40) (Zeatin O-beta-D-xylosyltransferase) - Phaseolus vulgaris (Kidney bean) (French bean) UDPGT protein|anthocyanidin 5,3-O-glucosyltransferase, putative, expressed
OS05T0531200			-2.26488	Os05g0531200	LOC_Os05g45460.1	not assigned.unknown	protein|POEI52 - Pollen Ole e I allergen and extensin family protein precursor, expressed
OS05T0535400			2.31856	Os05g0535400	LOC_Os05g45880.1	lipid metabolism.Phospholipid synthesis.choline kinase	moderately similar to ( 460) AT1G74320 | Symbols: | choline kinase, putative | chr1:27941192-27942903 FORWARD Choline_kinase protein|phosphotransferase, putative, expressed
OS05T0539800			3.99439	Os05g0539800	LOC_Os05g46240.1	not assigned.unknown	moderately similar to ( 299) AT2G26070 | Symbols: RTE1 | RTE1 (REVERSION-TO-ETHYLENE SENSITIVITY1) | chr2:11105741-11106607 REVERSE DUF778 protein|green ripe-like, putative, expressed
OS05T0542500	3.88715		4.76263	Os05g0542500	LOC_Os05g46480.1	not assigned.unknown	protein|late embryogenesis abundant protein, group 3, putative, expressed
OS05T0550600	2.5927	2.76681	5.92845	Os05g0550600	LOC_Os05g47730.1	not assigned.unknown	nsLTP2 protein|LTPL153 - Protease inhibitor/seed storage/LTP family protein precursor, expressed
OS05T0554000		2.67811	2.06874	Os05g0554000	LOC_Os05g48040.1	transport.misc	moderately similar to ( 370) AT1G71140 | Symbols: | MATE efflux family protein | chr1:26824762-26826748 FORWARD NorM PRK01766 MatE protein|MATE efflux family protein, putative, expressed
OS05T0560000		-2.71629		Os05g0560000	LOC_Os05g48630.1	not assigned.unknown	protein|expressed protein
OS05T0560200	2.44379			Os05g0560200	LOC_Os05g48650.1	RNA.regulation of transcription.bZIP transcription factor family	very weakly similar to (94.4) AT3G14880 | Symbols: | FUNCTIONS IN: molecular_function unknown; INVOLVED IN: biological_process unknown; BEST Arabidopsis thaliana protein match is: DOG1 (DELAY OF GERMINATION 1) (TAIR:AT5G45830.1); Has 368 Blast hits to 367 proteins in 28 species: Archae - 0; Bacteria - 0; Metazoa - 2; Fungi - 0; Plants - 366; Viruses - 0; Other Eukaryotes - 0 (source: NCBI BLink).…
OS05T0562200	2.6353			Os05g0562200	LOC_Os05g48800.1	stress.abiotic.drought/salt	weakly similar to ( 115) AT3G05700 | Symbols: | INVOLVED IN: response to water deprivation; CONTAINS InterPro DOMAIN/s: Drought induced 19 (InterPro:IPR008598); BEST Arabidopsis thaliana protein match is: drought-responsive family protein (TAIR:AT5G26990.1); Has 167 Blast hits to 167 proteins in 27 species: Archae - 0; Bacteria - 0; Metazoa - 38; Fungi - 0; Plants - 128; Viruses - 0; Other Eukary…
OS05T0563000	-2.33824	-2.21075		Os05g0563000	LOC_Os05g48850.1	development.unspecified	moderately similar to ( 332) AT4G28500 | Symbols: ANAC073, SND2 | ANAC073 (ARABIDOPSIS NAC DOMAIN CONTAINING PROTEIN 73); transcription activator/ transcription factor | chr4:14083014-14084266 FORWARDNAM protein|no apical meristem protein, putative, expressed
OS05T0566200			2.10172	Os05g0566200	LOC_Os05g49120.1	not assigned.unknown	protein|NLI interacting factor-like phosphatase, putative, expressed
OS05T0568100			3.67193	Os05g0568100	LOC_Os05g49300.1	Co-factor and vitamine metabolism.iron-sulphur clusters	moderately similar to ( 219) AT4G22220 | Symbols: ISU1, ATISU1 | ISU1; structural molecule | chr4:11759444-11760881 REVERSE PRK11325 NifU_N IscU protein|iron-sulfur cluster assembly enzyme ISCU, mitochondrial precursor, putative, expressed
OS05T0573550			19.0994	Os05g0573550	None
OS05T0575000			2.62479	Os05g0575000	LOC_Os05g49940.1	not assigned.unknown	protein|expressed protein
OS05T0576750			-16.8799	Os05g0576750	None
OS05T0582600		2.91013	3.27323	Os05g0582600	LOC_Os05g50580.1	protein.degradation.serine protease	moderately similar to ( 340) AT1G15000 | Symbols: scpl50 | scpl50 (serine carboxypeptidase-like 50); serine-type carboxypeptidase | chr1:5168613-5169947 FORWARDweakly similar to ( 169) CBPX_ORYSA Serine carboxypeptidase-like precursor (EC 3.4.16.-) - Oryza sativa (Rice) Peptidase_S10 COG2939 protein|OsSCP30 - Putative Serine Carboxypeptidase homologue, expressed
OS05T0586500			2.54412	Os05g0586500	LOC_Os05g50920.1	transport.amino acids	highly similar to ( 502) AT5G41800 | Symbols: | amino acid transporter family protein | chr5:16733842-16735888 FORWARD Aa_trans protein|transmembrane amino acid transporter protein, putative, expressed
OS05T0589500			-2.26032	Os05g0589500	None
OS05T0595100			3.00043	Os05g0595100	LOC_Os05g51670.1	cell wall.precursor synthesis.UGE	highly similar to ( 554) AT4G10960 | Symbols: UGE5 | UGE5 (UDP-D-glucose/UDP-D-galactose 4-epimerase 5); UDP-glucose 4-epimerase/ protein dimerization | chr4:6716083-6718472 REVERSEmoderately similar to ( 470) GALE1_PEA UDP-glucose 4-epimerase (EC 5.1.3.2) (Galactowaldenase) (UDP-galactose 4-epimerase) - Pisum sativum (Garden pea) GalE PRK10675 Epimerase WcaG RfbB Gmd PRK10084 PRK10217 protein|NA…
OS06T0101600		-3.05102		Os06g0101600	LOC_Os06g01210.1	PS.lightreaction.other electron carrier (ox/red).plastocyanin	weakly similar to ( 130) AT1G20340 | Symbols: DRT112, PETE2 | DRT112; copper ion binding / electron carrier | chr1:7042770-7043273 REVERSEmoderately similar to ( 226) PLAS_ORYSA Plastocyanin, chloroplast precursor - Oryza sativa (Rice)Copper-bind PRK02710 PetE protein|plastocyanin, chloroplast precursor, putative, expressed
OS06T0104800			17.9112	Os06g0104800	LOC_Os06g01580.1	not assigned.unknown	HPS_like protein|LTPL127 - Protease inhibitor/seed storage/LTP family protein precursor, expressed
OS06T0107600			-2.57181	Os06g0107600	LOC_Os06g01840.1
OS06T0107650			-2.37283	Os06g0107650	None
OS06T0109200			-2.47427	Os06g0109200	LOC_Os06g01966.1	development.unspecified	moderately similar to ( 245) AT3G30340 | Symbols: | nodulin MtN21 family protein | chr3:11956626-11958969 FORWARD protein|auxin-induced protein 5NG4, putative, expressed
OS06T0115300			2.14505	Os06g0115300	LOC_Os06g02490.1	lipid metabolism.FA synthesis and FA elongation.acyl-CoA binding protein	weakly similar to ( 104) AT1G31812 | Symbols: ACBP6, ACBP | ACBP6 (acyl-CoA-binding protein 6); acyl-CoA binding / phosphatidylcholine binding | chr1:11411132-11412099 REVERSEweakly similar to ( 117) ACBP_RICCO Acyl-CoA-binding protein (ACBP) - Ricinus communis (Castor bean) ACBP ACBP protein|acyl CoA binding protein, putative, expressed
OS06T0126250		17.6833	18.5797	Os06g0126250	LOC_Os06g03610.1	signalling.receptor kinases.Catharanthus roseus-like RLK1	highly similar to ( 978) AT2G21480 | Symbols: | protein kinase family protein | chr2:9202753-9205368 REVERSEmoderately similar to ( 266) NORK_PEA Nodulation receptor kinase precursor (EC 2.7.11.1) - Pisum sativum (Garden pea) Pkinase_Tyr S_TKc TyrKc PTKc Pkinase S_TKc PTKc_Jak_rpt2 PTKc_Csk_like SPS1 PTKc_Itk PTKc_Trk PTKc_Fes_like PTKc_Src_like PTKc_TrkB PTKc_Srm_Brk PTKc_Frk_like PTKc_TrkA PTKc…
OS06T0129400	2.22255			Os06g0129400	LOC_Os06g03860.1	not assigned.unknown	highly similar to ( 597) AT4G11810 | Symbols: | SPX (SYG1/Pho81/XPR1) domain-containing protein | chr4:7105446-7108450 FORWARD SPX COG5036 protein|uncharacterized membrane protein, putative, expressed
OS06T0132500	-18.0731	-18.0731		Os06g0132500	LOC_Os06g04169.1
OS06T0139800			2.02776	Os06g0139800	LOC_Os06g04790.1	misc.acid and other phosphatases	moderately similar to ( 309) AT5G51260 | Symbols: | acid phosphatase, putative | chr5:20832222-20833466 REVERSEmoderately similar to ( 215) VSPA_SOYBN Stem 28 kDa glycoprotein precursor (Vegetative storage protein A) - Glycine max (Soybean)Acid_phosphat_B protein|HAD superfamily phosphatase, putative, expressed
OS06T0141200		-3.65626	-2.51162	Os06g0141200	LOC_Os06g04920.1	signalling.G-proteins	very weakly similar to (94.4) AT3G15680 | Symbols: | zinc finger (Ran-binding) family protein | chr3:5315437-5316048 FORWARD protein|zinc finger family protein, putative, expressed
OS06T0142200	5.12228		5.32724	Os06g0142200	LOC_Os06g04990.1	not assigned.unknown	ENOD93 protein|early nodulin 93 ENOD93 protein, putative, expressed
OS06T0142300			2.7918	Os06g0142300	LOC_Os06g05000.1	not assigned.unknown	ENOD93 protein|early nodulin 93 ENOD93 protein, putative, expressed
OS06T0143100			2.11184	Os06g0143100	LOC_Os06g05120.1	not assigned.unknown	protein|expressed protein
OS06T0147275		4.30861	5.59042	Os06g0147275	None
OS06T0147300		3.90288	5.41752	Os06g0147300	LOC_Os06g05470.1	not assigned.unknown	protein|expressed protein
OS06T0152600		-2.03318		Os06g0152600	LOC_Os06g05930.1	not assigned.unknown	protein|expressed protein
OS06T0158000		2.3986	2.96352	Os06g0158000	LOC_Os06g06350.1	lipid metabolism.FA synthesis and FA elongation.long chain fatty acid CoA ligase	highly similar to ( 916) AT4G23850 | Symbols: | long-chain-fatty-acid--CoA ligase / long-chain acyl-CoA synthetase | chr4:12403720-12408263 REVERSEvery weakly similar to (89.4) 4CL1_TOBAC 4-coumarate--CoA ligase 1 (EC 6.2.1.12) (4CL 1) (4-coumaroyl-CoA synthase 1) - Nicotiana tabacum (Common tobacco) FAA1 AMP-binding CaiC PRK08316 PRK05605 Acs PRK09089 PRK07656 PRK08315 PRK08162 PRK07684 PRK07771…
OS06T0158500			3.11116	Os06g0158500	LOC_Os06g06400.1	stress.biotic.PR-proteins	moderately similar to ( 349) AT3G07040 | Symbols: RPM1, RPS3 | RPM1 (RESISTANCE TO P. SYRINGAE PV MACULICOLA 1); nucleotide binding / protein binding | chr3:2226244-2229024 REVERSE NB-ARC protein|NBS-LRR type disease resistance protein, putative, expressed
OS06T0159600			2.32614	Os06g0159600	LOC_Os06g06470.1	protein.degradation.ubiquitin.E3.RING	weakly similar to ( 127) AT1G62740 | Symbols: | stress-inducible protein, putative | chr1:23231026-23233380 FORWARDweakly similar to ( 132) STIP_SOYBN Heat shock protein STI (Stress-inducible protein) (GmSTI) - Glycine max (Soybean) Ubox protein|U-box domain containing heat shock protein, putative, expressed
OS06T0168700			3.25427	Os06g0168700	LOC_Os06g07220.1	misc.protease inhibitor/seed storage/lipid transfer protein (LTP) family protein	weakly similar to ( 119) AT4G15160 | Symbols: | lipid binding / structural constituent of cell wall | chr4:8646192-8647019 FORWARDHPS_like protein|LTPL128 - Protease inhibitor/seed storage/LTP family protein precursor, expressed
OS06T0169001		-3.96375	-2.14913	Os06g0169001	LOC_Os06g07250.1	misc.myrosinases-lectin-jacalin	moderately similar to ( 222) GOS9_ORYSA Protein GOS9 - Oryza sativa (Rice)Jacalin protein|jacalin-like lectin domain containing protein, expressed
OS06T0180533	-16.9598	-16.9598		Os06g0180533	LOC_Os06g08240.1	not assigned.unknown	protein|expressed protein
OS06T0196300	2.33054			Os06g0196300	LOC_Os06g09610.1	redox.peroxiredoxin	moderately similar to ( 262) AT3G26060 | Symbols: ATPRX Q | ATPRX Q; antioxidant/ peroxiredoxin | chr3:9524807-9526123 FORWARD PRX_BCP Bcp PRX_family AhpC-TSA bcp PRX_AhpE_like Redoxin AhpC PRX_Typ2cys TlpA_like_family protein|peroxiredoxin, putative, expressed
OS06T0199000		2.57507	3.89783	Os06g0199000	LOC_Os06g09870.1	not assigned.unknown	protein|retrotransposon protein, putative, unclassified, expressed
OS06T0199300	2.17377			Os06g0199300	LOC_Os06g09900.1
OS06T0207950			4.84099	Os06g0207950	None
OS06T0209400	-17.9475		-17.9475	Os06g0209400	LOC_Os06g10700.1	not assigned.unknown	protein|expressed protein
OS06T0210400	-2.4863			Os06g0210400	LOC_Os06g10790.1	signalling.receptor kinases.legume-lectin	highly similar to ( 515) AT3G55550 | Symbols: | lectin protein kinase, putative | chr3:20600019-20602073 REVERSEweakly similar to ( 184) PSKR_DAUCA Phytosulfokine receptor precursor (EC 2.7.11.1) (Phytosulfokine LRR receptor kinase) - Daucus carota (Carrot) Lectin_legB PTKc S_TKc Pkinase Pkinase_Tyr S_TKc TyrKc SPS1 PTKc_Jak_rpt2 PTKc_Srm_Brk PTKc_EphR PTKc_Src_like PTKc_Frk_like PTKc_Csk_like PT…
OS06T0215500			17.0963	Os06g0215500	LOC_Os06g11200.1	hormone metabolism.jasmonate.synthesis-degradation.12-Oxo-PDA-reductase	highly similar to ( 510) AT1G76680 | Symbols: OPR1, ATOPR1 | OPR1; 12-oxophytodienoate reductase | chr1:28776982-28778271 FORWARD OYE_like_FMN PRK10605 NemA Oxidored_FMN OYE_like_FMN_family OYE_YqiM_FMN OYE_like_4_FMN OYE_like_5_FMN OYE_like_3_FMN OYE_like_2_FMN DCR_FMN PRK08255 ER_like_FMN TMADH_HD_FMN protein|12-oxophytodienoate reductase, putative, expressed
OS06T0215533		16.6387	17.8738	Os06g0215533	None
OS06T0216100			-16.9159	Os06g0216100	LOC_Os06g11270.1	misc.UDP glucosyl and glucoronyl transferases	moderately similar to ( 254) AT5G65550 | Symbols: | UDP-glucoronosyl/UDP-glucosyl transferase family protein | chr5:26198410-26199810 REVERSEweakly similar to ( 162) UFOG_PETHY Anthocyanidin 3-O-glucosyltransferase (EC 2.4.1.115) (Flavonol 3-O-glucosyltransferase) (UDP-glucose flavonoid 3-O-glucosyltransferase) (Anthocyanin rhamnosyl transferase) - Petunia hybrida (Petunia) UDPGT protein|anthocya…
OS06T0220900		-18.0421	-18.0421	Os06g0220900	LOC_Os06g11760.1	not assigned.unknown	protein|expressed protein
OS06T0221300	16.6812			Os06g0221300	LOC_Os06g11812.1	not assigned.unknown	weakly similar to ( 181) AT2G22170 | Symbols: | lipid-associated family protein | chr2:9427010-9427742 REVERSEPLAT_plant_stress protein|wound/stress protein, putative, expressed
OS06T0225000		18.3078	17.0449	Os06g0225000	LOC_Os06g12090.1	signalling.G-proteins	moderately similar to ( 254) AT3G62560 | Symbols: | GTP-binding protein, putative | chr3:23137539-23138880 FORWARDmoderately similar to ( 250) SAR1A_BRACM GTP-binding protein SAR1A - Brassica campestris (Field mustard) Sar1 SAR Arf Arf_Arl Arl3 Arl2 Arl5_Arl8 Arl1 Arl6 Arl10_like Arf6 Arfrp1 ARLTS1 ARF Arf1_5_like ARD1 Arl2l1_Arl13_like Arl9_Arfrp2_like Arl4_Arl7 COG1100 protein|miro, putative, e…
OS06T0231600		2.7871	3.09795	Os06g0231600	LOC_Os06g12560.1	protein.degradation.ubiquitin.E3.RING	weakly similar to ( 154) AT1G74410 | Symbols: | zinc finger (C3HC4-type RING finger) family protein | chr1:27965723-27967681 FORWARD protein|zinc finger, C3HC4 type, domain containing protein, expressed
OS06T0234300	17.5461			Os06g0234300	LOC_Os06g12800.1	not assigned.unknown	moderately similar to ( 307) AT3G28150 | Symbols: | unknown protein | chr3:10471960-10473735 REVERSE protein|expressed protein
OS06T0237600			-16.0357	Os06g0237600	LOC_Os06g13050.1	misc.peroxidases	highly similar to ( 652) AT1G10510 | Symbols: emb2004 | emb2004 (embryo defective 2004) | chr1:3461771-3465590 FORWARDweakly similar to ( 163) PER2_ARAHY Cationic peroxidase 2 precursor (EC 1.11.1.7) (PNPC2) - Arachis hypogaea (Peanut) secretory_peroxidase plant_peroxidase peroxidase LRR_RI ascorbate_peroxidase protein|peroxidase family protein, expressed
OS06T0239100	-2.18945			Os06g0239100	LOC_Os06g13180.1	protein.degradation.metalloprotease	moderately similar to ( 295) AT1G70170 | Symbols: MMP | MMP (MATRIX METALLOPROTEINASE); metalloendopeptidase/ metallopeptidase | chr1:26424005-26425141 FORWARDmoderately similar to ( 221) MEP1_SOYBN Metalloendoproteinase 1 precursor (EC 3.4.24.-) (SMEP1) - Glycine max (Soybean) ZnMc_MMP Peptidase_M10 ZnMc protein|metalloendoproteinase 1 precursor, putative, expressed
OS06T0239200			2.29824	Os06g0239200	LOC_Os06g13190.1	not assigned.unknown	protein|expressed protein
OS06T0246500	4.4595		5.37448	Os06g0246500	LOC_Os06g13720.1	TCA / org. transformation.TCA.pyruvate DH.E1	highly similar to ( 571) AT1G59900 | Symbols: AT-E1 ALPHA | AT-E1 ALPHA; oxidoreductase, acting on the aldehyde or oxo group of donors, disulfide as acceptor / pyruvate dehydrogenase (acetyl-transferring) | chr1:22051368-22053660 FORWARDhighly similar to ( 565) ODPA_PEA Pyruvate dehydrogenase E1 component subunit alpha, mitochondrial precursor (EC 1.2.4.1) (PDHE1-A) - Pisum sativum (Garden pea) E…
OS06T0247900	-2.88878		-2.30449	Os06g0247900	LOC_Os06g13830.1	misc.gluco-, galacto- and mannosidases.endoglucanase	moderately similar to ( 395) AT2G32990 | Symbols: AtGH9B8 | AtGH9B8 (Arabidopsis thaliana glycosyl hydrolase 9B8); catalytic/ hydrolase, hydrolyzing O-glycosyl compounds | chr2:14003361-14005844 FORWARDhighly similar to ( 612) GUN16_ORYSA Endoglucanase 16 precursor (EC 3.2.1.4) (Endo-1,4-beta glucanase 16) - Oryza sativa (Rice)Glyco_hydro_9 protein|endoglucanase, putative, expressed
OS06T0249350		2.80333	3.893	Os06g0249350	LOC_Os06g13940.1	not assigned.unknown	protein|expressed protein
OS06T0264800		-4.1982	-2.62547	Os06g0264800	LOC_Os06g15400.1	not assigned.unknown	weakly similar to ( 119) AT4G01150 | Symbols: | unknown protein | chr4:493692-494379 FORWARD protein|expressed protein
OS06T0270200		2.7161	3.2662	Os06g0270200	LOC_Os06g15910.1	transport.potassium	highly similar to ( 866) AT2G40540 | Symbols: KT2, ATKT2, SHY3, KUP2, ATKUP2, TRK2 | KT2 (POTASSIUM TRANSPORTER 2); potassium ion transmembrane transporter | chr2:16931445-16934516 FORWARDhighly similar to ( 863) HAK9_ORYSA Probable potassium transporter 9 (OsHAK9) - Oryza sativa (Rice)K_trans Kup trkD protein|potassium transporter, putative, expressed
OS06T0271600	3.26728			Os06g0271600	LOC_Os06g16060.1	not assigned.unknown	protein|zinc finger, C3HC4 type domain containing protein, expressed
OS06T0272850			-2.56442	Os06g0272850	LOC_Os06g16160.1	not assigned.unknown	moderately similar to ( 290) AT5G15900 | Symbols: | unknown protein | chr5:5189524-5192070 REVERSEDUF231 protein|expressed protein
OS06T0274800			2.12161	Os06g0274800	LOC_Os06g16350.1	misc.peroxidases	moderately similar to ( 407) AT1G68850 | Symbols: | peroxidase, putative | chr1:25883806-25885177 REVERSEmoderately similar to ( 268) PER1_ARAHY Cationic peroxidase 1 precursor (EC 1.11.1.7) (PNPC1) - Arachis hypogaea (Peanut)secretory_peroxidase plant_peroxidase peroxidase protein|peroxidase precursor, putative, expressed
OS06T0276001			19.1885	Os06g0276001	None
OS06T0293300	-16.4899	-16.4899	-16.4899	Os06g0293300	None
OS06T0293500	-2.95241			Os06g0293500	LOC_Os06g18960.1	not assigned.unknown	protein|embryogenesis transmembrane protein, putative, expressed
OS06T0294950		3.14419	2.43571	Os06g0294950	LOC_Os06g19095.1	not assigned.unknown	protein|expressed protein
OS06T0320500		-3.97962		Os06g0320500	LOC_Os06g21590.1	PS.lightreaction.photosystem II.LHC-II	moderately similar to ( 354) AT3G54890 | Symbols: LHCA1 | LHCA1; chlorophyll binding | chr3:20339881-20340922 REVERSEweakly similar to ( 139) CB2B_PINSY Chlorophyll a-b binding protein type 2 member 1B, chloroplast precursor (Chlorophyll a-b binding protein type II 1B) (CAB) (LHCP) - Pinus sylvestris (Scots pine)Chloroa_b-bind protein|chlorophyll A-B binding protein, putative, expressed
OS06T0326700			2.19372	Os06g0326700	LOC_Os06g22080.1	not assigned.unknown	moderately similar to ( 270) AT3G51520 | Symbols: | diacylglycerol acyltransferase family | chr3:19110739-19112518 FORWARD DAGAT protein|diacylglycerol O-acyltransferase, putative, expressed
OS06T0327400		-3.02076	-3.67348	Os06g0327400	LOC_Os06g22150.1	not assigned.unknown	protein|expressed protein
OS06T0331900			-2.24294	Os06g0331900	LOC_Os06g22600.1	not assigned.unknown	moderately similar to ( 310) AT4G00910 | Symbols: | unknown protein | chr4:389370-391287 REVERSE UPF0005 protein|aluminum-activated malate transporter, putative, expressed
OS06T0335975		17.5312	18.353	Os06g0335975	LOC_Os06g22919.1	cell wall.modification	moderately similar to ( 267) AT4G28850 | Symbols: | xyloglucan:xyloglucosyl transferase, putative / xyloglucan endotransglycosylase, putative / endo-xyloglucan transferase, putative | chr4:14244336-14245781 FORWARDmoderately similar to ( 231) BRU1_SOYBN Brassinosteroid-regulated protein BRU1 precursor - Glycine max (Soybean)GH16_XET Glyco_hydro_16 Glyco_hydrolase_16 GH16_GPI_glucanosyltransferase…
OS06T0338200		3.53286	3.70452	Os06g0338200	LOC_Os06g23114.1	misc.oxidases - copper, flavone etc.	highly similar to ( 630) AT1G31710 | Symbols: | copper amine oxidase, putative | chr1:11349855-11355339 FORWARDhighly similar to ( 614) AMO_PEA Amine oxidase [copper-containing] precursor (EC 1.4.3.6) - Pisum sativum (Garden pea) tynA Cu_amine_oxid TynA protein|copper methylamine oxidase precursor, putative, expressed
OS06T0341300			3.05565	Os06g0341300	LOC_Os06g23350.1	development.late embryogenesis abundant	very weakly similar to ( 100) AT3G22490 | Symbols: | late embryogenesis abundant protein, putative / LEA protein, putative | chr3:7969785-7970738 REVERSEweakly similar to ( 103) LEA34_GOSHI Late embryogenesis abundant protein D-34 (LEA D-34) - Gossypium hirsutum (Upland cotton) protein|late embryogenesis abundant protein D-34, putative, expressed
OS06T0347700		17.233	19.2027	Os06g0347700	LOC_Os06g23950.1	RNA.regulation of transcription.MADS box transcription factor family	very weakly similar to (98.2) AT3G57230 | Symbols: AGL16 | AGL16 (AGAMOUS-LIKE 16); transcription factor | chr3:21177710-21180671 FORWARDvery weakly similar to (99.0) MAD27_ORYSA MADS-box transcription factor 27 (OsMADS27) (RMADS218) - Oryza sativa (Rice) MADS_MEF2_like MADS MADS MADS_SRF_like protein|OsMADS59 - MADS-box family gene with MIKCc type-box
OS06T0356800	2.84405		2.38281	Os06g0356800	LOC_Os06g25010.1	stress.biotic	weakly similar to ( 123) AT5G24090 | Symbols: | acidic endochitinase (CHIB1) | chr5:8143805-8145153 REVERSEmoderately similar to ( 324) XIP1_WHEAT Xylanase inhibitor protein 1 precursor (Class III chitinase homolog) (XIP-I protein) - Triticum aestivum (Wheat) protein|glycosyl hydrolase, putative, expressed
OS06T0476100	16.2927			Os06g0476100	None
OS06T0498800	4.19064			Os06g0498800	LOC_Os06g30370.1	development.unspecified	moderately similar to ( 204) AT1G18100 | Symbols: E12A11 | E12A11; phosphatidylethanolamine binding | chr1:6228049-6230110 REVERSEweakly similar to ( 148) CEN_ANTMA Protein CENTRORADIALIS - Antirrhinum majus (Garden snapdragon) RKIP PBP PEBP_RKIP protein|osMFT1 MFT-Like1 homologous to Mother of FT and TFL1 gene; contains Pfam profile PF01161: Phosphatidylethanolamine-binding protein, expressed
OS06T0499100			2.80049	Os06g0499100	LOC_Os06g30400.1	not assigned.unknown	protein|expressed protein
OS06T0501900			2.997	Os06g0501900	LOC_Os06g30640.1	misc.cytochrome P450	moderately similar to ( 346) AT2G45570 | Symbols: CYP76C2 | CYP76C2; electron carrier/ heme binding / iron ion binding / monooxygenase/ oxygen binding | chr2:18779935-18781922 REVERSEmoderately similar to ( 281) C76A2_SOLME Cytochrome P450 76A2 (EC 1.14.-.-) (CYPLXXVIA2) (P-450EG7) - Solanum melongena (Eggplant) (Aubergine) p450 CypX protein|cytochrome P450, putative, expressed
OS06T0505700			16.8978	Os06g0505700	LOC_Os06g30920.1	not assigned.unknown	protein|expressed protein
OS06T0507300		3.15735	3.85543	Os06g0507300	LOC_Os06g31090.1	not assigned.unknown	weakly similar to ( 153) AT3G61600 | Symbols: ATPOB1 | ATPOB1; protein binding | chr3:22795704-22798069 FORWARD protein|GAMYB-binding protein, putative, expressed
OS06T0509900	4.60075		2.27981	Os06g0509900	LOC_Os06g31280.1	stress.biotic	very weakly similar to (88.6) THN6_HORVU Leaf-specific thionin BTH6 precursor [Contains: Leaf-specific thionin BTH6; Acidic protein] - Hordeum vulgare (Barley) protein|THION1 - Plant thionin family protein precursor, putative, expressed
OS06T0521500			-2.13588	Os06g0521500	LOC_Os06g32990.1	misc.peroxidases	moderately similar to ( 233) AT3G50990 | Symbols: | electron carrier/ heme binding / peroxidase | chr3:18943155-18944605 FORWARDmoderately similar to ( 229) PER2_ORYSA Peroxidase 2 precursor (EC 1.11.1.7) - Oryza sativa (Rice)secretory_peroxidase plant_peroxidase peroxidase ascorbate_peroxidase protein|peroxidase precursor, putative, expressed
OS06T0534200		2.53956	2.24577	Os06g0534200	LOC_Os06g34330.1	not assigned.unknown	protein|expressed protein
OS06T0536100			3.4698	Os06g0536100	LOC_Os06g34530.1	not assigned.unknown	protein|zinc finger, C3HC4 type domain containing protein, expressed
OS06T0537300	17.6758	18.9291	20.5792	Os06g0537300	LOC_Os06g34620.1	protein.degradation.ubiquitin.E3.RING	very weakly similar to (84.0) AT4G40070 | Symbols: | protein binding / zinc ion binding | chr4:18576533-18577504 FORWARD protein|Zinc finger, C3HC4 type domain containing protein, expressed
OS06T0552700	-16.3257		-16.3257	Os06g0552700	LOC_Os06g35930.1	transport.Major Intrinsic Proteins.NIP	weakly similar to ( 173) AT4G18910 | Symbols: NIP1;2, NLM2 | NIP1;2 (NOD26-LIKE INTRINSIC PROTEIN 1;2); arsenite transmembrane transporter/ water channel | chr4:10366211-10368179 FORWARDweakly similar to ( 154) NO26_SOYBN Nodulin-26 (N-26) - Glycine max (Soybean) MIP MIP GlpF PRK05420 protein|aquaporin protein, putative, expressed
OS06T0566300		3.96892	4.07871	Os06g0566300	LOC_Os06g37010.1	transport.metal	moderately similar to ( 226) AT1G10970 | Symbols: ZIP4, ATZIP4 | ZIP4 (ZINC TRANSPORTER 4 PRECURSOR); cation transmembrane transporter/ copper ion transmembrane transporter | chr1:3665201-3666933 REVERSE Zip protein|metal cation transporter, putative, expressed
OS06T0573600	2.546			Os06g0573600	LOC_Os06g37560.1	misc.gluco-, galacto- and mannosidases.beta-galactosidase	highly similar to ( 949) AT3G13750 | Symbols: BGAL1 | BGAL1 (Beta galactosidase 1); beta-galactosidase/ catalytic/ cation binding / heme binding / peroxidase/ sugar binding | chr3:4511192-4515756 FORWARDnearly identical (1036) BGAL_ASPOF Beta-galactosidase precursor (EC 3.2.1.23) (Lactase) - Asparagus officinalis (Garden asparagus) Glyco_hydro_35 LacA protein|beta-galactosidase precursor, putativ…
OS06T0580100	-19.1778	-19.1778	-19.1778	Os06g0580100	LOC_Os06g38210.1	not assigned.unknown	protein|expressed protein
OS06T0581151	3.40189			Os06g0581151	None
OS06T0584400	-3.56516			Os06g0584400	None
OS06T0589300		3.08056	3.79567	Os06g0589300	LOC_Os06g38950.1	transport.ABC transporters and multidrug resistance systems	nearly identical (1009) AT3G47790 | Symbols: ATATH7, ATH7 | ATATH7; ATPase, coupled to transmembrane movement of substances / transporter | chr3:17629584-17633711 FORWARDvery weakly similar to (90.5) CYSA_MESVI Probable sulfate/thiosulfate import ATP-binding protein cysA (EC 3.6.3.25) (Sulfate-transporting ATPase) - Mesostigma viride ABC_subfamily_A CcmA ABC_DrrA ABC_DR_subfamily_A ABC_drug_resis…
OS06T0590700			2.31479	Os06g0590700	LOC_Os06g39070.1	misc.UDP glucosyl and glucoronyl transferases	moderately similar to ( 213) AT2G15480 | Symbols: UGT73B5 | UGT73B5 (UDP-glucosyl transferase 73B5); UDP-glucosyltransferase/ UDP-glycosyltransferase/ quercetin 3-O-glucosyltransferase/ transferase, transferring glycosyl groups | chr2:6758817-6760452 FORWARDweakly similar to ( 122) ZOX_PHAVU Zeatin O-xylosyltransferase (EC 2.4.2.40) (Zeatin O-beta-D-xylosyltransferase) - Phaseolus vulgaris (Kidne…
OS06T0594400	3.34608			Os06g0594400	LOC_Os06g39370.1	protein.degradation.ubiquitin.E3.SCF.FBOX	weakly similar to ( 173) AT1G80440 | Symbols: | kelch repeat-containing F-box family protein | chr1:30241763-30242827 FORWARD protein|OsFBK16 - F-box domain and kelch repeat containing protein, expressed
OS06T0604200			-2.3662	Os06g0604200	LOC_Os06g40170.1	lipid metabolism.lipid degradation.lysophospholipases.phospholipase D	nearly identical (1045) AT3G15730 | Symbols: PLDALPHA1, PLD | PLDALPHA1 (PHOSPHOLIPASE D ALPHA 1); phospholipase D | chr3:5330835-5333474 FORWARDnearly identical (1246) PLDA2_ORYSA Phospholipase D alpha 2 (EC 3.1.4.4) (PLD alpha 2) (Choline phosphatase 2) (Phosphatidylcholine-hydrolyzing phospholipase D 2) - Oryza sativa (Rice) C2_2 protein|phospholipase D, putative, expressed
OS06T0604300			-2.38385	Os06g0604300	LOC_Os06g40180.1	lipid metabolism.lipid degradation.lysophospholipases.phospholipase D	nearly identical (1031) AT3G15730 | Symbols: PLDALPHA1, PLD | PLDALPHA1 (PHOSPHOLIPASE D ALPHA 1); phospholipase D | chr3:5330835-5333474 FORWARDnearly identical (1218) PLDA2_ORYSA Phospholipase D alpha 2 (EC 3.1.4.4) (PLD alpha 2) (Choline phosphatase 2) (Phosphatidylcholine-hydrolyzing phospholipase D 2) - Oryza sativa (Rice) C2_2 protein|phospholipase D, putative, expressed
OS06T0612800	2.24911			Os06g0612800	LOC_Os06g41010.1	RNA.regulation of transcription.unclassified	weakly similar to ( 166) AT1G51200 | Symbols: | zinc finger (AN1-like) family protein | chr1:18985690-18986211 FORWARDweakly similar to ( 105) ISAP1_ORYSA Multiple stress-responsive zinc-finger protein ISAP1 (Stress-associated protein 1) (OsISAP1) - Oryza sativa (Rice) protein|zinc finger A20 and AN1 domain-containing stress-associated protein, putative, expressed
OS06T0613200	17.5385			Os06g0613200	None
OS06T0614100			2.27661	Os06g0614100	LOC_Os06g41100.1	RNA.regulation of transcription.bZIP transcription factor family	moderately similar to ( 266) AT5G06839 | Symbols: | bZIP family transcription factor | chr5:2120911-2126217 FORWARDmoderately similar to ( 236) TGA21_TOBAC TGACG-sequence-specific DNA-binding protein TGA-2.1 (TGA2.1) - Nicotiana tabacum (Common tobacco) protein|transcription factor, putative, expressed
OS06T0622700		2.23034	2.69095	Os06g0622700	LOC_Os06g41770.1	not assigned.unknown	protein|bZIP transcription factor domain containing protein, expressed
OS06T0624900			2.54504	Os06g0624900	LOC_Os06g41930.1	RNA.regulation of transcription.unclassified	moderately similar to ( 226) AT1G21000 | Symbols: | zinc-binding family protein | chr1:7338013-7339088 FORWARDPLATZ protein|zinc-binding protein, putative, expressed
OS06T0650900			2.83145	Os06g0650900	LOC_Os06g44160.1	not assigned.unknown	protein|heat shock protein DnaJ, putative, expressed
OS06T0651200			2.1966	Os06g0651200	LOC_Os06g44190.1	not assigned.unknown	protein|expressed protein
OS06T0661500	2.86063			Os06g0661500	LOC_Os06g45060.1	not assigned.unknown	protein|expressed protein
OS06T0664200			-2.756	Os06g0664200	LOC_Os06g45370.1	PS.calvin cycle.FBPase	highly similar to ( 506) AT5G64380 | Symbols: | fructose-1,6-bisphosphatase family protein | chr5:25741342-25743024 FORWARDmoderately similar to ( 268) F16P1_SPIOL Fructose-1,6-bisphosphatase, chloroplast precursor (EC 3.1.3.11) (D-fructose-1,6-bisphosphate 1-phosphohydrolase) (FBPase) - Spinacia oleracea (Spinach) FBPase PRK09293 FBPase Fbp protein|fructose-1,6-bisphosphatase, putative, expressed
OS06T0670300		2.58146	3.39999	Os06g0670300	LOC_Os06g45890.1	RNA.regulation of transcription.G2-like transcription factor family, GARP	very weakly similar to (99.0) AT2G02060 | Symbols: | transcription factor | chr2:495691-497609 FORWARD protein|MYB family transcription factor, putative, expressed
OS06T0673800		4.73062	5.7156	Os06g0673800	LOC_Os06g46140.1	not assigned.unknown	protein|expressed protein
OS06T0674100		3.52991	4.5713	Os06g0674100	LOC_Os06g46160.1	not assigned.unknown	protein|expressed protein
OS06T0681600	-2.72492			Os06g0681600	LOC_Os06g46799.1	misc.peroxidases	moderately similar to ( 351) AT1G05260 | Symbols: RCI3, RCI3A | RCI3 (RARE COLD INDUCIBLE GENE 3); peroxidase | chr1:1529827-1531271 FORWARDmoderately similar to ( 308) PER1_ORYSA Peroxidase 1 precursor (EC 1.11.1.7) - Oryza sativa (Rice)secretory_peroxidase plant_peroxidase peroxidase protein|peroxidase precursor, putative, expressed
OS06T0682900	2.43195		2.51496	Os06g0682900	LOC_Os06g46900.1	stress.abiotic.heat	moderately similar to ( 280) AT4G21320 | Symbols: HSA32 | HSA32 (HEAT-STRESS-ASSOCIATED 32); catalytic | chr4:11340492-11341732 FORWARDComA COG1809 protein|phosphosulfolactate synthase-related protein, putative, expressed
OS06T0683300	2.32705			Os06g0683300	LOC_Os06g46940.1	misc.gluco-, galacto- and mannosidases	highly similar to ( 721) AT5G54570 | Symbols: BGLU41 | BGLU41 (BETA GLUCOSIDASE 41); catalytic/ cation binding / hydrolase, hydrolyzing O-glycosyl compounds | chr5:22167636-22170235 REVERSEmoderately similar to ( 402) BGLC_MAIZE Beta-glucosidase, chloroplast precursor (EC 3.2.1.21) (Gentiobiase) (Cellobiase) (Beta-D-glucoside glucohydrolase) - Zea mays (Maize) Glyco_hydro_1 BglB celA PRK09852 arb…
OS06T0685300			3.73446	Os06g0685300	LOC_Os06g47130.1	signalling.calcium	highly similar to ( 575) AT5G04220 | Symbols: SYTC, ATSYTC, NTMC2TYPE1.3, NTMC2T1.3 | SYTC | chr5:1155985-1158620 REVERSE COG5038 C2 C2 C2 protein|C2 domain containing protein, expressed
OS06T0688200			-3.38498	Os06g0688200	LOC_Os06g47360.1	cell wall.modification	weakly similar to ( 123) AT4G30380 | Symbols: EXLB2 | EXLB2 (EXPANSIN-LIKE B2 PRECURSOR) | chr4:14860486-14860994 FORWARD protein|beta-expansin precursor, putative, expressed
OS06T0691400			-2.39401	Os06g0691400	LOC_Os06g47620.1	hormone metabolism.auxin.synthesis-degradation	moderately similar to ( 488) AT1G44350 | Symbols: ILL6 | ILL6; IAA-amino acid conjugate hydrolase/ metallopeptidase | chr1:16834749-16838201 REVERSEAbgB Peptidase_M20 protein|peptidase, putative, expressed
OS06T0694200	2.22783	2.1172		Os06g0694200	LOC_Os06g47910.1	misc.GDSL-motif lipase	moderately similar to ( 247) AT1G28570 | Symbols: | GDSL-motif lipase, putative | chr1:10041838-10044112 REVERSEweakly similar to ( 115) EST_HEVBR Esterase precursor (EC 3.1.1.-) (Early nodule-specific protein homolog) (Latex allergen Hev b 13) - Hevea brasiliensis (Para rubber tree)SGNH_plant_lipase_like fatty_acyltransferase_like protein|GDSL-like lipase/acylhydrolase, putative, expressed
OS06T0695200		-17.6064	-17.6064	Os06g0695200	LOC_Os06g48000.1	misc.peroxidases	moderately similar to ( 296) AT2G18980 | Symbols: | peroxidase, putative | chr2:8233419-8235294 REVERSEweakly similar to ( 197) PER2_ARAHY Cationic peroxidase 2 precursor (EC 1.11.1.7) (PNPC2) - Arachis hypogaea (Peanut)secretory_peroxidase plant_peroxidase peroxidase ascorbate_peroxidase protein|peroxidase precursor, putative, expressed
OS06T0695300		-17.957	-17.957	Os06g0695300	LOC_Os06g48010.1	misc.peroxidases	moderately similar to ( 291) AT2G18980 | Symbols: | peroxidase, putative | chr2:8233419-8235294 REVERSEweakly similar to ( 194) PER2_ARAHY Cationic peroxidase 2 precursor (EC 1.11.1.7) (PNPC2) - Arachis hypogaea (Peanut)secretory_peroxidase plant_peroxidase peroxidase ascorbate_peroxidase protein|peroxidase precursor, putative, expressed
OS06T0696566		17.3785		Os06g0696566	LOC_Os06g48170.1	cell wall.modification	moderately similar to ( 295) AT4G25810 | Symbols: XTR6, XTH23 | XTR6 (XYLOGLUCAN ENDOTRANSGLYCOSYLASE 6); hydrolase, acting on glycosyl bonds / hydrolase, hydrolyzing O-glycosyl compounds / xyloglucan:xyloglucosyl transferase | chr4:13128694-13129715 FORWARDmoderately similar to ( 289) BRU1_SOYBN Brassinosteroid-regulated protein BRU1 precursor - Glycine max (Soybean)GH16_XET Glyco_hydro_16 Glyco…
OS06T0698300	2.74789		3.68887	Os06g0698300	LOC_Os06g48300.1	protein.postranslational modification	moderately similar to ( 414) AT4G31750 | Symbols: WIN2 | WIN2 (HOPW1-1-INTERACTING 2); protein serine/threonine phosphatase | chr4:15364657-15367207 REVERSE PP2Cc PP2Cc PP2C PTC1 protein|protein phosphatase 2C, putative, expressed
OS06T0702000		2.73348	2.74717	Os06g0702000	LOC_Os06g48860.1	hormone metabolism.auxin.induced-regulated-responsive-activated	Auxin_inducible protein|OsSAUR28 - Auxin-responsive SAUR gene family member, expressed
OS06T0705100		-2.16444		Os06g0705100	LOC_Os06g49160.1	not assigned.unknown	weakly similar to ( 159) AT4G02530 | Symbols: | chloroplast thylakoid lumen protein | chr4:1112335-1114005 REVERSE protein|thylakoid lumenal 16.5 kDa protein, chloroplast precursor, putative, expressed
OS06T0708400		16.7983		Os06g0708400	LOC_Os06g49470.1	cell.cycle.peptidylprolyl isomerase	moderately similar to ( 260) AT2G29960 | Symbols: CYP5, ATCYP5, CYP19-4 | CYP5 (CYCLOPHILIN 5); peptidyl-prolyl cis-trans isomerase | chr2:12769183-12770528 REVERSEmoderately similar to ( 218) CYPH_CATRO Peptidyl-prolyl cis-trans isomerase (EC 5.2.1.8) (PPIase) (Rotamase) (Cyclophilin) (Cyclosporin A-binding protein) - Catharanthus roseus (Rosy periwinkle) (Madagascar periwinkle) cyclophilin_ABH_…
OS06T0710700			3.01201	Os06g0710700	LOC_Os06g49660.1	secondary metabolism.phenylpropanoids	moderately similar to ( 369) AT5G17540 | Symbols: | transferase family protein | chr5:5782061-5783682 REVERSEweakly similar to ( 154) HCBT3_DIACA Anthranilate N-benzoyltransferase protein 3 (EC 2.3.1.144) (Anthranilate N-hydroxycinnamoyl/benzoyltransferase 3) - Dianthus caryophyllus (Carnation) (Clove pink)Transferase protein|transferase family protein, putative, expressed
OS06T0713800	2.26258			Os06g0713800	LOC_Os06g49970.2	major CHO metabolism.degradation.starch.starch cleavage	highly similar to ( 502) AT4G25000 | Symbols: ATAMY1, AMY1 | AMY1 (ALPHA-AMYLASE-LIKE); alpha-amylase | chr4:12852109-12853825 REVERSEhighly similar to ( 865) AMY2A_ORYSA Alpha-amylase isozyme 2A precursor (EC 3.2.1.1) (1,4-alpha-D-glucan glucanohydrolase) (Alpha-amylase isozyme C2) - Oryza sativa (Rice) Alpha-amylase PRK09441 Alpha-amyl_C2 Aamy AmyA protein|alpha-amylase precursor, putative, exp…
OS06T0716100	2.28926			Os06g0716100	LOC_Os06g50230.1	not assigned.unknown	protein|expressed protein
OS06T0726200			2.09333	Os06g0726200	LOC_Os06g51060.1	stress.biotic	moderately similar to ( 394) AT3G12500 | Symbols: ATHCHIB, PR3, PR-3, CHI-B, B-CHI | ATHCHIB (ARABIDOPSIS THALIANA BASIC CHITINASE); chitinase | chr3:3962501-3963945 REVERSEmoderately similar to ( 469) CHI1_ORYSA Basic endochitinase 1 precursor (EC 3.2.1.14) - Oryza sativa (Rice) Glyco_hydro_19 chitinase_glyco_hydro_19 protein|CHIT8 - Chitinase family protein precursor, expressed
OS06T0730150		-19.1125		Os06g0730150	None
OS07T0100800			-2.2675	Os07g0100800	LOC_Os07g01090.1	transport.amino acids	highly similar to ( 578) AT2G39890 | Symbols: PROT1, ATPROT1 | PROT1 (PROLINE TRANSPORTER 1); L-proline transmembrane transporter/ amino acid transmembrane transporter | chr2:16656022-16658202 FORWARD Aa_trans protein|transmembrane amino acid transporter protein, putative, expressed
OS07T0101000			-4.20788	Os07g0101000	LOC_Os07g01110.1	secondary metabolism.simple phenols	highly similar to ( 536) AT3G09220 | Symbols: LAC7 | LAC7 (laccase 7); laccase | chr3:2827434-2830477 REVERSEmoderately similar to ( 212) ASO_CUCSA L-ascorbate oxidase precursor (EC 1.10.3.3) (Ascorbase) (ASO) - Cucumis sativus (Cucumber) Cu-oxidase_3 Cu-oxidase_2 Cu-oxidase SufI protein|laccase precursor protein, putative, expressed
OS07T0110100			18.8852	Os07g0110100	LOC_Os07g01910.1	not assigned.unknown	protein|expressed protein
OS07T0115700			-3.4949	Os07g0115700	LOC_Os07g02480.1
OS07T0129200	-3.47148			Os07g0129200	LOC_Os07g03710.1	stress.biotic	weakly similar to ( 147) AT4G25790 | Symbols: | allergen V5/Tpx-1-related family protein | chr4:13122248-13123290 REVERSEweakly similar to ( 168) PRMS_MAIZE Pathogenesis-related protein PRMS precursor - Zea mays (Maize) SCP SCP SCP protein|SCP-like extracellular protein, expressed
OS07T0129300	-17.9259	2.39482		Os07g0129300	LOC_Os07g03730.1	stress.biotic	weakly similar to ( 148) AT3G19690 | Symbols: | pathogenesis-related protein, putative | chr3:6842365-6842850 REVERSEweakly similar to ( 162) PRMS_MAIZE Pathogenesis-related protein PRMS precursor - Zea mays (Maize) SCP SCP SCP protein|SCP-like extracellular protein, expressed
OS07T0130100	2.02239			Os07g0130100	LOC_Os07g03810.1	signalling.receptor kinases.misc	highly similar to ( 653) AT3G53810 | Symbols: | lectin protein kinase, putative | chr3:19933153-19935186 REVERSEmoderately similar to ( 202) PSKR_DAUCA Phytosulfokine receptor precursor (EC 2.7.11.1) (Phytosulfokine LRR receptor kinase) - Daucus carota (Carrot) Lectin_legB Pkinase S_TKc TyrKc Pkinase_Tyr PTKc S_TKc PTKc_Jak_rpt2 PTKc_EphR SPS1 PTKc_Csk_like PTKc_EGFR_like PTKc_Srm_Brk PTKc_Abl PT…
OS07T0141400		-2.90976		Os07g0141400	LOC_Os07g04840.1	PS.lightreaction.photosystem II.PSII polypeptide subunits	moderately similar to ( 280) AT1G06680 | Symbols: PSBP-1, OEE2, PSII-P | PSBP-1 (PHOTOSYSTEM II SUBUNIT P-1); poly(U) binding | chr1:2048076-2049186 FORWARDmoderately similar to ( 326) PSBP_WHEAT Oxygen-evolving enhancer protein 2, chloroplast precursor (OEE2) (23 kDa subunit of oxygen evolving system of photosystem II) (OEC 23 kDa subunit) (23 kDa thylakoid membrane protein) - Triticum aestivum …
OS07T0142100			18.184	Os07g0142100	None
OS07T0142200			2.03844	Os07g0142200	LOC_Os07g04930.1	not assigned.unknown	protein|retrotransposon protein, putative, unclassified, expressed
OS07T0142300			2.3173	Os07g0142300	None
OS07T0142500			3.05551	Os07g0142500	LOC_Os07g04950.1	not assigned.unknown	protein|retrotransposon protein, putative, unclassified, expressed
OS07T0142700		2.06913	2.28044	Os07g0142700	LOC_Os07g04970.1	secondary metabolism.phenylpropanoids	moderately similar to ( 256) AT5G42830 | Symbols: | transferase family protein | chr5:17176384-17177906 FORWARDTransferase protein|transferase family protein, putative, expressed
OS07T0147550	16.6407		16.1207	Os07g0147550	LOC_Os07g05365.1	PS.lightreaction.photosystem II.PSII polypeptide subunits	weakly similar to ( 142) AT1G79040 | Symbols: PSBR | PSBR (photosystem II subunit R) | chr1:29736085-29736781 FORWARDweakly similar to ( 185) PSBR_HORVU Photosystem II 10 kDa polypeptide, chloroplast precursor - Hordeum vulgare (Barley)PsbR protein|photosystem II 10 kDa polypeptide, chloroplast precursor, putative, expressed
OS07T0148900		-3.70801	-3.44603	Os07g0148900	LOC_Os07g05480.1	PS.lightreaction.photosystem I.PSI polypeptide subunits	weakly similar to ( 137) AT1G30380 | Symbols: PSAK | PSAK (photosystem I subunit K) | chr1:10722325-10723013 FORWARDweakly similar to ( 166) PSAK_HORVU Photosystem I reaction center subunit psaK, chloroplast precursor (Photosystem I subunit X) (PSI-K) (Light-harvesting complex I 7 kDa protein) - Hordeum vulgare (Barley)PSI_PSAK protein|photosystem I reaction center subunit, chloroplast precursor,…
OS07T0150700		-2.32447		Os07g0150700	LOC_Os07g05620.1	protein.postranslational modification	highly similar to ( 720) AT1G30270 | Symbols: CIPK23, SnRK3.23, ATCIPK23, LKS1 | CIPK23 (CBL-INTERACTING PROTEIN KINASE 23); kinase/ protein binding / protein serine/threonine kinase | chr1:10655270-10658524 FORWARDhighly similar to ( 603) CIPK1_ORYSA CIPK-like protein 1 (EC 2.7.11.1) (OsCK1) - Oryza sativa (Rice) S_TKc S_TKc Pkinase SPS1 Pkinase_Tyr TyrKc PTKc PTKc_Srm_Brk PTKc_Csk_like PTKc_Jak…
OS07T0154900	17.3747			Os07g0154900	LOC_Os07g06070.1	not assigned.unknown	protein|expressed protein
OS07T0158300		-2.05915	-2.06947	Os07g0158300	LOC_Os07g06450.1	RNA.RNA binding	moderately similar to ( 204) AT3G52380 | Symbols: CP33, PDE322 | CP33; RNA binding | chr3:19421619-19422855 FORWARDweakly similar to ( 195) ROC5_NICSY 33 kDa ribonucleoprotein, chloroplast precursor - Nicotiana sylvestris (Wood tobacco) COG0724 RRM protein|RNA recognition motif containing protein, putative, expressed
OS07T0158500			-2.82638	Os07g0158500	LOC_Os07g06470.1	RNA.regulation of transcription.CCAAT box binding factor family, HAP2	very weakly similar to (96.3) AT5G06510 | Symbols: NF-YA10 | NF-YA10 (NUCLEAR FACTOR Y, SUBUNIT A10); transcription factor | chr5:1985439-1986591 FORWARD CBF CBFB_NFYA protein|nuclear transcription factor Y subunit, putative, expressed
OS07T0171100		-2.52108		Os07g0171100	LOC_Os07g07540.1	not assigned.unknown	moderately similar to ( 358) AT1G55480 | Symbols: | binding / protein binding | chr1:20713822-20715351 FORWARD protein|SHOOT1 protein, putative, expressed
OS07T0174400		2.71283	3.45013	Os07g0174400	LOC_Os07g07790.1	misc.protease inhibitor/seed storage/lipid transfer protein (LTP) family protein	very weakly similar to (81.3) AT3G22600 | Symbols: | protease inhibitor/seed storage/lipid transfer protein (LTP) family protein | chr3:8006711-8007397 REVERSE protein|LTPL75 - Protease inhibitor/seed storage/LTP family protein precursor, expressed
OS07T0174900			3.17014	Os07g0174900	LOC_Os07g07860.1	misc.protease inhibitor/seed storage/lipid transfer protein (LTP) family protein	very weakly similar to (84.3) AT3G22600 | Symbols: | protease inhibitor/seed storage/lipid transfer protein (LTP) family protein | chr3:8006711-8007397 REVERSE protein|LTPL76 - Protease inhibitor/seed storage/LTP family protein precursor, expressed
OS07T0178800	2.70664			Os07g0178800	LOC_Os07g08160.1	signalling.light	weakly similar to ( 117) AT3G22840 | Symbols: ELIP1, ELIP | ELIP1 (EARLY LIGHT-INDUCABLE PROTEIN); chlorophyll binding | chr3:8084628-8085445 REVERSEweakly similar to ( 141) ELI5_HORVU High molecular mass early light-inducible protein HV58, chloroplast precursor (ELIP) - Hordeum vulgare (Barley) protein|early light-induced protein, chloroplast precursor, putative, expressed
OS07T0182000			4.60335	Os07g0182000	LOC_Os07g08420.1	RNA.regulation of transcription.bZIP transcription factor family	very weakly similar to (85.5) AT3G54620 | Symbols: ATBZIP25, BZO2H4, BZIP25 | BZIP25 (BASIC LEUCINE ZIPPER 25); protein heterodimerization/ transcription factor | chr3:20218606-20220341 REVERSEvery weakly similar to (86.7) OP2_MAIZE Regulatory protein opaque-2 - Zea mays (Maize) protein|bZIP transcription factor domain containing protein, expressed
OS07T0186000			2.15377	Os07g0186000	LOC_Os07g08840.1	redox.thioredoxin	very weakly similar to (90.5) AT3G51030 | Symbols: ATTRX1, ATTRX H1 | ATTRX1; oxidoreductase, acting on sulfur group of donors, disulfide as acceptor | chr3:18951123-18951955 REVERSEweakly similar to ( 130) TRXH_ORYSA Thioredoxin H-type (TRX-H) (Phloem sap 13 kDa protein 1) - Oryza sativa (Rice) protein|thioredoxin, putative, expressed
OS07T0191200			2.17769	Os07g0191200	LOC_Os07g09340.1	transport.p- and v-ATPases	nearly identical (1529) AT5G62670 | Symbols: AHA11 | AHA11 (Arabidopsis H(+)-ATPase 11); ATPase | chr5:25159495-25164957 FORWARDnearly identical (1541) PMA3_NICPL Plasma membrane ATPase 3 (EC 3.6.3.6) (Proton pump 3) - Nicotiana plumbaginifolia (Leadwort-leaved tobacco) MgtA PRK10517 ZntA E1-E2_ATPase KdpB PRK01122 zntA PRK10671 Cation_ATPase_N protein|plasma membrane ATPase, putative, expressed
OS07T0191250			2.18274	Os07g0191250	None
OS07T0193200			-16.1875	Os07g0193200	LOC_Os07g09530.1	cell.organisation	weakly similar to ( 192) AT1G03670 | Symbols: | ankyrin repeat family protein | chr1:914222-916222 REVERSE ANK protein|ankyrin repeat family protein, putative, expressed
OS07T0194300		-18.1		Os07g0194300	LOC_Os07g09620.1	not assigned.unknown	protein|acanthoscurrin-1 precursor, putative, expressed
OS07T0196900	2.2424			Os07g0196900	LOC_Os07g09870.1	not assigned.unknown	protein|OsFBA2 - F-box and FBA domain containing protein, expressed
OS07T0209100		2.16239	3.99579	Os07g0209100	LOC_Os07g10840.1	minor CHO metabolism.raffinose family.raffinose synthases.putative	highly similar to ( 996) AT3G57520 | Symbols: AtSIP2 | AtSIP2 (Arabidopsis thaliana seed imbibition 2); hydrolase, hydrolyzing O-glycosyl compounds | chr3:21289299-21292694 REVERSEmoderately similar to ( 266) STSYN_PEA Stachyose synthase precursor (EC 2.4.1.67) (Galactinol--raffinose galactosyltransferase) - Pisum sativum (Garden pea)Raffinose_syn protein|uncharacterized glycosyltransferase, puta…
OS07T0209201		2.6182	4.5032	Os07g0209201	None
OS07T0210000	2.04927			Os07g0210000	LOC_Os07g10910.1	cell.vesicle transport	weakly similar to ( 171) AT5G50380 | Symbols: ATEXO70F1 | ATEXO70F1 (exocyst subunit EXO70 family protein F1); protein binding | chr5:20516382-20518433 REVERSE Exo70 STK_N protein|ATEXO70F1, putative, expressed
OS07T0230600		2.79854	3.57398	Os07g0230600	LOC_Os07g12720.1	not assigned.unknown	protein|expressed protein
OS07T0232800		3.32635	2.3038	Os07g0232800	LOC_Os07g12890.1	transport.metal	moderately similar to ( 242) AT1G05300 | Symbols: ZIP5 | ZIP5; cation transmembrane transporter/ metal ion transmembrane transporter | chr1:1546161-1547709 REVERSE Zip protein|metal cation transporter, putative, expressed
OS07T0232850		3.61267	2.81636	Os07g0232850	None
OS07T0241751			3.04548	Os07g0241751	None
OS07T0253000		-2.08917	-2.2412	Os07g0253000	LOC_Os07g14910.1	not assigned.unknown	protein|expressed protein
OS07T0258400	-3.82709	2.69277	2.77095	Os07g0258400	LOC_Os07g15460.1	transport.metal	highly similar to ( 523) AT1G80830 | Symbols: NRAMP1, PMIT1, ATNRAMP1 | NRAMP1 (NATURAL RESISTANCE-ASSOCIATED MACROPHAGE PROTEIN 1); inorganic anion transmembrane transporter/ manganese ion transmembrane transporter/ metal ion transmembrane transporter | chr1:30373066-30375644 REVERSE Nramp PRK00701 MntH protein|metal transporter Nramp6, putative, expressed
OS07T0267200			2.98817	Os07g0267200	None
OS07T0271000			2.31405	Os07g0271000	LOC_Os07g16970.1	signalling.G-proteins	highly similar to ( 729) AT2G44100 | Symbols: ATGDI1, AT-GDI1 | ATGDI1 (ARABIDOPSIS THALIANA GUANOSINE NUCLEOTIDE DIPHOSPHATE DISSOCIATION INHIBITOR 1); RAB GDP-dissociation inhibitor | chr2:18241804-18244731 FORWARD GDI MRS6 protein|rab GDP dissociation inhibitor alpha, putative, expressed
OS07T0281000	2.18405			Os07g0281000	LOC_Os07g18050.1	RNA.regulation of transcription.unclassified	highly similar to ( 570) AT1G07360 | Symbols: | zinc finger (CCCH-type) family protein / RNA recognition motif (RRM)-containing protein | chr1:2260562-2262795 REVERSE protein|RNA-binding motif protein, putative, expressed
OS07T0290500	4.11056		4.24288	Os07g0290500	LOC_Os07g19000.1	not assigned.unknown	protein|LTPL41 - Protease inhibitor/seed storage/LTP family protein precursor, expressed
OS07T0418600	4.95365		4.17305	Os07g0418600	LOC_Os07g23640.1	not assigned.unknown	protein|retrotransposon protein, putative, Ty3-gypsy subclass, expressed
OS07T0418700	4.99697		4.35941	Os07g0418700	LOC_Os07g23660.1	not assigned.unknown	protein|retrotransposon protein, putative, unclassified, expressed
OS07T0429700	-3.70819			Os07g0429700	LOC_Os07g24830.1	not assigned.unknown	protein|thionin-like peptide, putative, expressed
OS07T0431160	-3.45758		-2.65913	Os07g0431160	LOC_Os07g24940.1	not assigned.unknown	Transposase_21 protein|transposon protein, putative, CACTA, En/Spm sub-class, expressed
OS07T0432201	-3.4623		-2.13921	Os07g0432201	LOC_Os07g25050.1	not assigned.unknown	protein|thionin-like peptide, putative, expressed
OS07T0432333	-3.68459		-2.53607	Os07g0432333	LOC_Os07g25060.1	not assigned.unknown	protein|thionin-like peptide, putative, expressed
OS07T0442800			16.6174	Os07g0442800	LOC_Os07g26100.1	not assigned.unknown	protein|expressed protein
OS07T0480900	2.56004			Os07g0480900	LOC_Os07g29760.1	protein.degradation.cysteine protease	moderately similar to ( 391) AT3G54940 | Symbols: | cysteine-type endopeptidase/ cysteine-type peptidase | chr3:20354402-20356127 FORWARDmoderately similar to ( 352) CYSP_PEA Cysteine proteinase 15A precursor (EC 3.4.22.-) (Turgor-responsive protein 15A) - Pisum sativum (Garden pea) Peptidase_C1A Pept_C1 Peptidase_C1 Peptidase_C1A_CathepsinC Peptidase_C1 Peptidase_C1A_CathepsinB Peptidase_C1A_Cat…
OS07T0484800			-2.20035	Os07g0484800	LOC_Os07g30150.1	nucleotide metabolism.salvage.phosphoribosyltransferases.aprt	moderately similar to ( 276) AT4G22570 | Symbols: APT3 | APT3 (ADENINE PHOSPHORIBOSYL TRANSFERASE 3); adenine phosphoribosyltransferase | chr4:11882310-11885250 REVERSEmoderately similar to ( 263) APT1_WHEAT Adenine phosphoribosyltransferase 1 (EC 2.4.2.7) (APRT 1) - Triticum aestivum (Wheat) PRK02304 Apt PRK12560 Pribosyltran protein|phosphoribosyl transferase, putative, expressed
OS07T0496250			3.35732	Os07g0496250	LOC_Os07g31390.1	cell wall.modification	weakly similar to ( 192) AT4G17030 | Symbols: ATEXLB1, EXPR, AT-EXPR, ATEXPR1, ATHEXP BETA 3.1 | ATEXLB1 (ARABIDOPSIS THALIANA EXPANSIN-LIKE B1) | chr4:9581817-9583181 REVERSEhighly similar to ( 515) EXLB1_ORYSA Expansin-like B1 precursor (OsEXLB1) (Expensin-related 1) (OsEXPR1) (OsaEXPb3.1) - Oryza sativa (Rice) protein|beta-expansin precursor, putative, expressed
OS07T0507700	2.08991			Os07g0507700	LOC_Os07g32420.1	RNA.regulation of transcription.Global transcription factor group	weakly similar to ( 148) AT5G14270 | Symbols: ATBET9 | ATBET9 (Arabidopsis thaliana Bromodomain and Extraterminal Domain protein 9); DNA binding | chr5:4605173-4608517 FORWARD BROMO Bromodomain protein|bromodomain domain containing protein, expressed
OS07T0510400			-3.28003	Os07g0510400	LOC_Os07g32620.1	misc.UDP glucosyl and glucoronyl transferases	moderately similar to ( 258) AT3G21800 | Symbols: UGT71B8 | UGT71B8 (UDP-GLUCOSYL TRANSFERASE 71B8); UDP-glycosyltransferase/ quercetin 3-O-glucosyltransferase/ quercetin 4'-O-glucosyltransferase/ transferase, transferring glycosyl groups | chr3:7680243-7681685 REVERSEweakly similar to ( 143) ZOX_PHAVU Zeatin O-xylosyltransferase (EC 2.4.2.40) (Zeatin O-beta-D-xylosyltransferase) - Phaseolus vulg…
OS07T0517900			2.63068	Os07g0517900	LOC_Os07g33420.1	misc.cytochrome P450	weakly similar to ( 189) AT5G36110 | Symbols: CYP716A1 | CYP716A1; electron carrier/ heme binding / iron ion binding / monooxygenase/ oxygen binding | chr5:14195377-14197613 FORWARDweakly similar to ( 138) C85A_PHAVU Cytochrome P450 85A (EC 1.14.-.-) (C6-oxidase) - Phaseolus vulgaris (Kidney bean) (French bean) CypX p450 protein|hydroxylase, putative, expressed
OS07T0520800		-2.60244		Os07g0520800	LOC_Os07g33660.1	not assigned.unknown	weakly similar to ( 179) AT1G50900 | Symbols: | FUNCTIONS IN: molecular_function unknown; INVOLVED IN: biological_process unknown; LOCATED IN: chloroplast, chloroplast stroma; EXPRESSED IN: 22 plant structures; EXPRESSED DURING: 13 growth stages; CONTAINS InterPro DOMAIN/s: Ankyrin (InterPro:IPR002110); Has 30 Blast hits to 30 proteins in 12 species: Archae - 0; Bacteria - 0; Metazoa - 0; Fungi -…
OS07T0529000	6.77592	3.18453	5.68358	Os07g0529000	LOC_Os07g34520.1	gluconeogenese/ glyoxylate cycle.isocitrate lyase	highly similar to ( 832) AT3G21720 | Symbols: ICL | ICL (ISOCITRATE LYASE); catalytic/ isocitrate lyase | chr3:7652789-7655873 REVERSEhighly similar to ( 861) ACEA_GOSHI Isocitrate lyase (EC 4.1.3.1) (Isocitrase) (Isocitratase) (ICL) - Gossypium hirsutum (Upland cotton) ICL AceA PRK06498 protein|isocitrate lyase, putative, expressed
OS07T0532866		2.09594		Os07g0532866	None
OS07T0544800		-2.35958		Os07g0544800	LOC_Os07g36080.1	PS.lightreaction.photosystem II.PSII polypeptide subunits	weakly similar to ( 162) AT4G21280 | Symbols: PSBQ, PSBQA, PSBQ-1 | oxygen-evolving enhancer protein 3, chloroplast, putative (PSBQ1) (PSBQ) | chr4:11334446-11335587 FORWARDweakly similar to ( 191) PSBQ1_MAIZE Oxygen-evolving enhancer protein 3-1, chloroplast precursor (OEE3) (16 kDa subunit of oxygen evolving system of photosystem II) (OEC 16 kDa subunit) - Zea mays (Maize)PsbQ protein|oxygen ev…
OS07T0551750		2.24105		Os07g0551750	None
OS07T0556200		-3.16579	-2.12138	Os07g0556200	LOC_Os07g37030.1	PS.lightreaction.cytochrome b6/f.iron sulfur subunit	moderately similar to ( 285) AT4G03280 | Symbols: PETC, PGR1 | PETC (PHOTOSYNTHETIC ELECTRON TRANSFER C); electron transporter, transferring electrons from cytochrome b6/f complex of photosystem II | chr4:1440462-1441717 FORWARDmoderately similar to ( 453) UCRIA_ORYSA Cytochrome b6-f complex iron-sulfur subunit, chloroplast precursor (EC 1.10.99.1) (Rieske iron-sulfur protein) (Plastohydroquinone…
OS07T0558400		-4.07909		Os07g0558400	LOC_Os07g37240.1	PS.lightreaction.photosystem II.LHC-II	moderately similar to ( 442) AT5G01530 | Symbols: | chlorophyll A-B binding protein CP29 (LHCB4) | chr5:209084-210243 FORWARDmoderately similar to ( 242) CB29_CHLRE Chlorophyll a-b binding protein CP29 - Chlamydomonas reinhardtiiChloroa_b-bind protein|chlorophyll A-B binding protein, putative, expressed
OS07T0559000	16.9044	17.0077		Os07g0559000	None
OS07T0562700		-2.05212		Os07g0562700	LOC_Os07g37550.1	PS.lightreaction.photosystem II.LHC-II	moderately similar to ( 441) AT5G54270 | Symbols: LHCB3, LHCB3*1 | LHCB3 (LIGHT-HARVESTING CHLOROPHYLL B-BINDING PROTEIN 3); structural molecule | chr5:22038424-22039383 FORWARDmoderately similar to ( 464) CB23_HORVU Chlorophyll a-b binding protein of LHCII type III, chloroplast precursor (CAB) - Hordeum vulgare (Barley)Chloroa_b-bind protein|chlorophyll A-B binding protein, putative, expressed
OS07T0577600		-3.48011		Os07g0577600	LOC_Os07g38960.1	PS.lightreaction.photosystem II.LHC-II	moderately similar to ( 345) AT3G61470 | Symbols: LHCA2 | LHCA2; chlorophyll binding | chr3:22745736-22747032 FORWARDmoderately similar to ( 355) CB12_PETHY Chlorophyll a-b binding protein, chloroplast precursor (LHCI type II CAB) - Petunia hybrida (Petunia)Chloroa_b-bind protein|chlorophyll A-B binding protein, putative, expressed
OS07T0593400		3.77859	4.88526	Os07g0593400	LOC_Os07g40320.1	cell.vesicle transport	weakly similar to ( 134) AT5G01430 | Symbols: | Got1-like family protein | chr5:176797-178010 REVERSE Got1 GOT1 protein|vesicle transport protein GOT1B, putative, expressed
OS07T0595750		-19.0821		Os07g0595750	None
OS07T0599500			2.17736	Os07g0599500	LOC_Os07g40850.1	not assigned.unknown	protein|retrotransposon protein, putative, unclassified, expressed
OS07T0600300	2.56293			Os07g0600300	LOC_Os07g40920.1	protein.assembly and cofactor ligation	moderately similar to ( 415) AT5G61930 | Symbols: APO3 | APO3 (ACCUMULATION OF PHOTOSYSTEM ONE 3) | chr5:24866230-24867665 REVERSEDUF794 protein|APO, putative, expressed
OS07T0601100			2.0919	Os07g0601100	LOC_Os07g40986.1	secondary metabolism.flavonoids.dihydroflavonols	weakly similar to ( 182) AT4G27250 | Symbols: | dihydroflavonol 4-reductase family / dihydrokaempferol 4-reductase family | chr4:13642803-13644425 REVERSEweakly similar to ( 157) DFRA_PETHY Dihydroflavonol-4-reductase (EC 1.1.1.219) (DFR) (Dihydrokaempferol 4-reductase) - Petunia hybrida (Petunia) WcaG protein|NAD dependent epimerase/dehydratase family protein, putative, expressed
OS07T0605800			3.89986	Os07g0605800	LOC_Os07g41460.1	lipid metabolism.''exotics'' (steroids, squalene etc)	moderately similar to ( 225) AT2G03760 | Symbols: ST, ATST1, RAR047, ST1 | ST; brassinosteroid sulfotransferase/ sulfotransferase | chr2:1149475-1150455 REVERSE Sulfotransfer_1 protein|sulfotransferase domain containing protein, expressed
OS07T0618000	2.67993			Os07g0618000	LOC_Os07g42610.1	protein.degradation.ubiquitin.E3.RING	very weakly similar to (87.4) AT1G53820 | Symbols: | zinc finger (C3HC4-type RING finger) family protein | chr1:20091491-20092423 FORWARDvery weakly similar to (87.8) EL5_ORYSA E3 ubiquitin-protein ligase EL5 (EC 6.3.2.-) - Oryza sativa (Rice) protein|RING finger protein, putative, expressed
OS07T0619200	-2.34428		-3.8096	Os07g0619200	LOC_Os07g42714.1	not assigned.unknown	protein|expressed protein
OS07T0622700		2.04429		Os07g0622700	LOC_Os07g42994.1	not assigned.unknown	weakly similar to ( 105) AT5G09430 | Symbols: | hydrolase | chr5:2932162-2933362 FORWARD protein|hydrolase, putative, expressed
OS07T0624600	-2.06744			Os07g0624600	LOC_Os07g43160.1	minor CHO metabolism.trehalose.TPP	moderately similar to ( 382) AT5G65140 | Symbols: | trehalose-6-phosphate phosphatase, putative | chr5:26020411-26022077 REVERSE Trehalose_PPase OtsB PRK10187 protein|uncharacterized glycosyl hydrolase Rv2006/MT2062, putative, expressed
OS07T0629500			17.5623	Os07g0629500	LOC_Os07g43604.1	not assigned.unknown	protein|expressed protein
OS07T0634900	-2.06921			Os07g0634900	LOC_Os07g44090.1	RNA.regulation of transcription.MYB domain transcription factor family	moderately similar to ( 212) AT5G26660 | Symbols: ATMYB4, ATMYB86 | ATMYB86 (MYB DOMAIN PROTEIN 86); specific transcriptional repressor/ transcription repressor | chr5:9331775-9333044 REVERSEmoderately similar to ( 202) MYB3_HORVU Myb-related protein Hv33 - Hordeum vulgare (Barley) REB1 protein|myb-related protein Hv33, putative, expressed
OS07T0635200		-2.05316		Os07g0635200	LOC_Os07g44110.1	misc.cytochrome P450	moderately similar to ( 490) AT2G46950 | Symbols: CYP709B2 | CYP709B2; electron carrier/ heme binding / iron ion binding / monooxygenase/ oxygen binding | chr2:19289466-19291541 REVERSEmoderately similar to ( 343) C72A1_CATRO Cytochrome P450 72A1 (EC 1.3.3.9) (CYPLXXII) (Secologanin synthase) (SLS) - Catharanthus roseus (Rosy periwinkle) (Madagascar periwinkle) p450 CypX protein|cytochrome P450 7…
OS07T0636800	-2.29442		-2.47482	Os07g0636800	LOC_Os07g44280.1	stress.biotic.PR-proteins	weakly similar to ( 151) AT1G64160 | Symbols: | disease resistance-responsive family protein / dirigent family protein | chr1:23814063-23814611 FORWARDweakly similar to ( 137) DR206_PEA Disease resistance response protein 206 - Pisum sativum (Garden pea)Dirigent protein|dirigent, putative, expressed
OS07T0637300	2.03311			Os07g0637300	LOC_Os07g44330.1	signalling.in sugar and nutrient physiology.pyruvate dehydrogenase kinase	highly similar to ( 551) AT3G06483 | Symbols: PDK, ATPDHK | PDK (PYRUVATE DEHYDROGENASE KINASE); ATP binding / histidine phosphotransfer kinase/ pyruvate dehydrogenase (acetyl-transferring) kinase | chr3:1990727-1992581 REVERSE protein|kinase, putative, expressed
OS07T0637700	-2.45965		-2.78162	Os07g0637700	LOC_Os07g44370.1	stress.biotic.PR-proteins	weakly similar to ( 152) AT1G64160 | Symbols: | disease resistance-responsive family protein / dirigent family protein | chr1:23814063-23814611 FORWARDweakly similar to ( 132) DR206_PEA Disease resistance response protein 206 - Pisum sativum (Garden pea)Dirigent protein|dirigent, putative, expressed
OS07T0638100	2.20955	2.15862	2.13552	Os07g0638100	LOC_Os07g44410.1	not assigned.unknown	highly similar to ( 688) AT4G01870 | Symbols: | tolB protein-related | chr4:808473-810431 REVERSETolB protein|WD40-like Beta Propeller Repeat family protein, expressed
OS07T0638400	2.17546			Os07g0638400	LOC_Os07g44440.1	redox.peroxiredoxin	moderately similar to ( 283) AT1G48130 | Symbols: ATPER1 | ATPER1; antioxidant/ thioredoxin peroxidase | chr1:17780610-17781500 FORWARDmoderately similar to ( 353) REHY_ORYSA Probable peroxiredoxin (EC 1.11.1.15) (Thioredoxin peroxidase) (RAB24 protein) - Oryza sativa (Rice) PRX_1cys AhpC PRX_Typ2cys PRX_family AhpC-TSA Bcp PRX_AhpE_like protein|peroxiredoxin, putative, expressed
OS07T0639000			3.62443	Os07g0639000	LOC_Os07g44550.1	misc.peroxidases	moderately similar to ( 245) AT4G11290 | Symbols: | peroxidase, putative | chr4:6869993-6871476 FORWARDmoderately similar to ( 226) PER1_ORYSA Peroxidase 1 precursor (EC 1.11.1.7) - Oryza sativa (Rice)secretory_peroxidase plant_peroxidase peroxidase protein|peroxidase precursor, putative, expressed
OS07T0643500	2.54274		2.22994	Os07g0643500	None
OS07T0643800	-2.71285			Os07g0643800	LOC_Os07g44920.1	not assigned.unknown	protein|expressed protein
OS07T0660100		-2.23336		Os07g0660100	None
OS07T0663600	-16.6636	-16.6636		Os07g0663600	LOC_Os07g46840.1	misc.short chain dehydrogenase/reductase (SDR)	moderately similar to ( 234) AT3G26770 | Symbols: | short-chain dehydrogenase/reductase (SDR) family protein | chr3:9845494-9847079 FORWARDweakly similar to ( 155) TS2_MAIZE Sex determination protein tasselseed-2 - Zea mays (Maize) fabG fabG PRK06172 PRK06057 PRK12429 fabG PRK12826 PRK08324 PRK07063 PRK12829 PRK07479 PRK06138 PRK06841 PRK07067 PRK06346 FabG fabG PRK06484 PRK07478 fabG PRK12939 PR…
OS07T0663750		-4.9196		Os07g0663750	None
OS07T0664600	4.25561			Os07g0664600	LOC_Os07g46950.2	misc.short chain dehydrogenase/reductase (SDR)	weakly similar to ( 119) AT3G26760 | Symbols: | short-chain dehydrogenase/reductase (SDR) family protein | chr3:9843639-9844899 FORWARDvery weakly similar to (83.2) TS2_MAIZE Sex determination protein tasselseed-2 - Zea mays (Maize) fabG fabG PRK08324 PRK07479 PRK06057 COG4221 PRK12429 PRK12829 PRK12826 PRK06841 PRK06346 PRK06172 PRK06138 PRK07067 fabG PRK07063 fabG FabG PRK07774 PRK12939 PRK0565…
OS07T0668300			2.26077	Os07g0668300	LOC_Os07g47210.1	misc.GDSL-motif lipase	moderately similar to ( 486) AT2G23540 | Symbols: | GDSL-motif lipase/hydrolase family protein | chr2:10024366-10026058 FORWARDweakly similar to ( 124) APG_BRANA Anter-specific proline-rich protein APG (Protein CEX) (Fragment) - Brassica napus (Rape)SGNH_plant_lipase_like fatty_acyltransferase_like protein|GDSL-like lipase/acylhydrolase, putative, expressed
OS07T0673400	2.90611			Os07g0673400	LOC_Os07g47620.1	stress.abiotic.unspecified	weakly similar to ( 179) AT2G47710 | Symbols: | universal stress protein (USP) family protein | chr2:19555045-19555956 REVERSEUSP_Like protein|universal stress protein domain containing protein, putative, expressed
OS07T0677300	-2.25188			Os07g0677300	LOC_Os07g48030.1	misc.peroxidases	moderately similar to ( 332) AT5G05340 | Symbols: | peroxidase, putative | chr5:1579142-1580819 REVERSEmoderately similar to ( 486) PER2_ORYSA Peroxidase 2 precursor (EC 1.11.1.7) - Oryza sativa (Rice)secretory_peroxidase plant_peroxidase peroxidase protein|peroxidase precursor, putative, expressed
OS07T0677600	2.39915		2.1464	Os07g0677600	LOC_Os07g48060.1	misc.peroxidases	moderately similar to ( 289) AT5G05340 | Symbols: | peroxidase, putative | chr5:1579142-1580819 REVERSEmoderately similar to ( 318) PER1_ARAHY Cationic peroxidase 1 precursor (EC 1.11.1.7) (PNPC1) - Arachis hypogaea (Peanut)secretory_peroxidase plant_peroxidase peroxidase protein|peroxidase precursor, putative, expressed
OS07T0680000			2.233	Os07g0680000	LOC_Os07g48229.1	protein.targeting.secretory pathway.vacuole	highly similar to ( 924) AT3G52850 | Symbols: VSR1, BP-80, ATELP, VSR-1, BP80, BP80B, ATELP1, ATVSR1 | VSR1 (VACUOLAR SORTING RECEPTOR HOMOLOG 1); amino-terminal vacuolar sorting propeptide binding | chr3:19587999-19591690 FORWARDhighly similar to ( 877) VSR1_PEA Vacuolar sorting receptor 1 precursor (BP-80) (80 kDa proaleurein-binding protein) - Pisum sativum (Garden pea)PA_VSR protein|vacuolar-…
OS07T0680400			-2.40832	Os07g0680400	LOC_Os07g48260.1	RNA.regulation of transcription.WRKY domain transcription factor family	very weakly similar to (84.7) AT2G46400 | Symbols: WRKY46, ATWRKY46 | WRKY46; transcription factor | chr2:19043676-19044754 REVERSEWRKY protein|WRKY47, expressed
OS07T0680600		-2.66719		Os07g0680600	LOC_Os07g48280.1	not assigned.unknown	protein|expressed protein
OS07T0683200	2.19145			Os07g0683200	LOC_Os07g48450.1	not assigned.unknown	protein|no apical meristem protein, putative, expressed
OS07T0683600		2.2678	3.24653	Os07g0683600	LOC_Os07g48460.1	not assigned.unknown	weakly similar to ( 194) AT2G39050 | Symbols: | hydroxyproline-rich glycoprotein family protein | chr2:16303427-16305336 FORWARD protein|stress responsive protein, putative, expressed
OS07T0686800			2.10525	Os07g0686800	LOC_Os07g48730.1	protein.postranslational modification.kinase.receptor like cytoplasmatic kinase VII	moderately similar to ( 397) AT1G69790 | Symbols: | protein kinase, putative | chr1:26266838-26268818 FORWARDmoderately similar to ( 202) NORK_MEDTR Nodulation receptor kinase precursor (EC 2.7.11.1) (Does not make infections protein 2) (Symbiosis receptor-like kinase) (MtSYMRK) - Medicago truncatula (Barrel medic) TyrKc Pkinase_Tyr Pkinase PTKc S_TKc S_TKc PTKc_Jak_rpt2 PTKc_Tyk2_rpt2 PTKc_Csk_l…
OS07T0687000		2.05351	2.78872	Os07g0687000	LOC_Os07g48760.1	protein.postranslational modification	highly similar to ( 603) AT2G26980 | Symbols: CIPK3 | CIPK3 (CBL-INTERACTING PROTEIN KINASE 3); kinase/ protein kinase/ protein serine/threonine kinase | chr2:11515458-11518205 REVERSEhighly similar to ( 736) CIPK1_ORYSA CIPK-like protein 1 (EC 2.7.11.1) (OsCK1) - Oryza sativa (Rice) S_TKc S_TKc Pkinase SPS1 Pkinase_Tyr TyrKc PTKc PTKc_Jak_rpt2 PTKc_Csk_like PTKc_Srm_Brk PTKc_Tec_like PTKc_Fes_li…
OS08T0104400			18.8411	Os08g0104400	LOC_Os08g01370.1	not assigned.unknown	protein|expressed protein
OS08T0104600		-3.65966	-2.01622	Os08g0104600	LOC_Os08g01380.1	PS.lightreaction.other electron carrier (ox/red).ferredoxin	weakly similar to ( 158) FER1_ORYSA Ferredoxin-1, chloroplast precursor (Ferredoxin I) (Anti-disease protein 1) - Oryza sativa (Rice) protein|2Fe-2S iron-sulfur cluster binding domain containing protein, expressed
OS08T0114400			2.12314	Os08g0114400	None
OS08T0122201	-17.0584			Os08g0122201	None
OS08T0126700	2.51023			Os08g0126700	LOC_Os08g03310.1	RNA.regulation of transcription.unclassified	moderately similar to ( 265) AT2G05160 | Symbols: | zinc finger (CCCH-type) family protein / RNA recognition motif (RRM)-containing protein | chr2:1859011-1860931 REVERSE protein|zinc finger family protein, putative, expressed
OS08T0127100		2.14502	2.88513	Os08g0127100	LOC_Os08g03350.1	transport.amino acids	highly similar to ( 627) AT5G40780 | Symbols: LHT1 | LHT1; amino acid transmembrane transporter | chr5:16323823-16327082 FORWARD Aa_trans SdaC protein|amino acid transporter, putative, expressed
OS08T0130100		-2.61141	-2.11338	Os08g0130100	LOC_Os08g03610.1	RNA.regulation of transcription.unclassified	weakly similar to ( 112) AT4G20380 | Symbols: | zinc finger protein (LSD1) | chr4:11005027-11006438 FORWARD protein|LSD1 zinc finger domain containing protein, expressed
OS08T0136725		16.0218		Os08g0136725	None
OS08T0137400	-17.1541			Os08g0137400	LOC_Os08g04310.1	misc.plastocyanin-like	weakly similar to ( 102) AT2G32300 | Symbols: UCC1 | UCC1 (UCLACYANIN 1); copper ion binding / electron carrier | chr2:13722510-13723464 FORWARDCu_bind_like protein|plastocyanin-like domain containing protein, putative, expressed
OS08T0139100	2.00123			Os08g0139100	LOC_Os08g04450.1	development.unspecified	moderately similar to ( 244) AT1G11430 | Symbols: | plastid developmental protein DAG, putative | chr1:3847273-3848938 FORWARDmoderately similar to ( 232) DAG_ANTMA DAG protein, chloroplast precursor - Antirrhinum majus (Garden snapdragon) protein|DAG protein, chloroplast precursor, putative, expressed
OS08T0151300	-2.83409			Os08g0151300	LOC_Os08g05520.1	RNA.regulation of transcription.MYB domain transcription factor family	moderately similar to ( 257) AT1G63910 | Symbols: AtMYB103 | AtMYB103 (myb domain protein 103); DNA binding / transcription activator/ transcription factor | chr1:23719968-23721625 REVERSEweakly similar to ( 176) MYB3_HORVU Myb-related protein Hv33 - Hordeum vulgare (Barley) protein|myb-like DNA-binding domain containing protein, putative, expressed
OS08T0156000		2.06813	2.83535	Os08g0156000	LOC_Os08g05970.1	not assigned.unknown	protein|expressed protein
OS08T0156100			2.94867	Os08g0156100	LOC_Os08g05980.1	not assigned.unknown	protein|expressed protein
OS08T0171700			-2.32632	Os08g0171700	LOC_Os08g07490.1	not assigned.unknown	protein|expressed protein
OS08T0185900		3.47496	3.46916	Os08g0185900	LOC_Os08g08700.1	protein.degradation.ubiquitin.ubiquitin	very weakly similar to (92.4) AT5G37640 | Symbols: UBQ9 | UBQ9; protein binding | chr5:14952782-14953750 REVERSEvery weakly similar to (90.9) UBIQ_WHEAT Ubiquitin - Triticum aestivum (Wheat) Ubiquitin ubiquitin UBQ UBL Nedd8 protein|ubiquitin family protein, putative, expressed
OS08T0189300		-2.31849	-2.97698	Os08g0189300	LOC_Os08g08980.1	stress.abiotic.unspecified	moderately similar to ( 226) AT3G05950 | Symbols: | germin-like protein, putative | chr3:1781130-1781964 REVERSEweakly similar to ( 197) GLP1_MESCR Germin-like protein precursor - Mesembryanthemum crystallinum (Common ice plant)Cupin_1 protein|cupin domain containing protein, expressed
OS08T0189400		2.99182	2.32642	Os08g0189400	LOC_Os08g08990.1	stress.abiotic.unspecified	moderately similar to ( 229) AT3G05950 | Symbols: | germin-like protein, putative | chr3:1781130-1781964 REVERSEweakly similar to ( 198) GLP1_MESCR Germin-like protein precursor - Mesembryanthemum crystallinum (Common ice plant)Cupin_1 protein|Cupin domain containing protein, expressed
OS08T0189700			-2.35499	Os08g0189700	LOC_Os08g09020.1	stress.abiotic.unspecified	moderately similar to ( 243) AT3G05950 | Symbols: | germin-like protein, putative | chr3:1781130-1781964 REVERSEweakly similar to ( 197) GLP1_MESCR Germin-like protein precursor - Mesembryanthemum crystallinum (Common ice plant)Cupin_1 protein|Cupin domain containing protein, expressed
OS08T0189900		3.14783	2.54141	Os08g0189900	LOC_Os08g09060.1	stress.abiotic.unspecified	moderately similar to ( 239) AT3G05950 | Symbols: | germin-like protein, putative | chr3:1781130-1781964 REVERSEweakly similar to ( 197) GLP1_MESCR Germin-like protein precursor - Mesembryanthemum crystallinum (Common ice plant)Cupin_1 protein|Cupin domain containing protein, expressed
OS08T0190100			2.09967	Os08g0190100	LOC_Os08g09080.1	stress.abiotic.unspecified	moderately similar to ( 235) AT5G39110 | Symbols: | germin-like protein, putative | chr5:15657802-15658584 REVERSEweakly similar to ( 192) GLP1_MESCR Germin-like protein precursor - Mesembryanthemum crystallinum (Common ice plant)Cupin_1 protein|Cupin domain containing protein, expressed
OS08T0191400	-18.3179			Os08g0191400	None
OS08T0195400			18.4825	Os08g0195400	LOC_Os08g09610.1	not assigned.unknown	protein|expressed protein
OS08T0200100			-2.92989	Os08g0200100	LOC_Os08g10010.1	lipid metabolism.FA synthesis and FA elongation.ACP desaturase	moderately similar to ( 388) AT3G02610 | Symbols: | acyl-[acyl-carrier-protein] desaturase/ oxidoreductase/ transition metal ion binding | chr3:555665-557458 FORWARDmoderately similar to ( 374) STAD_GOSHI Acyl-[acyl-carrier-protein] desaturase, chloroplast precursor (EC 1.14.19.2) (Stearoyl-ACP desaturase) - Gossypium hirsutum (Upland cotton)FA_desaturase_2 Acyl_ACP_Desat protein|acyl-desaturase,…
OS08T0200300		-3.51757		Os08g0200300	LOC_Os08g10020.1	not assigned.unknown	protein|photosystem II 10 kDa polypeptide, chloroplast precursor, putative, expressed
OS08T0203700			2.30749	Os08g0203700	LOC_Os08g10330.1	signalling.receptor kinases.S-locus glycoprotein like	highly similar to ( 936) AT1G56130 | Symbols: | leucine-rich repeat family protein / protein kinase family protein | chr1:20994931-21000887 REVERSEweakly similar to ( 190) NORK_PEA Nodulation receptor kinase precursor (EC 2.7.11.1) - Pisum sativum (Garden pea) TyrKc S_TKc PTKc S_TKc Pkinase_Tyr Pkinase PTKc_EphR PTKc_Jak_rpt2 PTKc_Csk_like PTKc_Srm_Brk PTKc_Trk PTKc_Src_like PTKc_EGFR_like PTKc_I…
OS08T0205800		3.67265	5.8332	Os08g0205800	LOC_Os08g10500.1	not assigned.unknown	protein|expressed protein
OS08T0207500		2.62216	2.57535	Os08g0207500	LOC_Os08g10630.1	transport.metal	moderately similar to ( 201) AT3G12750 | Symbols: ZIP1 | ZIP1 (ZINC TRANSPORTER 1 PRECURSOR); zinc ion transmembrane transporter | chr3:4051950-4053156 REVERSE Zip protein|metal cation transporter, putative, expressed
OS08T0227200			16.241	Os08g0227200	LOC_Os08g13070.1	protein.degradation.ubiquitin.E3.BTB/POZ Cullin3.BTB/POZ	moderately similar to ( 249) AT3G06190 | Symbols: ATBPM2, BPM2 | BPM2 (BTB-POZ AND MATH DOMAIN 2); protein binding | chr3:1874577-1876575 REVERSE BTB BTB protein|MBTB23 - Bric-a-Brac, Tramtrack, Broad Complex BTB domain with Meprin and TRAF Homology MATH domain, expressed
OS08T0235183	17.7656			Os08g0235183	None
OS08T0263300			17.5792	Os08g0263300	LOC_Os08g16350.1	not assigned.unknown	protein|expressed protein
OS08T0293100			-3.41226	Os08g0293100	LOC_Os08g19670.1	not assigned.unknown	protein|expressed protein
OS08T0323400		-17.5255	-17.5255	Os08g0323400	LOC_Os08g23410.1	protein.assembly and cofactor ligation	weakly similar to ( 167) AT1G54500 | Symbols: | rubredoxin family protein | chr1:20357084-20357671 REVERSE protein|rubredoxin family protein, putative, expressed
OS08T0325267	17.6096			Os08g0325267	LOC_Os08g23580.1
OS08T0327700	19.0381		21.3837	Os08g0327700	LOC_Os08g23870.1	development.late embryogenesis abundant	protein|late embryogenesis abundant group 1, putative, expressed
OS08T0331800			2.94648	Os08g0331800	LOC_Os08g24300.1	not assigned.unknown	protein|expressed protein
OS08T0334900		2.07066	3.41191	Os08g0334900	LOC_Os08g24750.1	cell wall.hemicellulose synthesis	moderately similar to ( 410) AT2G03220 | Symbols: FT1, ATFUT1, ATFT1, MUR2 | FT1 (FUCOSYLTRANSFERASE 1); fucosyltransferase/ transferase, transferring glycosyl groups | chr2:970401-972353 REVERSEmoderately similar to ( 430) FUT1_PEA Galactoside 2-alpha-L-fucosyltransferase (EC 2.4.1.69) (Xyloglucan alpha-(1,2)-fucosyltransferase) (PsFT1) - Pisum sativum (Garden pea)XG_FTase protein|xyloglucan fuc…
OS08T0353700			17.7621	Os08g0353700	LOC_Os08g26520.1
OS08T0360300			2.44514	Os08g0360300	LOC_Os08g27170.1	signalling.calcium	moderately similar to ( 259) AT1G73805 | Symbols: | calmodulin binding | chr1:27745761-27749178 REVERSECalmodulin_bind protein|calmodulin binding protein, putative, expressed
OS08T0363000			16.5306	Os08g0363000	LOC_Os08g27540.1	not assigned.unknown	protein|expressed protein
OS08T0374000			-2.44598	Os08g0374000	LOC_Os08g28670.1	not assigned.unknown	protein|pathogenesis-related Bet v I family protein, putative, expressed
OS08T0374500	2.24163			Os08g0374500	None
OS08T0389601	16.5045		18.0802	Os08g0389601	LOC_Os08g30014.1	not assigned.unknown	protein|expressed protein
OS08T0389700		3.73188	4.10548	Os08g0389700	LOC_Os08g30020.1	not assigned.unknown	protein|membrane protein, putative, expressed
OS08T0395700			-2.89003	Os08g0395700	LOC_Os08g30510.1	not assigned.unknown	protein|expressed protein
OS08T0398000		3.6288	4.46467	Os08g0398000	LOC_Os08g30740.1	transport.ABC transporters and multidrug resistance systems	nearly identical (1236) AT3G47730 | Symbols: ATATH1, ATH1 | ATATH1; ATPase, coupled to transmembrane movement of substances / transporter | chr3:17594342-17598828 REVERSEvery weakly similar to (82.0) CYSA_CUCSA Sulfate/thiosulfate import ATP-binding protein cysA (EC 3.6.3.25) (Sulfate-transporting ATPase) - Cucumis sativus (Cucumber) ABC_subfamily_A CcmA ABC_DrrA ABC_DR_subfamily_A ABC_drug_resis…
OS08T0398300		4.31138	5.11763	Os08g0398300	LOC_Os08g30770.1	transport.ABC transporters and multidrug resistance systems	nearly identical (1101) AT3G47780 | Symbols: ATATH6, ATH6 | ATATH6; ATPase, coupled to transmembrane movement of substances / transporter | chr3:17624500-17628972 FORWARDvery weakly similar to (97.4) CYSA_MESVI Probable sulfate/thiosulfate import ATP-binding protein cysA (EC 3.6.3.25) (Sulfate-transporting ATPase) - Mesostigma viride ABC_subfamily_A CcmA ABC_DrrA ABC_DR_subfamily_A ABC_drug_resis…
OS08T0404500		3.83332	4.84377	Os08g0404500	LOC_Os08g31250.1	not assigned.unknown	weakly similar to ( 127) AT2G16050 | Symbols: | FUNCTIONS IN: molecular_function unknown; INVOLVED IN: biological_process unknown; LOCATED IN: cellular_component unknown; CONTAINS InterPro DOMAIN/s: DC1 (InterPro:IPR004146); BEST Arabidopsis thaliana protein match is: DC1 domain-containing protein (TAIR:AT1G20990.1); Has 719 Blast hits to 448 proteins in 12 species: Archae - 0; Bacteria - 0; Meta…
OS08T0412700		3.47198	4.96769	Os08g0412700	LOC_Os08g31850.1	not assigned.unknown	weakly similar to ( 184) AT1G13480 | Symbols: | unknown protein | chr1:4622783-4624043 REVERSEDUF1262 protein|expressed protein
OS08T0413100			17.4409	Os08g0413100	LOC_Os08g31880.1	not assigned.unknown	moderately similar to ( 242) AT1G13520 | Symbols: | unknown protein | chr1:4631857-4633223 REVERSEDUF1262 protein|expressed protein
OS08T0422000	2.06287			Os08g0422000	LOC_Os08g32630.1	not assigned.unknown	highly similar to ( 632) AT2G32640 | Symbols: | unknown protein | chr2:13848495-13850811 REVERSE protein|FAD dependent oxidoreductase, putative, expressed
OS08T0431700			-2.03947	Os08g0431700	LOC_Os08g33479.1	not assigned.unknown	protein|expressed protein
OS08T0435900		-2.88926		Os08g0435900	LOC_Os08g33820.1	PS.lightreaction.photosystem II.LHC-II	moderately similar to ( 373) AT3G47470 | Symbols: LHCA4, CAB4 | LHCA4 (LIGHT-HARVESTING CHLOROPHYLL-PROTEIN COMPLEX I SUBUNIT A4); chlorophyll binding | chr3:17493622-17494773 REVERSEmoderately similar to ( 223) CB12_PETHY Chlorophyll a-b binding protein, chloroplast precursor (LHCI type II CAB) - Petunia hybrida (Petunia)Chloroa_b-bind protein|chlorophyll A-B binding protein, putative, expressed
OS08T0440300	2.00605			Os08g0440300	LOC_Os08g34170.1	RNA.processing.ribonucleases	moderately similar to ( 369) AT2G32070 | Symbols: | CCR4-NOT transcription complex protein, putative | chr2:13640829-13641656 REVERSE CAF1 POP2 protein|CAF1 family ribonuclease containing protein, putative, expressed
OS08T0442900	17.5383	19.2861	23.7016	Os08g0442900	LOC_Os08g34390.1	not assigned.unknown	protein|retrotransposon protein, putative, unclassified, expressed
OS08T0444440	3.4121			Os08g0444440	LOC_Os08g34500.1	not assigned.unknown	protein|expressed protein
OS08T0445700	2.27177		2.16648	Os08g0445700	LOC_Os08g34580.1	minor CHO metabolism.trehalose.potential TPS/TPP	highly similar to ( 682) AT1G23870 | Symbols: ATTPS9, TPS9 | ATTPS9; transferase, transferring glycosyl groups / trehalose-phosphatase | chr1:8432695-8435506 FORWARD Glyco_transf_20 OtsA PRK10117 protein|trehalose-6-phosphate synthase, putative, expressed
OS08T0448100			2.39789	Os08g0448100	LOC_Os08g34800.1	not assigned.unknown	protein|expressed protein
OS08T0458200	2.78682		2.60646	Os08g0458200	LOC_Os08g35630.1	not assigned.unknown	protein|MTD1, putative, expressed
OS08T0462900			-2.19339	Os08g0462900	LOC_Os08g36040.1	not assigned.unknown	weakly similar to ( 200) AT1G49470 | Symbols: | unknown protein | chr1:18310554-18311462 FORWARDDUF716 protein|plant viral response family protein, putative, expressed
OS08T0465700			-2.74468	Os08g0465700	LOC_Os08g36310.1	misc.cytochrome P450	moderately similar to ( 325) AT2G45570 | Symbols: CYP76C2 | CYP76C2; electron carrier/ heme binding / iron ion binding / monooxygenase/ oxygen binding | chr2:18779935-18781922 REVERSEmoderately similar to ( 254) C76A1_SOLME Cytochrome P450 76A1 (EC 1.14.-.-) (CYPLXXVIA1) (P-450EG8) (Fragment) - Solanum melongena (Eggplant) (Aubergine) p450 CypX protein|cytochrome P450, putative, expressed
OS08T0466200			-3.15681	Os08g0466200	LOC_Os08g36340.1	transport.potassium	moderately similar to ( 444) AT1G70300 | Symbols: KUP6 | KUP6; potassium ion transmembrane transporter | chr1:26477993-26481233 REVERSEnearly identical (1207) HAK4_ORYSA Probable potassium transporter 4 (OsHAK4) - Oryza sativa (Rice)K_trans Kup trkD protein|potassium transporter, putative, expressed
OS08T0468100			-2.70334	Os08g0468100	LOC_Os08g36480.1	N-metabolism.nitrate metabolism.NR	nearly identical (1275) AT1G77760 | Symbols: NIA1, GNR1, NR1 | NIA1 (NITRATE REDUCTASE 1); nitrate reductase | chr1:29236005-29239367 REVERSEnearly identical (1834) NIA1_ORYSA Nitrate reductase [NADH] 1 (EC 1.7.1.1) (NR1) - Oryza sativa (Rice) eukary_NR_Moco eukary_SO_Moco SO_family_Moco_dimer Mo-co_dimer SO_family_Moco Oxidored_molyb bact_SoxC_Moco FAD_binding_6 NAD_binding_1 bact_SorA_Moco UbiB…
OS08T0469000			-16.2404	Os08g0469000	LOC_Os08g36530.1	protein.degradation.aspartate protease	moderately similar to ( 323) AT2G03200 | Symbols: | aspartyl protease family protein | chr2:966506-967891 REVERSEvery weakly similar to (86.7) ASP1_ORYSA Aspartic proteinase Asp1 precursor (EC 3.4.23.-) (OsAsp1) (OSAP1) (Nucellin-like protein) - Oryza sativa (Rice) protein|aspartic proteinase nepenthesin precursor, putative, expressed
OS08T0470200			2.1595	Os08g0470200	LOC_Os08g36630.1	TCA / org. transformation.carbonic anhydrases	moderately similar to ( 288) AT1G08080 | Symbols: ATACA7, ACA7 | ACA7 (ALPHA CARBONIC ANHYDRASE 7); carbonate dehydratase/ zinc ion binding | chr1:2517022-2518546 REVERSE alpha_CA_prokaryotic_like alpha_CA Cah Carb_anhydrase alpha_CA_I_II_III_XIII alpha_CA_IV_XV_like alpha_CA_VI_IX_XII_XIV alpha_CA_VII alpha_CA_V alpha_CA_VI alpha_CARP_receptor_like alpha_CARP_X_XI_like alpha_CA_XII_XIV alpha_CA_…
OS08T0473600	18.2121			Os08g0473600	LOC_Os08g36900.1	major CHO metabolism.degradation.starch.starch cleavage	moderately similar to ( 427) AT4G25000 | Symbols: ATAMY1, AMY1 | AMY1 (ALPHA-AMYLASE-LIKE); alpha-amylase | chr4:12852109-12853825 REVERSEhighly similar to ( 736) AMY3E_ORYSA Alpha-amylase isozyme 3E precursor (EC 3.2.1.1) (1,4-alpha-D-glucan glucanohydrolase) - Oryza sativa (Rice) Alpha-amylase PRK09441 Aamy AmyA protein|alpha-amylase precursor, putative, expressed
OS08T0476900	2.10348			Os08g0476900	LOC_Os08g37180.1	development.storage proteins	moderately similar to ( 461) AT2G26560 | Symbols: PLP2, PLA IIA, PLA2A | PLA2A (PHOSPHOLIPASE A 2A); lipase/ nutrient reservoir | chr2:11293912-11295708 REVERSEmoderately similar to ( 266) PAT5_SOLTU Patatin T5 precursor (Potato tuber protein) - Solanum tuberosum (Potato) Patatin COG3621 protein|patatin, putative, expressed
OS08T0477500			2.35424	Os08g0477500	LOC_Os08g37250.1	development.storage proteins	moderately similar to ( 305) AT2G26560 | Symbols: PLP2, PLA IIA, PLA2A | PLA2A (PHOSPHOLIPASE A 2A); lipase/ nutrient reservoir | chr2:11293912-11295708 REVERSEmoderately similar to ( 209) PAT5_SOLTU Patatin T5 precursor (Potato tuber protein) - Solanum tuberosum (Potato) Patatin protein|patatin, putative, expressed
OS08T0483100			2.01236	Os08g0483100	LOC_Os08g37690.1	not assigned.unknown	protein|expressed protein
OS08T0484200			2.32354	Os08g0484200	LOC_Os08g37760.1	protein.degradation.ubiquitin.E3.RING	weakly similar to ( 172) AT3G05200 | Symbols: ATL6 | ATL6; protein binding / zinc ion binding | chr3:1477377-1478573 FORWARD protein|zinc finger, C3HC4 type domain containing protein, expressed
OS08T0485700	2.22608			Os08g0485700	LOC_Os08g37920.1	RNA.regulation of transcription.Methyl binding domain proteins	weakly similar to ( 112) AT1G22310 | Symbols: MBD8 | MBD8; methyl-CpG binding | chr1:7881714-7883644 REVERSE protein|ZOS8-09 - C2H2 zinc finger protein, expressed
OS08T0487100		-2.23514	-2.63784	Os08g0487100	LOC_Os08g38020.1	not assigned.unknown	protein|bZIP transcription factor domain containing protein, expressed
OS08T0501500			-2.76783	Os08g0501500	LOC_Os08g39210.1	protein.postranslational modification.kinase.receptor like cytoplasmatic kinase VII	moderately similar to ( 326) AT1G21240 | Symbols: WAK3 | WAK3 (wall associated kinase 3); kinase/ protein serine/threonine kinase | chr1:7434303-7436702 FORWARDweakly similar to ( 184) CRI4_MAIZE Putative receptor protein kinase CRINKLY4 precursor (EC 2.7.11.1) - Zea mays (Maize) TyrKc Pkinase Pkinase_Tyr S_TKc PTKc S_TKc PTKc_Csk_like PTKc_Itk SPS1 PTKc_Syk_like PTKc_Abl PTKc_Tec_like PTKc_Trk P…
OS08T0502700	3.01389	-2.09398		Os08g0502700	LOC_Os08g39300.1	amino acid metabolism.synthesis.serine-glycine-cysteine group.glycine.serine glyoxylate aminotransferase	moderately similar to ( 259) AT2G13360 | Symbols: AGT, AGT1 | AGT (ALANINE:GLYOXYLATE AMINOTRANSFERASE); alanine-glyoxylate transaminase/ serine-glyoxylate transaminase/ serine-pyruvate transaminase | chr2:5539417-5540902 REVERSE COG0075 protein|aminotransferase, putative, expressed
OS08T0503700	2.64991			Os08g0503700	LOC_Os08g39370.1	transport.unspecified cations	highly similar to ( 590) AT5G47560 | Symbols: ATTDT, ATSDAT, TDT | TDT (TONOPLAST DICARBOXYLATE TRANSPORTER); malate transmembrane transporter/ sodium:dicarboxylate symporter | chr5:19287895-19290347 REVERSE SLC13_permease CitT Na_sulph_symp ArsB_NhaD_permease protein|citrate transporter, putative, expressed
OS08T0507702	3.13521			Os08g0507702	LOC_Os08g39694.1	misc.cytochrome P450	moderately similar to ( 305) AT2G45550 | Symbols: CYP76C4 | CYP76C4; electron carrier/ heme binding / iron ion binding / monooxygenase/ oxygen binding | chr2:18773541-18775654 REVERSEmoderately similar to ( 253) C98A2_SOYBN Cytochrome P450 98A2 (EC 1.14.-.-) - Glycine max (Soybean) p450 CypX protein|cytochrome P450, putative, expressed
OS08T0508000			2.66503	Os08g0508000	LOC_Os08g39730.1	misc.cytochrome P450	moderately similar to ( 383) AT2G45550 | Symbols: CYP76C4 | CYP76C4; electron carrier/ heme binding / iron ion binding / monooxygenase/ oxygen binding | chr2:18773541-18775654 REVERSEmoderately similar to ( 285) C76A2_SOLME Cytochrome P450 76A2 (EC 1.14.-.-) (CYPLXXVIA2) (P-450EG7) - Solanum melongena (Eggplant) (Aubergine) p450 CypX protein|cytochrome P450, putative, expressed
OS08T0518600			18.8982	Os08g0518600	LOC_Os08g40660.1	signalling.receptor kinases.DUF 26	moderately similar to ( 301) AT4G23160 | Symbols: | protein kinase family protein | chr4:12129485-12134086 FORWARDmoderately similar to ( 251) POLX_TOBAC Retrovirus-related Pol polyprotein from transposon TNT 1-94 [Includes: Protease (EC 3.4.23.-); Reverse transcriptase (EC 2.7.7.49); Endonuclease] - Nicotiana tabacum (Common tobacco)RVT_2 protein|retrotransposon protein, putative, unclassified, …
OS08T0518800			3.64148	Os08g0518800	LOC_Os08g40680.1	stress.biotic	weakly similar to ( 140) AT5G24090 | Symbols: | acidic endochitinase (CHIB1) | chr5:8143805-8145153 REVERSEmoderately similar to ( 384) XIP2_ORYSA Xylanase inhibitor protein 2 precursor (Class III chitinase homolog h) - Oryza sativa (Rice) protein|glycosyl hydrolase, putative, expressed
OS08T0519100	-2.19757		-2.2424	Os08g0519100	LOC_Os08g40720.1	misc.oxidases - copper, flavone etc.	moderately similar to ( 279) AT2G46760 | Symbols: | FAD-binding domain-containing protein | chr2:19213028-19215166 REVERSE GlcD FAD_binding_4 protein|FAD-binding and arabino-lactone oxidase domains containing protein, putative, expressed
OS08T0529000			2.84293	Os08g0529000	LOC_Os08g41720.1	hormone metabolism.auxin.signal transduction	moderately similar to ( 270) AT5G16530 | Symbols: PIN5 | PIN5 (PIN-FORMED 5); auxin:hydrogen symporter/ transporter | chr5:5400735-5402626 FORWARDmoderately similar to ( 474) PIN4_ORYSA Probable auxin efflux carrier component 4 (OsPIN4) - Oryza sativa (Rice)Mem_trans protein|auxin efflux carrier component, putative, expressed
OS08T0538100			2.45233	Os08g0538100	None
OS08T0538600			2.9049	Os08g0538600	LOC_Os08g42590.1	not assigned.unknown	moderately similar to ( 435) AT5G61820 | Symbols: | FUNCTIONS IN: molecular_function unknown; INVOLVED IN: biological_process unknown; LOCATED IN: vacuole; EXPRESSED IN: 24 plant structures; EXPRESSED DURING: 15 growth stages; CONTAINS InterPro DOMAIN/s: Stress up-regulated Nod 19 (InterPro:IPR011692); Has 27 Blast hits to 27 proteins in 10 species: Archae - 0; Bacteria - 0; Metazoa - 0; Fungi - …
OS08T0539200	3.30713	3.75087	4.99248	Os08g0539200	LOC_Os08g42630.1	not assigned.unknown	protein|expressed protein
OS08T0549900			3.66666	Os08g0549900	LOC_Os08g43620.1	not assigned.unknown	protein|expressed protein
OS08T0555650		17.6032	18.1835	Os08g0555650	None
OS08T0557200		3.07052	2.68801	Os08g0557200	LOC_Os08g44300.1	not assigned.unknown	protein|retrotransposon protein, putative, Ty3-gypsy subclass, expressed
OS08T0558100			2.35775	Os08g0558100	LOC_Os08g44390.1	signalling.calcium	very weakly similar to (86.7) AT2G27480 | Symbols: | calcium ion binding | chr2:11746811-11747885 FORWARD protein|EF hand family protein, putative, expressed
OS08T0560900		-3.27724		Os08g0560900	LOC_Os08g44680.1	PS.lightreaction.photosystem I.PSI polypeptide subunits	moderately similar to ( 260) AT4G02770 | Symbols: PSAD-1 | PSAD-1 (photosystem I subunit D-1) | chr4:1229247-1229873 REVERSEmoderately similar to ( 296) PSAD_HORVU Photosystem I reaction center subunit II, chloroplast precursor (Photosystem I 20 kDa subunit) (PSI-D) - Hordeum vulgare (Barley)PsaD psaD protein|photosystem I reaction center subunit II, chloroplast precursor, putative, expressed
OS09T0109600	3.48427		3.32702	Os09g0109600	LOC_Os09g02180.1	not assigned.unknown	protein|expressed protein
OS09T0115900	4.05563			Os09g0115900	LOC_Os09g02770.1	not assigned.unknown	protein|translation initiation factor IF-2, putative, expressed
OS09T0123500		3.5001		Os09g0123500	LOC_Os09g03630.1	cell.organisation	moderately similar to ( 285) AT3G04710 | Symbols: | ankyrin repeat family protein | chr3:1278229-1280942 FORWARD ANK protein|ankyrin, putative, expressed
OS09T0127700	17.2409		17.4205	Os09g0127700	LOC_Os09g04100.1	not assigned.unknown	very weakly similar to (86.3) AT4G31830 | Symbols: | unknown protein | chr4:15400803-15401105 REVERSE protein|expressed protein
OS09T0243200		2.16131	3.16322	Os09g0243200	LOC_Os09g06770.1	not assigned.unknown	protein|RING finger protein, putative, expressed
OS09T0260200	18.3534			Os09g0260200	LOC_Os09g08570.1	not assigned.unknown	protein|expressed protein
OS09T0272401		-19.9531		Os09g0272401	None
OS09T0272600			2.03815	Os09g0272600	LOC_Os09g10010.1	not assigned.unknown	protein|expressed protein
OS09T0279900		-17.7951		Os09g0279900	None
OS09T0309200		4.7471	5.31313	Os09g0309200	LOC_Os09g13890.1	signalling.calcium	moderately similar to ( 224) AT1G73805 | Symbols: | calmodulin binding | chr1:27745761-27749178 REVERSECalmodulin_bind protein|calmodulin binding protein, putative, expressed
OS09T0315050			2.27325	Os09g0315050	LOC_Os09g14610.1
OS09T0323500	3.54038			Os09g0323500	LOC_Os09g15480.1	not assigned.unknown	weakly similar to ( 193) AT4G38260 | Symbols: | unknown protein | chr4:17937077-17938210 REVERSE DUF833 COG3332 protein|Ser/Thr-rich protein T10 in DGCR region, putative, expressed
OS09T0325000		-17.528		Os09g0325000	LOC_Os09g15580.1
OS09T0341600	-2.55016			Os09g0341600	LOC_Os09g17152.1	not assigned.unknown	protein|OsFBX319 - F-box domain containing protein, expressed
OS09T0342000			2.47214	Os09g0342000	LOC_Os09g17190.1	not assigned.unknown	protein|OsFBX320 - F-box domain containing protein, expressed
OS09T0345300		3.38133	2.54554	Os09g0345300	LOC_Os09g17630.1	protein.postranslational modification.kinase.receptor like cytoplasmatic kinase VII	nearly identical (1055) AT1G07650 | Symbols: | leucine-rich repeat transmembrane protein kinase, putative | chr1:2359817-2366423 REVERSEmoderately similar to ( 236) NORK_MEDTR Nodulation receptor kinase precursor (EC 2.7.11.1) (Does not make infections protein 2) (Symbiosis receptor-like kinase) (MtSYMRK) - Medicago truncatula (Barrel medic) TyrKc PTKc Pkinase_Tyr S_TKc S_TKc Pkinase PTKc_Src_lik…
OS09T0345600			15.9683	Os09g0345600	None
OS09T0362800		-3.54006		Os09g0362800	LOC_Os09g19820.1	protein.degradation	moderately similar to ( 239) AT4G33090 | Symbols: APM1, ATAPM1 | APM1 (AMINOPEPTIDASE M1); aminopeptidase | chr4:15965915-15970418 REVERSE protein|aminopeptidase, putative, expressed
OS09T0364400		3.72705	4.91385	Os09g0364400	LOC_Os09g19970.1	not assigned.unknown	protein|expressed protein
OS09T0364800			2.58443	Os09g0364800	LOC_Os09g20000.1	metal handling.binding, chelation and storage	weakly similar to ( 160) AT1G71050 | Symbols: | heavy-metal-associated domain-containing protein / copper chaperone (CCH)-related | chr1:26803322-26803946 REVERSE protein|heavy metal-associated domain containing protein, expressed
OS09T0366800		20.6974	21.3489	Os09g0366800	LOC_Os09g20170.1	not assigned.unknown	protein|expressed protein
OS09T0367700	2.04651		3.76164	Os09g0367700	LOC_Os09g20220.1	misc.glutathione S transferases	moderately similar to ( 227) AT1G17180 | Symbols: ATGSTU25 | ATGSTU25 (GLUTATHIONE S-TRANSFERASE TAU 25); glutathione transferase | chr1:5872208-5872958 FORWARDmoderately similar to ( 231) GSTX4_TOBAC Probable glutathione S-transferase (EC 2.5.1.18) (Auxin-induced protein PCNT107) - Nicotiana tabacum (Common tobacco) GST_C_Tau GST_N_Tau Gst protein|glutathione S-transferase, putative, expressed
OS09T0367900			-2.12255	Os09g0367900	LOC_Os09g20240.1	not assigned.unknown	protein|DUF581 domain containing protein, expressed
OS09T0385700			2.29052	Os09g0385700	LOC_Os09g21710.1	RNA.regulation of transcription.C2H2 zinc finger family	weakly similar to ( 113) AT3G28210 | Symbols: PMZ | PMZ; zinc ion binding | chr3:10520585-10521223 FORWARD protein|AN1-like zinc finger domain containing protein, expressed
OS09T0394600			-2.29705	Os09g0394600	LOC_Os09g23140.1	DNA.synthesis/chromatin structure	moderately similar to ( 365) AT2G01900 | Symbols: | endonuclease/exonuclease/phosphatase family protein | chr2:406136-408933 FORWARD IPPc COG5411 Exo_endo_phos protein|endonuclease/exonuclease/phosphatase family domain containing protein, expressed
OS09T0396900		-2.8844	-2.85283	Os09g0396900	LOC_Os09g23300.1	transport.metal	moderately similar to ( 314) AT2G01770 | Symbols: VIT1 | VIT1 (vacuolar iron transporter 1); iron ion transmembrane transporter | chr2:334775-336425 REVERSE CCC1 Nodulin-21_like_3 DUF125 Nodulin-21_like_2 Nodulin-21_like_1 COG1814 protein|integral membrane protein, putative, expressed
OS09T0400600	3.57087		2.89393	Os09g0400600	LOC_Os09g23595.1	not assigned.unknown	protein|expressed protein
OS09T0400700	2.53221			Os09g0400700	LOC_Os09g23590.1	not assigned.unknown	protein|expressed protein
OS09T0409100		-20.274		Os09g0409100	LOC_Os09g24370.1	not assigned.unknown	protein|expressed protein
OS09T0412700			2.13887	Os09g0412700	LOC_Os09g24620.1	not assigned.unknown	protein|expressed protein
OS09T0417600		2.20909		Os09g0417600	LOC_Os09g25060.1	RNA.regulation of transcription.WRKY domain transcription factor family	weakly similar to ( 164) AT1G80840 | Symbols: WRKY40, ATWRKY40 | WRKY40; transcription factor | chr1:30383834-30385356 FORWARDWRKY protein|WRKY76, expressed
OS09T0418000	2.63956			Os09g0418000	LOC_Os09g25090.1	protein.postranslational modification	highly similar to ( 510) AT5G25110 | Symbols: CIPK25, SnRK3.25 | CIPK25 (CBL-INTERACTING PROTEIN KINASE 25); ATP binding / kinase/ protein kinase/ protein serine/threonine kinase | chr5:8657740-8659206 REVERSEmoderately similar to ( 389) CIPK1_ORYSA CIPK-like protein 1 (EC 2.7.11.1) (OsCK1) - Oryza sativa (Rice) S_TKc S_TKc Pkinase SPS1 Pkinase_Tyr TyrKc PTKc PTKc_Jak_rpt2 PTKc_Srm_Brk PTKc_Fes_l…
OS09T0419500			2.41354	Os09g0419500	LOC_Os09g25190.1	protein.degradation.ubiquitin.E3.RING	moderately similar to ( 226) AT3G53690 | Symbols: | zinc finger (C3HC4-type RING finger) family protein | chr3:19898997-19900044 REVERSE protein|protein binding protein, putative, expressed
OS09T0425200			3.06693	Os09g0425200	LOC_Os09g25690.1	not assigned.unknown	protein|retrotransposon protein, putative, unclassified, expressed
OS09T0425900			2.01308	Os09g0425900	LOC_Os09g25760.1	development.unspecified	moderately similar to ( 266) AT2G23810 | Symbols: TET8 | TET8 (TETRASPANIN8) | chr2:10135859-10137352 REVERSETetraspannin protein|tetraspanin family protein, putative, expressed
OS09T0433800			2.08738	Os09g0433800	LOC_Os09g26370.1	not assigned.unknown	DUF581 protein|DUF581 domain containing protein, expressed
OS09T0442100		2.07856	2.18077	Os09g0442100	LOC_Os09g27010.1	protein.postranslational modification.kinase.receptor like cytoplasmatic kinase VII	moderately similar to ( 449) AT2G05940 | Symbols: | protein kinase, putative | chr2:2287514-2289270 REVERSEmoderately similar to ( 222) NORK_MEDTR Nodulation receptor kinase precursor (EC 2.7.11.1) (Does not make infections protein 2) (Symbiosis receptor-like kinase) (MtSYMRK) - Medicago truncatula (Barrel medic) PTKc Pkinase_Tyr TyrKc S_TKc Pkinase S_TKc PTKc_EphR PTKc_Jak_rpt2 PTKc_Csk_like PTK…
OS09T0442400		3.51024	4.72889	Os09g0442400	LOC_Os09g27040.1	not assigned.unknown	moderately similar to ( 427) AT5G55490 | Symbols: ATGEX1, GEX1 | GEX1 (GAMETE EXPRESSED PROTEIN 1) | chr5:22478822-22481071 REVERSE protein|GEX1, putative, expressed
OS09T0444900		4.40047	4.8848	Os09g0444900	LOC_Os09g27260.1	not assigned.unknown	moderately similar to ( 308) AT1G55230 | Symbols: | unknown protein | chr1:20602895-20603797 FORWARDDUF716 protein|plant viral response family protein, putative, expressed
OS09T0451000		2.01607		Os09g0451000	LOC_Os09g27750.1	hormone metabolism.ethylene.synthesis-degradation	moderately similar to ( 400) AT1G05010 | Symbols: EFE, ACO4, EAT1 | EFE (ETHYLENE-FORMING ENZYME); 1-aminocyclopropane-1-carboxylate oxidase | chr1:1431419-1432695 REVERSEhighly similar to ( 568) ACCO1_ORYSA 1-aminocyclopropane-1-carboxylate oxidase 1 (EC 1.14.17.4) (ACC oxidase 1) (Ethylene-forming enzyme) (EFE) - Oryza sativa (Rice) PcbC 2OG-FeII_Oxy protein|1-aminocyclopropane-1-carboxylate ox…
OS09T0451133		2.08158		Os09g0451133	None
OS09T0458800	2.93408			Os09g0458800	LOC_Os09g28500.1	not assigned.unknown	protein|EF hand family protein, putative, expressed
OS09T0469300	3.63408			Os09g0469300	LOC_Os09g29390.1	misc.plastocyanin-like	very weakly similar to ( 100) AT2G32300 | Symbols: UCC1 | UCC1 (UCLACYANIN 1); copper ion binding / electron carrier | chr2:13722510-13723464 FORWARDweakly similar to ( 109) BCP_PEA Blue copper protein precursor - Pisum sativum (Garden pea)Cu_bind_like protein|plastocyanin-like domain containing protein, putative, expressed
OS09T0471000	16.8462	19.4035	19.6942	Os09g0471000	LOC_Os09g29480.1	amino acid metabolism.synthesis.serine-glycine-cysteine group.cysteine	weakly similar to ( 113) AT5G15120 | Symbols: | unknown protein | chr5:4898814-4900351 FORWARD DUF1637 protein|2-aminoethanethiol dioxygenase, putative, expressed
OS09T0471800			-2.29081	Os09g0471800	LOC_Os09g29600.1	signalling.receptor kinases.wall associated kinase	weakly similar to ( 191) AT1G21270 | Symbols: WAK2 | WAK2; ATP binding / calcium ion binding / protein kinase/ protein serine/threonine kinase | chr1:7444997-7447345 FORWARD protein|OsWAK85 - OsWAK receptor-like cytoplasmic kinase OsWAK-RLCK, expressed
OS09T0472900	-3.65878	-3.27482	-3.2904	Os09g0472900	LOC_Os09g29710.1	cell wall.modification	weakly similar to ( 118) AT4G30380 | Symbols: EXLB2 | EXLB2 (EXPANSIN-LIKE B2 PRECURSOR) | chr4:14860486-14860994 FORWARD protein|beta-expansin precursor, putative, expressed
OS09T0481200		-2.63309		Os09g0481200	LOC_Os09g30340.1	PS.lightreaction.photosystem I.PSI polypeptide subunits	weakly similar to ( 169) AT1G55670 | Symbols: PSAG | PSAG (PHOTOSYSTEM I SUBUNIT G) | chr1:20802874-20803356 REVERSEweakly similar to ( 189) PSAG_HORVU Photosystem I reaction center subunit V, chloroplast precursor (PSI-G) (Photosystem I 9 kDa protein) - Hordeum vulgare (Barley)PSI_PSAK protein|photosystem I reaction center subunit, chloroplast precursor, putative, expressed
OS09T0482681	3.13604			Os09g0482681	None
OS09T0483150			17.6021	Os09g0483150	None
OS09T0483400			3.89281	Os09g0483400	LOC_Os09g31031.1	protein.degradation.ubiquitin.ubiquitin	weakly similar to ( 164) AT3G52590 | Symbols: UBQ1, EMB2167, ERD16, HAP4 | UBQ1 (UBIQUITIN EXTENSION PROTEIN 1); protein binding / structural constituent of ribosome | chr3:19505668-19506681 FORWARDweakly similar to ( 123) UBIQ_WHEAT Ubiquitin - Triticum aestivum (Wheat) Ubiquitin Nedd8 UBQ ubiquitin UBL protein|ubiquitin family protein, putative, expressed
OS09T0484900	3.0368			Os09g0484900	LOC_Os09g31130.1	transport.unspecified cations	highly similar to ( 661) AT5G47560 | Symbols: ATTDT, ATSDAT, TDT | TDT (TONOPLAST DICARBOXYLATE TRANSPORTER); malate transmembrane transporter/ sodium:dicarboxylate symporter | chr5:19287895-19290347 REVERSE SLC13_permease CitT Na_sulph_symp ArsB_NhaD_permease protein|citrate transporter, putative, expressed
OS09T0485050	2.22188			Os09g0485050	None
OS09T0491740	2.42059			Os09g0491740	LOC_Os09g31478.1	transport.misc	moderately similar to ( 404) AT1G20925 | Symbols: | auxin efflux carrier family protein | chr1:7290612-7292507 FORWARD Mem_trans protein|auxin efflux carrier component, putative, expressed
OS09T0491852			2.84705	Os09g0491852	LOC_Os09g31514.1	misc.alcohol dehydrogenases	weakly similar to ( 181) AT2G33590 | Symbols: | cinnamoyl-CoA reductase family | chr2:14224622-14226365 FORWARDweakly similar to ( 132) DFRA_DIACA Dihydroflavonol-4-reductase (EC 1.1.1.219) (DFR) (Dihydrokaempferol 4-reductase) - Dianthus caryophyllus (Carnation) (Clove pink) WcaG protein|dihydroflavonol-4-reductase, putative, expressed
OS09T0498500	2.39061			Os09g0498500	LOC_Os09g32290.1	amino acid metabolism.synthesis.serine-glycine-cysteine group.glycine.sarcosine oxidase	moderately similar to ( 421) AT2G24580 | Symbols: | sarcosine oxidase family protein | chr2:10444928-10446178 REVERSE solA DadA protein|FAD dependent oxidoreductase domain containing protein, expressed
OS09T0499400			17.8713	Os09g0499400	LOC_Os09g32360.1	not assigned.unknown	moderately similar to ( 431) AT5G43400 | Symbols: | unknown protein | chr5:17426182-17428149 REVERSE protein|gp176, putative, expressed
OS09T0501100			2.16131	Os09g0501100	None
OS09T0505000	2.92003			Os09g0505000	LOC_Os09g32730.1	not assigned.unknown	protein|zinc finger, C3HC4 type domain containing protein, expressed
OS09T0511200	-2.58712			Os09g0511200	LOC_Os09g33640.1	not assigned.unknown	protein|expressed protein
OS09T0511600			2.47937	Os09g0511600	LOC_Os09g33680.1	misc.gluco-, galacto- and mannosidases	moderately similar to ( 433) AT1G02850 | Symbols: BGLU11 | BGLU11 (BETA GLUCOSIDASE 11); catalytic/ cation binding / hydrolase, hydrolyzing O-glycosyl compounds | chr1:630569-633085 FORWARDmoderately similar to ( 277) MYR3_SINAL Myrosinase MB3 precursor (EC 3.2.1.147) (Sinigrinase) (Thioglucosidase) - Sinapis alba (White mustard) (Brassica hirta) Glyco_hydro_1 BglB PRK09852 arb celA protein|Os9bg…
OS09T0515550	-18.0598			Os09g0515550	LOC_Os09g34020.1	not assigned.unknown	protein|expressed protein
OS09T0517000		-17.7355		Os09g0517000	LOC_Os09g34140.1	not assigned.unknown	protein|expressed protein
OS09T0518200			2.23643	Os09g0518200	LOC_Os09g34250.1	misc.UDP glucosyl and glucoronyl transferases	moderately similar to ( 409) AT2G43840 | Symbols: UGT74F1 | UDP-glucoronosyl/UDP-glucosyl transferase family protein | chr2:18157681-18159166 FORWARDmoderately similar to ( 320) IAAG_MAIZE Indole-3-acetate beta-glucosyltransferase (EC 2.4.1.121) (IAA-Glu synthetase) ((Uridine 5'-diphosphate-glucose:indol-3-ylacetyl)-beta-D-glucosyl transferase) - Zea mays (Maize) UDPGT protein|UDP-glucoronosyl an…
OS09T0518266			2.35521	Os09g0518266	None
OS09T0522000	-3.38996	-3.54776	-3.13569	Os09g0522000	LOC_Os09g35010.1	RNA.regulation of transcription.AP2/EREBP, APETALA2/Ethylene-responsive element binding protein family	protein|dehydration-responsive element-binding protein, putative, expressed
OS09T0522100	-18.11	-18.11	-18.11	Os09g0522100	LOC_Os09g35020.1	RNA.regulation of transcription.AP2/EREBP, APETALA2/Ethylene-responsive element binding protein family	protein|AP2 domain containing protein, expressed
OS09T0526500			18.4325	Os09g0526500	LOC_Os09g35780.1	not assigned.unknown	protein|BAP2, putative, expressed
OS09T0526700	3.67987		2.89714	Os09g0526700	LOC_Os09g35800.1	cell wall.precursor synthesis.UGE	highly similar to ( 531) AT1G12780 | Symbols: UGE1 | UGE1 (UDP-D-glucose/UDP-D-galactose 4-epimerase 1); UDP-glucose 4-epimerase/ protein dimerization | chr1:4356124-4358120 REVERSEhighly similar to ( 536) GALE1_PEA UDP-glucose 4-epimerase (EC 5.1.3.2) (Galactowaldenase) (UDP-galactose 4-epimerase) - Pisum sativum (Garden pea) GalE PRK10675 WcaG Epimerase RfbB Gmd PRK10217 protein|UDP-glucose 4-e…
OS09T0530000		-2.3312		Os09g0530000	LOC_Os09g36040.1	misc.rhodanese	moderately similar to ( 262) AT4G27700 | Symbols: | rhodanese-like domain-containing protein | chr4:13826541-13827673 REVERSE protein|rhodanese-like domain containing protein, putative, expressed
OS09T0542900	-2.12571			Os09g0542900	LOC_Os09g37080.1	not assigned.unknown	protein|expressed protein
OS09T0547500		2.7455	2.95923	Os09g0547500	LOC_Os09g37540.1	amino acid metabolism.degradation.aspartate family.lysine	moderately similar to ( 265) AT4G35190 | Symbols: | unknown protein | chr4:16746724-16748090 FORWARDLysine_decarbox COG1611 protein|uncharacterized protein PA4923, putative, expressed
OS09T0549300		3.52494	4.20818	Os09g0549300	LOC_Os09g37690.1	misc.oxidases - copper, flavone etc.	moderately similar to ( 312) AT1G19250 | Symbols: FMO1 | FMO1 (FLAVIN-DEPENDENT MONOOXYGENASE 1); FAD binding / NADP or NADPH binding / electron carrier/ flavin-containing monooxygenase/ monooxygenase/ oxidoreductase | chr1:6650656-6653053 REVERSE FMO-like TrkA protein|flavin-containing monooxygenase family protein, putative, expressed
OS09T0554200	2.51792			Os09g0554200	LOC_Os09g38110.1	protein.degradation.ubiquitin.E3.RING	very weakly similar to (89.4) AT1G20823 | Symbols: | zinc finger (C3HC4-type RING finger) family protein | chr1:7238880-7239473 FORWARD protein|RING-H2 finger protein, putative, expressed
OS09T0564200	-2.48465			Os09g0564200	LOC_Os09g39070.1	not assigned.unknown	protein|expressed protein
OS09T0570100		2.64196	2.96731	Os09g0570100	LOC_Os09g39650.1	signalling.receptor kinases.misc	moderately similar to ( 248) AT2G45910 | Symbols: | protein kinase family protein / U-box domain-containing protein | chr2:18894520-18898212 FORWARDweakly similar to ( 124) NORK_MEDTR Nodulation receptor kinase precursor (EC 2.7.11.1) (Does not make infections protein 2) (Symbiosis receptor-like kinase) (MtSYMRK) - Medicago truncatula (Barrel medic) Pkinase S_TKc S_TKc Pkinase_Tyr TyrKc PTKc PTKc…
OS09T0570150		2.73737	3.2731	Os09g0570150	None
OS09T0572450			2.03431	Os09g0572450	None
OS09T0572900		2.32509	3.16094	Os09g0572900	LOC_Os09g39960.1	misc.dynamin	highly similar to ( 927) AT3G60190 | Symbols: ADL4, ADLP2, EDR3, DRP1E, ADL1E | ADL1E (ARABIDOPSIS DYNAMIN-LIKE 1E); GTP binding / GTPase | chr3:22244367-22247651 REVERSE DYNc Dynamin_M Dynamin_N COG0699 GED GED protein|dynamin family protein, putative, expressed
OS09T0572950			3.60114	Os09g0572950	None
OS10T0100700			-18.4392	Os10g0100700	LOC_Os10g01080.1	Co-factor and vitamine metabolism	moderately similar to ( 469) AT5G01410 | Symbols: PDX1, ATPDX1.3, RSR4, PDX1.3, ATPDX1 | RSR4 (REDUCED SUGAR RESPONSE 4); protein heterodimerization/ protein homodimerization | chr5:172576-173505 REVERSEmoderately similar to ( 474) PDX1_HEVBR Probable pyridoxin biosynthesis protein ER1 (PDX1 homolog) (Ethylene-inducible protein HEVER) - Hevea brasiliensis (Para rubber tree) PRK04180 pdxS SNZ1 SOR…
OS10T0109300		-3.3793	-2.80525	Os10g0109300	LOC_Os10g02040.1	misc.peroxidases	moderately similar to ( 307) AT5G06720 | Symbols: | peroxidase, putative | chr5:2077567-2078857 REVERSEmoderately similar to ( 268) PERX_TOBAC Lignin-forming anionic peroxidase precursor (EC 1.11.1.7) (TOPA) - Nicotiana tabacum (Common tobacco)secretory_peroxidase plant_peroxidase peroxidase protein|peroxidase precursor, putative, expressed
OS10T0112100		2.11489	2.46999	Os10g0112100	LOC_Os10g02300.1	not assigned.unknown	weakly similar to ( 117) AT1G14870 | Symbols: | FUNCTIONS IN: molecular_function unknown; INVOLVED IN: response to oxidative stress; LOCATED IN: plasma membrane; EXPRESSED IN: callus; CONTAINS InterPro DOMAIN/s: EGF-type aspartate/asparagine hydroxylation conserved site (InterPro:IPR000152), Protein of unknown function Cys-rich (InterPro:IPR006461); BEST Arabidopsis thaliana protein match is: unk…
OS10T0112500		16.4119	16.1869	Os10g0112500	LOC_Os10g02340.1	transport.peptides and oligopeptides	moderately similar to ( 386) AT3G54140 | Symbols: ATPTR1, PTR1 | PTR1 (PEPTIDE TRANSPORTER 1); dipeptide transporter/ transporter/ tripeptide transporter | chr3:20045885-20048154 REVERSE PTR2 PTR2 protein|peptide transporter PTR2, putative, expressed
OS10T0130200		3.14401	3.79538	Os10g0130200	LOC_Os10g04020.1	not assigned.unknown	protein|OsFBX356 - F-box domain containing protein, expressed
OS10T0133600	16.2626			Os10g0133600	LOC_Os10g04450.1	not assigned.unknown	protein|expressed protein
OS10T0139700		3.69046	3.71734	Os10g0139700	LOC_Os10g05020.1	misc.cytochrome P450	moderately similar to ( 441) AT1G64940 | Symbols: CYP89A6 | CYP89A6; electron carrier/ heme binding / iron ion binding / monooxygenase/ oxygen binding | chr1:24123789-24125324 FORWARDmoderately similar to ( 363) C77A1_SOLME Cytochrome P450 77A1 (EC 1.14.-.-) (CYPLXXVIIA1) (P-450EG6) (Fragment) - Solanum melongena (Eggplant) (Aubergine) p450 CypX protein|cytochrome P450, putative, expressed
OS10T0148400		-2.62454	-3.90409	Os10g0148400	LOC_Os10g05780.1	transport.peptides and oligopeptides	weakly similar to ( 176) AT1G22550 | Symbols: | proton-dependent oligopeptide transport (POT) family protein | chr1:7966608-7968552 REVERSE PTR2 PTR2 protein|POT domain containing peptide transporter, putative, expressed
OS10T0162842			-2.3314	Os10g0162842	None
OS10T0166600	17.5143			Os10g0166600	LOC_Os10g08474.1	misc.cytochrome P450	moderately similar to ( 415) AT2G45570 | Symbols: CYP76C2 | CYP76C2; electron carrier/ heme binding / iron ion binding / monooxygenase/ oxygen binding | chr2:18779935-18781922 REVERSEmoderately similar to ( 315) C76A2_SOLME Cytochrome P450 76A2 (EC 1.14.-.-) (CYPLXXVIA2) (P-450EG7) - Solanum melongena (Eggplant) (Aubergine) p450 CypX protein|cytochrome P450, putative, expressed
OS10T0171500			2.03396	Os10g0171500	LOC_Os10g09110.1	misc.cytochrome P450	weakly similar to ( 170) AT2G45550 | Symbols: CYP76C4 | CYP76C4; electron carrier/ heme binding / iron ion binding / monooxygenase/ oxygen binding | chr2:18773541-18775654 REVERSEweakly similar to ( 128) C93A2_SOYBN Cytochrome P450 93A2 (EC 1.14.-.-) - Glycine max (Soybean) p450 protein|cytochrome P450, putative, expressed
OS10T0177200	3.33488		3.31804	Os10g0177200	LOC_Os10g09850.1	signalling.calcium	moderately similar to ( 343) AT4G38810 | Symbols: | calcium-binding EF hand family protein | chr4:18115607-18118860 REVERSE protein|EF hand family protein, putative, expressed
OS10T0178500	2.45455			Os10g0178500	LOC_Os10g09990.1	misc.UDP glucosyl and glucoronyl transferases	moderately similar to ( 362) AT2G36800 | Symbols: DOGT1, UGT73C5 | DOGT1 (DON-GLUCOSYLTRANSFERASE 1); UDP-glycosyltransferase/ cis-zeatin O-beta-D-glucosyltransferase/ glucosyltransferase/ quercetin 4'-O-glucosyltransferase/ quercetin 7-O-glucosyltransferase/ trans-zeatin O-beta-D-glucosyltransferase/ transferase, transf | chr2:15423493-15424980 REVERSEweakly similar to ( 152) ZOX_PHAVU Zeatin O-…
OS10T0179000			15.9785	Os10g0179000	None
OS10T0180800			-2.64351	Os10g0180800	LOC_Os10g10130.1	protein.postranslational modification.kinase.receptor like cytoplasmatic kinase VII	moderately similar to ( 388) AT1G21230 | Symbols: WAK5 | WAK5 (WALL ASSOCIATED KINASE 5); kinase/ protein serine/threonine kinase | chr1:7429980-7432346 FORWARDmoderately similar to ( 201) NORK_MEDTR Nodulation receptor kinase precursor (EC 2.7.11.1) (Does not make infections protein 2) (Symbiosis receptor-like kinase) (MtSYMRK) - Medicago truncatula (Barrel medic) TyrKc S_TKc S_TKc Pkinase PTKc …
OS10T0193100			3.9778	Os10g0193100	LOC_Os10g11730.1	not assigned.unknown	protein|LTPL88 - Protease inhibitor/seed storage/LTP family protein precursor, expressed
OS10T0195250			21.3419	Os10g0195250	LOC_Os10g11889.1	not assigned.unknown	protein|expressed protein
OS10T0196400	-16.665	-16.665		Os10g0196400	None
OS10T0205700			18.4148	Os10g0205700	LOC_Os10g13850.1	not assigned.unknown	protein|POEI17 - Pollen Ole e I allergen and extensin family protein precursor, expressed
OS10T0208500			2.69813	Os10g0208500	LOC_Os10g14180.1	not assigned.unknown	weakly similar to ( 195) AT3G63290 | Symbols: | unknown protein | chr3:23382148-23383059 FORWARD protein|expressed protein
OS10T0323500		2.1965	2.72546	Os10g0323500	LOC_Os10g17650.1	misc.gluco-, galacto- and mannosidases	highly similar to ( 765) AT1G26560 | Symbols: BGLU40 | BGLU40 (BETA GLUCOSIDASE 40); catalytic/ cation binding / hydrolase, hydrolyzing O-glycosyl compounds | chr1:9178513-9181726 FORWARDmoderately similar to ( 417) BGLC_MAIZE Beta-glucosidase, chloroplast precursor (EC 3.2.1.21) (Gentiobiase) (Cellobiase) (Beta-D-glucoside glucohydrolase) - Zea mays (Maize) Glyco_hydro_1 BglB arb celA PRK09852 p…
OS10T0330000			-2.68942	Os10g0330000	LOC_Os10g18340.1	not assigned.unknown	protein|expressed protein
OS10T0340800			16.4658	Os10g0340800	LOC_Os10g19970.1	not assigned.unknown	protein|expressed protein
OS10T0351200	-18.2314			Os10g0351200	LOC_Os10g21050.1	misc.cytochrome P450	weakly similar to ( 192) AT1G33720 | Symbols: CYP76C6 | CYP76C6; electron carrier/ heme binding / iron ion binding / monooxygenase/ oxygen binding | chr1:12220957-12223981 REVERSEweakly similar to ( 173) C98A1_SORBI Cytochrome P450 98A1 (EC 1.14.-.-) - Sorghum bicolor (Sorghum) (Sorghum vulgare) p450 CypX protein|cytochrome P450, putative, expressed
OS10T0352000		-17.8791		Os10g0352000	LOC_Os10g21130.1	not assigned.unknown	protein|expressed protein
OS10T0360175	4.16851	2.70285	3.93705	Os10g0360175	None
OS10T0362700	2.30515			Os10g0362700	LOC_Os10g21860.1	not assigned.unknown	protein|expressed protein
OS10T0364900			-2.38015	Os10g0364900	LOC_Os10g22050.1	not assigned.unknown	protein|expressed protein
OS10T0365800			-16.5799	Os10g0365800	LOC_Os10g22100.1	not assigned.unknown	protein|expressed protein
OS10T0372800			3.0403	Os10g0372800	LOC_Os10g22730.1	not assigned.unknown	protein|expressed protein
OS10T0376900	2.30695		2.42268	Os10g0376900	LOC_Os10g23050.1	RNA.regulation of transcription.bHLH,Basic Helix-Loop-Helix family	weakly similar to ( 175) AT1G72210 | Symbols: | basic helix-loop-helix (bHLH) family protein (bHLH096) | chr1:27180066-27182268 FORWARD protein|helix-loop-helix DNA-binding protein, putative, expressed
OS10T0379100			17.6347	Os10g0379100	LOC_Os10g23310.1	secondary metabolism.phenylpropanoids	weakly similar to ( 135) AT5G48930 | Symbols: HCT | HCT (HYDROXYCINNAMOYL-COA SHIKIMATE/QUINATE HYDROXYCINNAMOYL TRANSFERASE); quinate O-hydroxycinnamoyltransferase/ shikimate O-hydroxycinnamoyltransferase/ transferase | chr5:19836654-19838092 REVERSEweakly similar to ( 123) HCBT1_DIACA Anthranilate N-benzoyltransferase protein 1 (EC 2.3.1.144) (Anthranilate N-hydroxycinnamoyl/benzoyltransferase …
OS10T0379233		16.3302	18.8224	Os10g0379233	None
OS10T0380100	-2.32421			Os10g0380100	LOC_Os10g23820.1	secondary metabolism.phenylpropanoids	weakly similar to ( 140) AT5G48930 | Symbols: HCT | HCT (HYDROXYCINNAMOYL-COA SHIKIMATE/QUINATE HYDROXYCINNAMOYL TRANSFERASE); quinate O-hydroxycinnamoyltransferase/ shikimate O-hydroxycinnamoyltransferase/ transferase | chr5:19836654-19838092 REVERSEweakly similar to ( 117) HCBT1_DIACA Anthranilate N-benzoyltransferase protein 1 (EC 2.3.1.144) (Anthranilate N-hydroxycinnamoyl/benzoyltransferase …
OS10T0391400		-2.73415	-2.8089	Os10g0391400	LOC_Os10g25230.1	RNA.regulation of transcription.C2C2(Zn) CO-like, Constans-like zinc finger family	protein|ZIM domain containing protein, putative, expressed
OS10T0401000	2.28005			Os10g0401000	LOC_Os10g26150.1	not assigned.unknown	protein|expressed protein
OS10T0409400		-2.35528		Os10g0409400	LOC_Os10g26940.1	cell wall.degradation.pectate lyases and polygalacturonases	moderately similar to ( 236) AT1G70370 | Symbols: | BURP domain-containing protein / polygalacturonase, putative | chr1:26513003-26514998 REVERSEBURP protein|BURP domain containing protein, expressed
OS10T0416500	-2.09238			Os10g0416500	LOC_Os10g28080.1	not assigned.unknown	protein|glycosyl hydrolase, putative, expressed
OS10T0416800			3.18914	Os10g0416800	LOC_Os10g28120.1	not assigned.unknown	protein|glycosyl hydrolase, putative, expressed
OS10T0418100			2.86974	Os10g0418100	LOC_Os10g28240.1	signalling.calcium	highly similar to ( 980) AT3G22910 | Symbols: | calcium-transporting ATPase, plasma membrane-type, putative / Ca(2+)-ATPase, putative (ACA13) | chr3:8116335-8119388 REVERSEhighly similar to ( 673) ACA5_ORYSA Probable calcium-transporting ATPase 5, plasma membrane-type (EC 3.6.3.8) (Ca(2+)-ATPase isoform 5) - Oryza sativa (Rice) MgtA PRK10517 E1-E2_ATPase KdpB PRK01122 ZntA zntA PRK10671 protein|c…
OS10T0419400			2.55361	Os10g0419400	LOC_Os10g28350.1	metal handling.regulation	moderately similar to ( 311) AT4G14710 | Symbols: ATARD2 | acireductone dioxygenase [iron(II)-requiring]/ metal ion binding | chr4:8424943-8426360 REVERSEmoderately similar to ( 407) ARD1_ORYSA 1,2-dihydroxy-3-keto-5-methylthiopentene dioxygenase 1 (EC 1.13.-.-) (Aci-reductone dioxygenase 1) (Submergence-induced protein 2) - Oryza sativa (Rice) ARD COG1791 protein|1,2-dihydroxy-3-keto-5-methylthi…
OS10T0419600		2.96867	4.17753	Os10g0419600	LOC_Os10g28370.1	tetrapyrrole synthesis.unspecified	moderately similar to ( 238) AT5G43860 | Symbols: ATCLH2, CLH2 | ATCLH2; chlorophyllase | chr5:17630492-17632184 FORWARDweakly similar to ( 163) CLH1_CITSI Chlorophyllase-1, chloroplast precursor (EC 3.1.1.14) (Chlorophyll-chlorophyllido hydrolase 1) (Chlase 1) - Citrus sinensis (Sweet orange)Chlorophyllase protein|chlorophyllase-2, chloroplast precursor, putative, expressed
OS10T0422600			-2.04933	Os10g0422600	LOC_Os10g28680.1	development.unspecified	very weakly similar to (81.3) AT2G25690 | Symbols: | senescence-associated protein-related | chr2:10940530-10941649 REVERSE protein|DUF581 domain containing protein, expressed
OS10T0430200	3.23639			Os10g0430200	LOC_Os10g29470.1	secondary metabolism.phenylpropanoids.lignin biosynthesis.CAD	moderately similar to ( 421) AT4G39330 | Symbols: ATCAD9, CAD9 | CAD9 (CINNAMYL ALCOHOL DEHYDROGENASE 9); binding / catalytic/ oxidoreductase/ zinc ion binding | chr4:18291268-18292740 FORWARDmoderately similar to ( 423) MTDH_FRAAN Probable mannitol dehydrogenase (EC 1.1.1.255) (NAD-dependent mannitol dehydrogenase) - Fragaria ananassa (Strawberry) AdhP PRK09422 AdhC Tdh Qor ADH_N tdh ADH_zinc_N …
OS10T0438800		-17.7431		Os10g0438800	LOC_Os10g30310.1	not assigned.unknown	protein|zinc finger, C3HC4 type domain containing protein, expressed
OS10T0439862			-2.56628	Os10g0439862	None
OS10T0452100		16.663		Os10g0452100	LOC_Os10g31460.4	not assigned.unknown	protein|retrotransposon protein, putative, unclassified, expressed
OS10T0452300		3.30574	2.72649	Os10g0452300	LOC_Os10g31460.1	not assigned.unknown	protein|retrotransposon protein, putative, unclassified, expressed
OS10T0454300	3.62376		2.53283	Os10g0454300	LOC_Os10g31670.1	not assigned.unknown	protein|retrotransposon protein, putative, unclassified, expressed
OS10T0456800	2.10352			Os10g0456800	LOC_Os10g31850.1	protein.degradation.ubiquitin.E3.RING	weakly similar to ( 160) AT5G22920 | Symbols: | zinc finger (C3HC4-type RING finger) family protein | chr5:7665143-7667031 FORWARD protein|RING finger and CHY zinc finger domain-containing protein 1, putative, expressed
OS10T0459300	-2.00016			Os10g0459300	LOC_Os10g32110.1	misc.UDP glucosyl and glucoronyl transferases	moderately similar to ( 378) AT2G20370 | Symbols: KAM1, MUR3 | MUR3 (MURUS 3); catalytic/ transferase, transferring glycosyl groups | chr2:8792355-8794214 FORWARDmoderately similar to ( 384) KATAM_ORYSA Xyloglucan galactosyltransferase KATAMARI1 homolog (EC 2.4.1.-) - Oryza sativa (Rice) Exostosin protein|exostosin family domain containing protein, expressed
OS10T0461100	2.33501			Os10g0461100	None	DNA.synthesis/chromatin structure	weakly similar to ( 142) AT1G22700 | Symbols: | tetratricopeptide repeat (TPR)-containing protein | chr1:8028323-8029289 REVERSE protein|PsbP, putative, expressed
OS10T0463800	2.27225		2.08803	Os10g0463800	LOC_Os10g32680.1	not assigned.unknown	moderately similar to ( 374) AT1G07040 | Symbols: | unknown protein | chr1:2161225-2163035 REVERSE protein|expressed protein
OS10T0464000		3.40439	3.56706	Os10g0464000	LOC_Os10g32700.1	not assigned.unknown	moderately similar to ( 429) AT5G62740 | Symbols: | band 7 family protein | chr5:25201320-25202535 FORWARD Band_7_4 Band_7 Band_7_stomatin_like HflC PHB protein|hypersensitive-induced response protein, putative, expressed
OS10T0464050		3.68115	3.84921	Os10g0464050	None
OS10T0465700	3.68952			Os10g0465700	LOC_Os10g32810.1	major CHO metabolism.degradation.starch.starch cleavage.beta amylase	highly similar to ( 620) AT3G23920 | Symbols: BAM1, BMY7, TR-BAMY | BAM1 (BETA-AMYLASE 1); beta-amylase | chr3:8641722-8644199 FORWARDmoderately similar to ( 401) AMYB_SOYBN Beta-amylase (EC 3.2.1.2) (1,4-alpha-D-glucan maltohydrolase) - Glycine max (Soybean)Glyco_hydro_14 protein|beta-amylase, putative, expressed
OS10T0479500			-2.11714	Os10g0479500	LOC_Os10g33900.1	amino acid metabolism.degradation.aspartate family.lysine	moderately similar to ( 345) AT2G37210 | Symbols: | Encodes a protein of unknown function. It has been crystallized and shown to be structurally almost identical to the protein encoded by At5g11950. | chr2:15624253-15626834 REVERSELysine_decarbox COG1611 protein|possible lysine decarboxylase domain containing protein, expressed
OS10T0481500		3.32955	3.35819	Os10g0481500	LOC_Os10g34040.1	not assigned.unknown	highly similar to ( 535) AT5G25250 | Symbols: | FUNCTIONS IN: molecular_function unknown; INVOLVED IN: biological_process unknown; LOCATED IN: plasma membrane, vacuole; EXPRESSED IN: cultured cell; CONTAINS InterPro DOMAIN/s: Band 7 protein (InterPro:IPR001107); BEST Arabidopsis thaliana protein match is: unknown protein (TAIR:AT5G25260.1); Has 4072 Blast hits to 3210 proteins in 656 species: Arc…
OS10T0482000	2.01561			Os10g0482000	LOC_Os10g34083.1	not assigned.unknown	protein|expressed protein
OS10T0485800		2.55554	3.25605	Os10g0485800	LOC_Os10g34440.1	not assigned.unknown	protein|expressed protein
OS10T0488400			2.02175	Os10g0488400	LOC_Os10g34700.1	not assigned.unknown	protein|expressed protein
OS10T0490800			2.16498	Os10g0490800	LOC_Os10g34910.1	stress.biotic	weakly similar to ( 180) AT2G15220 | Symbols: | secretory protein, putative | chr2:6608689-6609366 FORWARDBSP protein|secretory protein, putative, expressed
OS10T0491000			2.25329	Os10g0491000	LOC_Os10g34930.1	stress.biotic	weakly similar to ( 172) AT2G15220 | Symbols: | secretory protein, putative | chr2:6608689-6609366 FORWARDBSP protein|secretory protein, putative, expressed
OS10T0491450	-19.3052			Os10g0491450	None
OS10T0492600	2.4473			Os10g0492600	LOC_Os10g35050.1	transport.Major Intrinsic Proteins.TIP	moderately similar to ( 265) AT1G17810 | Symbols: BETA-TIP | BETA-TIP (BETA-TONOPLAST INTRINSIC PROTEIN); water channel | chr1:6130209-6131442 FORWARDmoderately similar to ( 382) TIP31_ORYSA Probable aquaporin TIP3.1 (Tonoplast intrinsic protein 3.1) (OsTIP3.1) - Oryza sativa (Rice) MIP MIP GlpF PRK05420 protein|aquaporin protein, putative, expressed
OS10T0492900	4.32288	2.45853	4.38319	Os10g0492900	LOC_Os10g35070.1	minor CHO metabolism.galactose.alpha-galactosidases	moderately similar to ( 396) AT5G08380 | Symbols: AtAGAL1 | AtAGAL1 (Arabidopsis thaliana ALPHA-GALACTOSIDASE 1); alpha-galactosidase/ catalytic/ hydrolase, hydrolyzing O-glycosyl compounds | chr5:2694851-2697616 REVERSEmoderately similar to ( 345) AGAL_ORYSA Alpha-galactosidase precursor (EC 3.2.1.22) (Melibiase) (Alpha-D-galactoside galactohydrolase) - Oryza sativa (Rice) Melibiase protein|alph…
OS10T0496900		-2.90888	-2.19445	Os10g0496900	LOC_Os10g35370.1	tetrapyrrole synthesis.protochlorophyllide reductase	highly similar to ( 509) AT5G54190 | Symbols: PORA | PORA; oxidoreductase/ protochlorophyllide reductase | chr5:21991183-21992238 REVERSEhighly similar to ( 534) PORB_HORVU Protochlorophyllide reductase B, chloroplast precursor (EC 1.3.1.33) (PCR B) (NADPH-protochlorophyllide oxidoreductase B) (POR B) - Hordeum vulgare (Barley) PRK07453 PRK06197 PRK06196 protein|oxidoreductase, short chain dehydr…
OS10T0503250	-2.38352	2.06951		Os10g0503250	None
OS10T0503800	3.32237			Os10g0503800	LOC_Os10g36000.1	not assigned.unknown	protein|remorin C-terminal domain containing protein, putative, expressed
OS10T0505900	18.627		19.0419	Os10g0505900	LOC_Os10g36180.1	not assigned.unknown	protein|expressed protein
OS10T0509401			2.13872	Os10g0509401	LOC_Os10g36580.1	not assigned.unknown	protein|UP-9A, putative, expressed
OS10T0515200	2.70257	2.10513	2.66214	Os10g0515200	LOC_Os10g37110.1	misc.cytochrome P450	moderately similar to ( 460) AT1G64940 | Symbols: CYP89A6 | CYP89A6; electron carrier/ heme binding / iron ion binding / monooxygenase/ oxygen binding | chr1:24123789-24125324 FORWARDmoderately similar to ( 322) C77A3_SOYBN Cytochrome P450 77A3 (EC 1.14.-.-) - Glycine max (Soybean) p450 CypX protein|transposon protein, putative, unclassified, expressed
OS10T0516000		16.3393	16.1395	Os10g0516000	None
OS10T0516200			-2.02679	Os10g0516200	LOC_Os10g37190.1	signalling.receptor kinases.misc	moderately similar to ( 263) AT1G33260 | Symbols: | protein kinase family protein | chr1:12064796-12066114 FORWARDweakly similar to ( 162) NORK_MEDTR Nodulation receptor kinase precursor (EC 2.7.11.1) (Does not make infections protein 2) (Symbiosis receptor-like kinase) (MtSYMRK) - Medicago truncatula (Barrel medic) S_TKc S_TKc Pkinase Pkinase_Tyr TyrKc PTKc SPS1 PTKc_Src_like PTKc_Ror PTKc_Jak_r…
OS10T0520100			2.17897	Os10g0520100	LOC_Os10g37570.1	not assigned.unknown	protein|OsFBDUF49 - F-box and DUF domain containing protein, expressed
OS10T0521400			2.24686	Os10g0521400	LOC_Os10g37710.1	not assigned.unknown	moderately similar to ( 241) AT2G36290 | Symbols: | hydrolase, alpha/beta fold family protein | chr2:15208867-15210768 REVERSE protein|hydrolase, alpha/beta fold family protein, putative, expressed
OS10T0524700			2.10104	Os10g0524700	LOC_Os10g38090.1	misc.cytochrome P450	highly similar to ( 519) AT2G45510 | Symbols: CYP704A2 | CYP704A2; electron carrier/ heme binding / iron ion binding / monooxygenase/ oxygen binding | chr2:18753085-18754944 FORWARDweakly similar to ( 117) C97B2_SOYBN Cytochrome P450 97B2 (EC 1.14.-.-) - Glycine max (Soybean) p450 CypX protein|cytochrome P450, putative, expressed
OS10T0525000	2.36267	2.74123	3.64433	Os10g0525000	LOC_Os10g38110.1	misc.cytochrome P450	moderately similar to ( 461) AT2G45510 | Symbols: CYP704A2 | CYP704A2; electron carrier/ heme binding / iron ion binding / monooxygenase/ oxygen binding | chr2:18753085-18754944 FORWARDweakly similar to ( 110) C97B2_SOYBN Cytochrome P450 97B2 (EC 1.14.-.-) - Glycine max (Soybean) p450 CypX protein|cytochrome P450, putative, expressed
OS10T0527400		2.41667	4.30641	Os10g0527400	LOC_Os10g38340.1	misc.glutathione S transferases	moderately similar to ( 221) AT1G10360 | Symbols: ATGSTU18, GST29 | ATGSTU18 (GLUTATHIONE S-TRANSFERASE TAU 18); glutathione transferase | chr1:3395738-3396806 REVERSEmoderately similar to ( 252) GSTU6_ORYSA Probable glutathione S-transferase GSTU6 (EC 2.5.1.18) (28 kDa cold-induced protein) - Oryza sativa (Rice) GST_C_Tau GST_N_Tau Gst protein|glutathione S-transferase GSTU6, putative, expressed
OS10T0527601		2.56186	4.06374	Os10g0527601	LOC_Os10g38350.1	misc.glutathione S transferases	weakly similar to ( 198) AT1G10370 | Symbols: GST30, ATGSTU17, GST30B, ERD9 | ERD9 (EARLY-RESPONSIVE TO DEHYDRATION 9); glutathione transferase | chr1:3397274-3398273 REVERSEmoderately similar to ( 238) GSTU6_ORYSA Probable glutathione S-transferase GSTU6 (EC 2.5.1.18) (28 kDa cold-induced protein) - Oryza sativa (Rice) GST_C_Tau GST_N_Tau Gst protein|glutathione S-transferase, putative, expressed
OS10T0527800		3.19503	4.02229	Os10g0527800	LOC_Os10g38360.1	misc.glutathione S transferases	weakly similar to ( 180) AT1G10360 | Symbols: ATGSTU18, GST29 | ATGSTU18 (GLUTATHIONE S-TRANSFERASE TAU 18); glutathione transferase | chr1:3395738-3396806 REVERSEweakly similar to ( 191) GSTU6_ORYSA Probable glutathione S-transferase GSTU6 (EC 2.5.1.18) (28 kDa cold-induced protein) - Oryza sativa (Rice) GST_C_Tau GST_N_Tau Gst protein|glutathione S-transferase, putative, expressed
OS10T0528100		2.39969	3.41433	Os10g0528100	LOC_Os10g38470.1	misc.glutathione S transferases	moderately similar to ( 214) AT1G10360 | Symbols: ATGSTU18, GST29 | ATGSTU18 (GLUTATHIONE S-TRANSFERASE TAU 18); glutathione transferase | chr1:3395738-3396806 REVERSEmoderately similar to ( 248) GSTU6_ORYSA Probable glutathione S-transferase GSTU6 (EC 2.5.1.18) (28 kDa cold-induced protein) - Oryza sativa (Rice) GST_C_Tau GST_N_Tau Gst protein|glutathione S-transferase, putative, expressed
OS10T0528200			2.26036	Os10g0528200	LOC_Os10g38489.1
OS10T0528300			2.18307	Os10g0528300	None
OS10T0529300	-2.2579		-2.19437	Os10g0529300	LOC_Os10g38580.1	misc.glutathione S transferases	moderately similar to ( 213) AT1G10360 | Symbols: ATGSTU18, GST29 | ATGSTU18 (GLUTATHIONE S-TRANSFERASE TAU 18); glutathione transferase | chr1:3395738-3396806 REVERSEmoderately similar to ( 228) GSTU6_ORYSA Probable glutathione S-transferase GSTU6 (EC 2.5.1.18) (28 kDa cold-induced protein) - Oryza sativa (Rice) GST_C_Tau GST_N_Tau Gst protein|glutathione S-transferase, putative, expressed
OS10T0529500		5.1331	5.76939	Os10g0529500	LOC_Os10g38600.1	misc.glutathione S transferases	weakly similar to ( 168) AT1G10360 | Symbols: ATGSTU18, GST29 | ATGSTU18 (GLUTATHIONE S-TRANSFERASE TAU 18); glutathione transferase | chr1:3395738-3396806 REVERSEweakly similar to ( 198) GSTU6_ORYSA Probable glutathione S-transferase GSTU6 (EC 2.5.1.18) (28 kDa cold-induced protein) - Oryza sativa (Rice) GST_C_Tau GST_N_Tau Gst protein|glutathione S-transferase GSTU6, putative, expressed
OS10T0529700			3.41786	Os10g0529700	LOC_Os10g38610.1	misc.glutathione S transferases	weakly similar to ( 200) AT1G10360 | Symbols: ATGSTU18, GST29 | ATGSTU18 (GLUTATHIONE S-TRANSFERASE TAU 18); glutathione transferase | chr1:3395738-3396806 REVERSEmoderately similar to ( 247) GSTU6_ORYSA Probable glutathione S-transferase GSTU6 (EC 2.5.1.18) (28 kDa cold-induced protein) - Oryza sativa (Rice) GST_C_Tau GST_N_Tau Gst protein|glutathione S-transferase, putative, expressed
OS10T0530400	2.05906			Os10g0530400	LOC_Os10g38700.1	misc.glutathione S transferases	weakly similar to ( 197) AT1G10370 | Symbols: GST30, ATGSTU17, GST30B, ERD9 | ERD9 (EARLY-RESPONSIVE TO DEHYDRATION 9); glutathione transferase | chr1:3397274-3398273 REVERSEmoderately similar to ( 214) GSTU6_ORYSA Probable glutathione S-transferase GSTU6 (EC 2.5.1.18) (28 kDa cold-induced protein) - Oryza sativa (Rice) GST_C_Tau GST_N_Tau Gst protein|glutathione S-transferase, putative, expressed
OS10T0535800		2.0669	2.78254	Os10g0535800	LOC_Os10g39100.1	not assigned.unknown	moderately similar to ( 306) AT1G63830 | Symbols: | proline-rich family protein | chr1:23685408-23687098 FORWARD protein|uncharacterized Cys-rich domain containing protein, putative, expressed
OS10T0537800	-2.1013	2.81983		Os10g0537800	LOC_Os10g39260.1	protein.degradation.aspartate protease	weakly similar to ( 164) AT2G03200 | Symbols: | aspartyl protease family protein | chr2:966506-967891 REVERSE protein|aspartic proteinase nepenthesin, putative, expressed
OS10T0538200	-2.80518	2.28155		Os10g0538200	LOC_Os10g39300.1	protein.degradation.aspartate protease	weakly similar to ( 162) AT2G03200 | Symbols: | aspartyl protease family protein | chr2:966506-967891 REVERSE protein|aspartic proteinase nepenthesin, putative, expressed
OS10T0538950		20.7174	20.7171	Os10g0538950	None
OS10T0542100	19.1938			Os10g0542100	LOC_Os10g39610.1	not assigned.unknown	protein|expressed protein
OS10T0542400	2.10757			Os10g0542400	LOC_Os10g39640.1	cell wall.modification	moderately similar to ( 255) AT3G45970 | Symbols: ATEXLA1, EXPL1, ATEXPL1, ATHEXP BETA 2.1 | ATEXLA1 (ARABIDOPSIS THALIANA EXPANSIN-LIKE A1) | chr3:16896238-16897189 FORWARDmoderately similar to ( 446) EXLA2_ORYSA Expansin-like A2 precursor (OsEXLA2) (OsEXPL2) (OsaEXPb2.2) - Oryza sativa (Rice) protein|expansin precursor, putative, expressed
OS10T0546400	2.81349			Os10g0546400	LOC_Os10g39920.1	not assigned.unknown	protein|expressed protein
OS10T0549550			16.7744	Os10g0549550	LOC_Os10g40210.1	not assigned.unknown	protein|retrotransposon protein, putative, Ty3-gypsy subclass
OS10T0550200	2.11584			Os10g0550200	None
OS10T0550800		2.30751	2.0205	Os10g0550800	None
OS10T0551900			18.2906	Os10g0551900	LOC_Os10g40440.1	misc.protease inhibitor/seed storage/lipid transfer protein (LTP) family protein	very weakly similar to (91.3) AT4G12490 | Symbols: | protease inhibitor/seed storage/lipid transfer protein (LTP) family protein | chr4:7409830-7410378 REVERSEvery weakly similar to (94.0) CCDP_MAIZE Cortical cell-delineating protein precursor (Root-specific protein ZRP3) - Zea mays (Maize)HPS_like protein|LTPL140 - Protease inhibitor/seed storage/LTP family protein precursor, expressed
OS10T0552400			2.14223	Os10g0552400	LOC_Os10g40490.1	protein.degradation.ubiquitin.E3.RING	weakly similar to ( 155) AT3G61390 | Symbols: | U-box domain-containing protein | chr3:22716418-22718270 FORWARDSTK_N Ubox protein|U-box domain containing protein, expressed
OS10T0552600			-3.88475	Os10g0552600	LOC_Os10g40510.1	not assigned.unknown	HPS_like protein|LTPL144 - Protease inhibitor/seed storage/LTP family protein precursor, expressed
OS10T0553300	-2.64994			Os10g0553300	LOC_Os10g40550.1	minor CHO metabolism.trehalose.TPP	moderately similar to ( 427) AT4G22590 | Symbols: | trehalose-6-phosphate phosphatase, putative | chr4:11893707-11895371 REVERSE Trehalose_PPase OtsB PRK10187 protein|expressed protein
OS10T0554200		-2.43816	-3.22446	Os10g0554200	LOC_Os10g40600.1	transport.peptides and oligopeptides	highly similar to ( 633) AT1G12110 | Symbols: NRT1.1, CHL1-1, NRT1, B-1, ATNRT1, CHL1 | NRT1.1; nitrate transmembrane transporter/ transporter | chr1:4105341-4109290 FORWARD PTR2 PTR2 protein|peptide transporter PTR2, putative, expressed
OS10T0561400	2.0267			Os10g0561400	LOC_Os10g41200.1	RNA.regulation of transcription.MYB-related transcription factor family	moderately similar to ( 269) AT5G47390 | Symbols: | myb family transcription factor | chr5:19227001-19228546 FORWARD protein|MYB family transcription factor, putative, expressed
OS10T0565150	2.10935			Os10g0565150	None
OS10T0568900			2.31186	Os10g0568900	LOC_Os10g41930.1	not assigned.unknown	moderately similar to ( 288) AT2G38740 | Symbols: | haloacid dehalogenase-like hydrolase family protein | chr2:16194639-16195995 REVERSE COG0637 Gph Hydrolase protein|haloacid dehalogenase-like hydrolase family protein, putative, expressed
OS10T0569400	-2.89966			Os10g0569400	LOC_Os10g41980.1	not assigned.unknown	protein|RALFL26 - Rapid ALkalinization Factor RALF family protein precursor, expressed
OS10T0569500			18.0405	Os10g0569500	LOC_Os10g41999.1
OS10T0569800	-2.86304			Os10g0569800	LOC_Os10g42020.1	not assigned.unknown	protein|RALFL29 - Rapid ALkalinization Factor RALF family protein precursor, expressed
OS10T0576600	2.20796		2.51529	Os10g0576600	LOC_Os10g42610.1	not assigned.unknown	very weakly similar to (97.1) AT4G17940 | Symbols: | binding | chr4:9965787-9966778 FORWARD protein|expressed protein
OS10T0578200			2.78031	Os10g0578200	LOC_Os10g42750.1	cell wall.cellulose synthesis.cellulose synthase	nearly identical (1728) AT3G03050 | Symbols: CSLD3, KJK, ATCSLD3 | CSLD3 (CELLULOSE SYNTHASE-LIKE D3); cellulose synthase/ transferase, transferring glycosyl groups | chr3:687873-691629 FORWARDCellulose_synt protein|CSLD1 - cellulose synthase-like family D, expressed
OS10T0578800		-3.9828	-17.752	Os10g0578800	LOC_Os10g42780.1	not assigned.unknown	moderately similar to ( 201) AT1G32080 | Symbols: | membrane protein, putative | chr1:11537572-11539756 REVERSE protein|lrgB-like family protein, expressed
OS10T0580400			-3.06726	Os10g0580400	LOC_Os10g42960.1	transport.unspecified cations	highly similar to ( 900) AT5G45380 | Symbols: ATDUR3, DUR3 | sodium:solute symporter family protein | chr5:18391337-18395696 FORWARD PutP SSF protein|urea active transporter, putative, expressed
OS11T0104933			18.8604	Os11g0104933	LOC_Os11g01380.1	cell.vesicle transport	nearly identical (3021) AT3G11130 | Symbols: | clathrin heavy chain, putative | chr3:3482575-3491667 REVERSE CLH Clathrin protein|clathrin heavy chain, putative, expressed
OS11T0106083			2.06561	Os11g0106083	None
OS11T0106700		-2.43996		Os11g0106700	LOC_Os11g01530.1	metal handling.binding, chelation and storage	weakly similar to ( 199) AT2G40300 | Symbols: ATFER4 | ATFER4 (ferritin 4); binding / ferric iron binding / oxidoreductase/ transition metal ion binding | chr2:16831501-16833214 REVERSEmoderately similar to ( 252) FRI1_MAIZE Ferritin-1, chloroplast precursor (EC 1.16.3.1) (ZmFer1) - Zea mays (Maize) Euk_Ferritin Ferritin Ferritin Nonheme_Ferritin protein|ferritin-1, chloroplast precursor, putativ…
OS11T0112400			2.04336	Os11g0112400	LOC_Os11g02130.1	misc.peroxidases	moderately similar to ( 389) AT5G05340 | Symbols: | peroxidase, putative | chr5:1579142-1580819 REVERSEmoderately similar to ( 379) PERP7_BRARA Peroxidase P7 (EC 1.11.1.7) (TP7) - Brassica rapa (Turnip)secretory_peroxidase plant_peroxidase peroxidase ascorbate_peroxidase protein|peroxidase precursor, putative, expressed
OS11T0117900			2.01356	Os11g0117900	LOC_Os11g02570.1	misc.nitrilases, *nitrile lyases, berberine bridge enzymes, reticuline oxidases, troponine reductases	moderately similar to ( 259) AT3G10870 | Symbols: MES17, ATMES17 | MES17 (METHYL ESTERASE 17); hydrolase/ hydrolase, acting on ester bonds / methyl indole-3-acetate esterase | chr3:3401228-3402612 REVERSEweakly similar to ( 131) PIR7A_ORYSA Probable esterase PIR7A (EC 3.1.-.-) - Oryza sativa (Rice) protein|esterase, putative, expressed
OS11T0126800		-3.10538	-2.37552	Os11g0126800	LOC_Os11g03290.1	nucleotide metabolism.degradation	moderately similar to ( 379) AT5G18280 | Symbols: ATAPY2, APY2 | ATAPY2 (ARABIDOPSIS THALIANA APYRASE 2); ATPase/ nucleotide diphosphatase | chr5:6050799-6054875 REVERSEmoderately similar to ( 399) NTPA_PEA Nucleoside-triphosphatase (EC 3.6.1.15) (Nucleoside triphosphate phosphohydrolase) (NTPase) (Apyrase) - Pisum sativum (Garden pea) GDA1_CD39 COG5371 protein|nucleoside-triphosphatase, putative…
OS11T0127600		4.87881	5.30182	Os11g0127600	LOC_Os11g03370.1	development.unspecified	moderately similar to ( 224) AT5G18270 | Symbols: ANAC087 | ANAC087; transcription factor | chr5:6041241-6042743 REVERSEmoderately similar to ( 414) NAC77_ORYSA NAC domain-containing protein 77 (ONAC077) (ONAC300) - Oryza sativa (Rice)NAM protein|no apical meristem protein, putative, expressed
OS11T0133001	2.46153		2.1148	Os11g0133001	LOC_Os11g03820.1	signalling.receptor kinases.S-locus glycoprotein like	moderately similar to ( 280) AT5G45790 | Symbols: | ubiquitin thiolesterase | chr5:18572473-18573664 FORWARDnearly identical (1009) KPRO_MAIZE Putative receptor protein kinase ZmPK1 precursor (EC 2.7.11.1) - Zea mays (Maize) Pkinase S_TKc Pkinase_Tyr S_TKc TyrKc PTKc PTKc_EGFR_like SPS1 PTKc_Itk PTKc_Src_like PTKc_Csk_like PTKc_Frk_like PTKc_EphR B_lectin PTKc_Jak_rpt2 PTKc_Ror PTKc_Tec_like PTKc…
OS11T0133500			2.35019	Os11g0133500	LOC_Os11g03880.1	signalling.receptor kinases.misc	moderately similar to ( 317) AT1G34300 | Symbols: | lectin protein kinase family protein | chr1:12503450-12505939 FORWARDhighly similar to ( 712) KPRO_MAIZE Putative receptor protein kinase ZmPK1 precursor (EC 2.7.11.1) - Zea mays (Maize) Pkinase S_TKc S_TKc TyrKc Pkinase_Tyr PTKc SPS1 PTKc_EphR PTKc_EphR_A2 PTKc_EGFR_like PTKc_Jak_rpt2 PTKc_Trk PTKc_Csk_like PTKc_EphR_B PTKc_Src_like PTKc_Srm_Br…
OS11T0134900	-5.6843			Os11g0134900	LOC_Os11g04020.1	transport.misc	moderately similar to ( 498) AT5G13750 | Symbols: ZIFL1 | ZIFL1 (ZINC INDUCED FACILITATOR-like 1); tetracycline:hydrogen antiporter | chr5:4438318-4440829 FORWARD protein|major facilitator superfamily antiporter, putative, expressed
OS11T0135900			3.74997	Os11g0135900	LOC_Os11g04104.1	transport.misc	highly similar to ( 506) AT5G13750 | Symbols: ZIFL1 | ZIFL1 (ZINC INDUCED FACILITATOR-like 1); tetracycline:hydrogen antiporter | chr5:4438318-4440829 FORWARD protein|major facilitator superfamily antiporter, putative, expressed
OS11T0146000			17.6048	Os11g0146000	LOC_Os11g04894.1	not assigned.unknown	protein|expressed protein
OS11T0147150	4.0256	4.64325	5.86021	Os11g0147150	None
OS11T0149400	2.67987			Os11g0149400	LOC_Os11g05190.1	development.unspecified	very weakly similar to (98.6) PSK2_ORYSA Phytosulfokines 2 precursor [Contains: Phytosulfokine-alpha (PSK-alpha) (Phytosulfokine-a); Phytosulfokine-beta (PSK-beta) (Phytosulfokine-b)] - Oryza sativa (Rice) protein|phytosulfokines precursor, putative, expressed
OS11T0151200	-2.43424			Os11g0151200	None
OS11T0151500	-2.01041			Os11g0151500	LOC_Os11g05390.1	not assigned.unknown	moderately similar to ( 225) AT2G16980 | Symbols: | tetracycline transporter | chr2:7376376-7380944 FORWARD protein|transporter, major facilitator family, putative, expressed
OS11T0151600	2.08845			Os11g0151600	LOC_Os11g05394.1	protein.synthesis.misc	highly similar to ( 525) AT1G80930 | Symbols: | MIF4G domain-containing protein / MA3 domain-containing protein | chr1:30405774-30409499 REVERSE MA3 MA3 protein|nucampholin, putative, expressed
OS11T0151700			3.60314	Os11g0151700	LOC_Os11g05400.1	misc.acid and other phosphatases	highly similar to ( 520) AT3G52820 | Symbols: ATPAP22, PAP22 | PAP22 (PURPLE ACID PHOSPHATASE 22); acid phosphatase/ protein serine/threonine phosphatase | chr3:19574236-19576938 REVERSEmoderately similar to ( 261) PPAF_SOYBN Purple acid phosphatase precursor (EC 3.1.3.2) (Manganese(II) purple acid phosphatase) - Glycine max (Soybean) protein|Ser/Thr protein phosphatase family protein, putative, …
OS11T0152025			17.7866	Os11g0152025	LOC_Os11g05450.1	not assigned.unknown	protein|expressed protein
OS11T0154500			-3.48569	Os11g0154500	LOC_Os11g05614.1	development.unspecified	weakly similar to ( 196) AT5G22380 | Symbols: anac090 | anac090 (Arabidopsis NAC domain containing protein 90); transcription factor | chr5:7408924-7410038 REVERSEweakly similar to ( 106) NAC71_ORYSA NAC domain-containing protein 71 (ONAC071) - Oryza sativa (Rice)NAM protein|no apical meristem protein, putative, expressed
OS11T0160400		3.05374	4.1081	Os11g0160400	LOC_Os11g06150.1	not assigned.unknown	protein|basic proline-rich protein precursor, putative, expressed
OS11T0160550			-2.50024	Os11g0160550	LOC_Os11g06180.1
OS11T0161200			21.1515	Os11g0161200	LOC_Os11g06240.1	stress.abiotic.unspecified	weakly similar to ( 109) AT1G01170 | Symbols: | ozone-responsive stress-related protein, putative | chr1:74105-74443 REVERSEDUF1138 protein|ATOZI1, putative, expressed
OS11T0171300	2.21524	-2.15988		Os11g0171300	LOC_Os11g07020.1	PS.calvin cycle.aldolase	moderately similar to ( 317) AT4G38970 | Symbols: | fructose-bisphosphate aldolase, putative | chr4:18163769-18165659 REVERSEmoderately similar to ( 395) ALFC_ORYSA Fructose-bisphosphate aldolase, chloroplast precursor (EC 4.1.2.13) (ALDP) - Oryza sativa (Rice) Glycolytic FBP_aldolase_I_a COG3588 FBP_aldolase_I protein|fructose-bisphospate aldolase isozyme, putative, expressed
OS11T0173800			2.83237	Os11g0173800	LOC_Os11g07260.1	signalling.receptor kinases.misc	highly similar to ( 653) AT3G47570 | Symbols: | leucine-rich repeat transmembrane protein kinase, putative | chr3:17527611-17530748 FORWARDmoderately similar to ( 348) RPK1_IPONI Receptor-like protein kinase precursor (EC 2.7.11.1) - Ipomoea nil (Japanese morning glory) (Pharbitis nil) S_TKc S_TKc Pkinase Pkinase_Tyr PTKc TyrKc PTKc_Srm_Brk PTKc_Csk_like PTKc_Jak_rpt2 PTKc_Src_like PTKc_Trk PTKc_…
OS11T0183900			2.36175	Os11g0183900	LOC_Os11g08100.1	protein.degradation.aspartate protease	moderately similar to ( 288) AT1G77480 | Symbols: | nucellin protein, putative | chr1:29114705-29117150 REVERSEmoderately similar to ( 352) ASP1_ORYSA Aspartic proteinase Asp1 precursor (EC 3.4.23.-) (OsAsp1) (OSAP1) (Nucellin-like protein) - Oryza sativa (Rice) protein|eukaryotic aspartyl protease domain containing protein, expressed
OS11T0195800			-2.26835	Os11g0195800	LOC_Os11g09040.1	not assigned.unknown	protein|expressed protein
OS11T0209900			4.08763	Os11g0209900	None
OS11T0210201		2.69158	4.18627	Os11g0210201	LOC_Os11g10470.1	not assigned.unknown	protein|expressed protein
OS11T0210600	-2.69464	-2.75088	-2.92885	Os11g0210600	LOC_Os11g10520.1	misc.alcohol dehydrogenases	highly similar to ( 612) AT1G77120 | Symbols: ADH1, ADH, ATADH, ATADH1 | ADH1 (ALCOHOL DEHYDROGENASE 1); alcohol dehydrogenase | chr1:28975509-28977216 FORWARDhighly similar to ( 659) ADH2_MAIZE Alcohol dehydrogenase 2 (EC 1.1.1.1) - Zea mays (Maize) AdhC Tdh AdhP tdh ADH_zinc_N PRK09422 Qor ADH_N PRK10309 PRK10083 protein|dehydrogenase, putative, expressed
OS11T0211800	2.57521		2.91569	Os11g0211800	LOC_Os11g10590.1	not assigned.unknown	protein|expressed protein
OS11T0213000		2.20355	2.8849	Os11g0213000	LOC_Os11g10710.1	signalling.receptor kinases.S-locus glycoprotein like	weakly similar to ( 170) AT4G23230 | Symbols: | protein kinase family protein | chr4:12157827-12159919 REVERSEweakly similar to ( 147) PSKR_DAUCA Phytosulfokine receptor precursor (EC 2.7.11.1) (Phytosulfokine LRR receptor kinase) - Daucus carota (Carrot) Pkinase S_TKc S_TKc Pkinase_Tyr TyrKc PTKc PTKc_Jak_rpt2 PTKc_EphR PTKc_Tec_like PTKc_Csk_like PTKc_EphR_A2 SPS1 PTKc_EphR_B PTKc_Tec_Rlk PTKc_…
OS11T0213700			2.18324	Os11g0213700	LOC_Os11g10760.1	stress.biotic.PR-proteins	weakly similar to ( 137) AT1G69545 | Symbols: | leucine-rich repeat family protein | chr1:26148836-26150947 REVERSE protein|NBS-LRR disease resistance protein, putative, expressed
OS11T0242800		-3.83977	-2.07574	Os11g0242800	LOC_Os11g13890.1	PS.lightreaction.photosystem II.LHC-II	moderately similar to ( 256) AT4G10340 | Symbols: LHCB5 | LHCB5 (LIGHT HARVESTING COMPLEX OF PHOTOSYSTEM II 5); chlorophyll binding | chr4:6408200-6409496 FORWARDweakly similar to ( 132) CB2_PHYPA Chlorophyll a-b binding protein, chloroplast precursor (LHCII type I CAB) (LHCP) - Physcomitrella patens (Moss)Chloroa_b-bind protein|chlorophyll A-B binding protein, putative, expressed
OS11T0244100			2.21933	Os11g0244100	LOC_Os11g13970.1	secondary metabolism.phenylpropanoids	moderately similar to ( 257) AT5G42830 | Symbols: | transferase family protein | chr5:17176384-17177906 FORWARDTransferase protein|transferase family protein, putative, expressed
OS11T0255500		4.23592	4.76875	Os11g0255500	LOC_Os11g14910.1	misc.oxidases - copper, flavone etc.	moderately similar to ( 414) AT3G03080 | Symbols: | NADP-dependent oxidoreductase, putative | chr3:698530-700278 REVERSE COG2130 Qor ADH_zinc_N protein|NADP-dependent oxidoreductase, putative, expressed
OS11T0271000	16.5179			Os11g0271000	LOC_Os11g17070.1	not assigned.unknown	protein|expressed protein
OS11T0274700	-2.24177	-2.67811		Os11g0274700	LOC_Os11g17440.1	signalling.receptor kinases.S-locus glycoprotein like	weakly similar to ( 173) AT4G23320 | Symbols: | protein kinase family protein | chr4:12189182-12191626 REVERSEweakly similar to ( 127) NORK_MEDTR Nodulation receptor kinase precursor (EC 2.7.11.1) (Does not make infections protein 2) (Symbiosis receptor-like kinase) (MtSYMRK) - Medicago truncatula (Barrel medic) S_TKc S_TKc Pkinase TyrKc Pkinase_Tyr PTKc PTKc_Jak_rpt2 SPS1 PTKc_Tec_like PTKc_Srm_…
OS11T0298500	-17.3019			Os11g0298500	LOC_Os11g19260.1	not assigned.unknown	protein|expressed protein
OS11T0303600			16.6557	Os11g0303600	LOC_Os11g19840.1	misc.O-methyl transferases	weakly similar to ( 150) AT4G35160 | Symbols: | O-methyltransferase family 2 protein | chr4:16730989-16732808 REVERSEmoderately similar to ( 211) 7OMT9_MEDSA Isoflavone-7-O-methyltransferase 9 (EC 2.1.1.150) (Isoflavone-O-methyltransferase 9) (7 IOMT-9) - Medicago sativa (Alfalfa) Methyltransf_2 protein|O-methyltransferase, putative, expressed
OS11T0303800			17.8153	Os11g0303800	LOC_Os11g19864.1	RNA.regulation of transcription.MYB domain transcription factor family	very weakly similar to (85.1) AT5G41220 | Symbols: ATGSTT3, GST10C | ATGSTT3 (GLUTATHIONE S-TRANSFERASE THETA 3); glutathione transferase | chr5:16494560-16496969 REVERSE protein|transposon protein, putative, Pong sub-class, expressed
OS11T0414250			17.9327	Os11g0414250	None
OS11T0426400			-2.00667	Os11g0426400	LOC_Os11g23930.1	not assigned.unknown	protein|expressed protein
OS11T0437600		19.9522	19.52	Os11g0437600	LOC_Os11g25040.1	not assigned.unknown	weakly similar to ( 108) AT3G07350 | Symbols: | unknown protein | chr3:2347674-2348570 FORWARDDUF506 protein|plant-specific domain TIGR01615 family protein, expressed
OS11T0437800		17.0309		Os11g0437800	LOC_Os11g25060.1	hormone metabolism.ethylene.synthesis-degradation	moderately similar to ( 359) AT3G11180 | Symbols: | oxidoreductase, 2OG-Fe(II) oxygenase family protein | chr3:3504249-3506688 FORWARDweakly similar to ( 189) LDOX_MALDO Leucoanthocyanidin dioxygenase (EC 1.14.11.19) (LDOX) (Leucocyanidin oxygenase) (Leucoanthocyanidin hydroxylase) (Anthocyanidin synthase) - Malus domestica (Apple) (Malus sylvestris) PcbC 2OG-FeII_Oxy protein|flavonol synthase/fl…
OS11T0443700			-2.70055	Os11g0443700	LOC_Os11g25700.1	misc.nitrilases, *nitrile lyases, berberine bridge enzymes, reticuline oxidases, troponine reductases	moderately similar to ( 300) AT5G06060 | Symbols: | tropinone reductase, putative / tropine dehydrogenase, putative | chr5:1824066-1825833 REVERSEweakly similar to ( 121) GRDH_ORYSA Glucose and ribitol dehydrogenase homolog (EC 1.1.1.-) - Oryza sativa (Rice) PRK09242 fabG fabG fabG PRK12826 PRK12829 PRK08213 FabG PRK06124 PRK12939 PRK06484 PRK07479 PRK07523 fabG PRK07814 PRK12824 PRK12827 PRK0693…
OS11T0444700	3.36044			Os11g0444700	LOC_Os11g25780.1		PB1 domain containing protein
OS11T0444900	3.73223			Os11g0444900	LOC_Os11g25780.1	protein.postranslational modification	weakly similar to ( 130) AT3G26510 | Symbols: | octicosapeptide/Phox/Bem1p (PB1) domain-containing protein | chr3:9711886-9712542 REVERSE protein|PB1 domain containing protein, expressed
OS11T0453900	5.23828		6.15123	Os11g0453900	LOC_Os11g26750.1	not assigned.unknown	weakly similar to ( 110) DH16D_ORYSA Dehydrin Rab16D - Oryza sativa (Rice) protein|dehydrin, putative, expressed
OS11T0454200	4.90485		5.84723	Os11g0454200	LOC_Os11g26780.1	not assigned.unknown	weakly similar to ( 114) DH16B_ORYSA Dehydrin Rab16B - Oryza sativa (Rice) protein|dehydrin, putative, expressed
OS11T0454300	5.61674	2.89738	6.47038	Os11g0454300	LOC_Os11g26790.1	not assigned.unknown	protein|dehydrin, putative, expressed
OS11T0474900			-2.47392	Os11g0474900	LOC_Os11g28530.1	secondary metabolism.isoprenoids.terpenoids	highly similar to ( 565) AT1G79460 | Symbols: GA2, KS, ATKS | GA2 (GA REQUIRING 2); ent-kaurene synthase | chr1:29890568-29894436 FORWARDhighly similar to ( 598) KSB_CUCMA Ent-kaurene synthase B, chloroplast precursor (EC 4.2.3.19) (KSB) - Cucurbita maxima (Pumpkin) (Winter squash)Terpene_cyclase_plant_C1 Terpene_cyclase_C1 Terpene_synth_C Terpene_synth protein|terpene synthase, putative, express…
OS11T0485500	2.06934			Os11g0485500	LOC_Os11g29500.1	not assigned.unknown	protein|expressed protein
OS11T0489250		-2.86262	-4.1077	Os11g0489250	LOC_Os11g29720.1	misc.cytochrome P450	moderately similar to ( 374) AT1G74110 | Symbols: CYP78A10 | CYP78A10; electron carrier/ heme binding / iron ion binding / monooxygenase/ oxygen binding | chr1:27866667-27868368 REVERSEmoderately similar to ( 317) C78A3_SOYBN Cytochrome P450 78A3 (EC 1.14.-.-) - Glycine max (Soybean) p450 CypX protein|cytochrome P450, putative, expressed
OS11T0496013			-2.48457	Os11g0496013	None
OS11T0514400			-2.59229	Os11g0514400	LOC_Os11g31530.1	signalling.receptor kinases.leucine rich repeat XI	weakly similar to ( 192) AT1G34210 | Symbols: SERK2, ATSERK2 | SERK2 (SOMATIC EMBRYOGENESIS RECEPTOR-LIKE KINASE 2); kinase | chr1:12459078-12462752 FORWARDvery weakly similar to (87.0) RPK1_IPONI Receptor-like protein kinase precursor (EC 2.7.11.1) - Ipomoea nil (Japanese morning glory) (Pharbitis nil) protein|BRASSINOSTEROID INSENSITIVE 1-associated receptor kinase 1 precursor, putative, expres…
OS11T0514700		2.20288	3.04019	Os11g0514700	LOC_Os11g31560.1	signalling.receptor kinases.leucine rich repeat III	weakly similar to ( 189) AT1G71830 | Symbols: SERK1, ATSERK1 | SERK1 (SOMATIC EMBRYOGENESIS RECEPTOR-LIKE KINASE 1); kinase/ transmembrane receptor protein serine/threonine kinase | chr1:27018575-27021842 FORWARDweakly similar to ( 120) RPK1_IPONI Receptor-like protein kinase precursor (EC 2.7.11.1) - Ipomoea nil (Japanese morning glory) (Pharbitis nil) protein|BRASSINOSTEROID INSENSITIVE 1-assoc…
OS11T0518600			16.5304	Os11g0518600	LOC_Os11g31740.1	not assigned.unknown	protein|expressed protein
OS11T0521000			2.92517	Os11g0521000	LOC_Os11g31940.1	misc.GDSL-motif lipase	moderately similar to ( 290) AT1G28570 | Symbols: | GDSL-motif lipase, putative | chr1:10041838-10044112 REVERSEweakly similar to ( 146) EST_HEVBR Esterase precursor (EC 3.1.1.-) (Early nodule-specific protein homolog) (Latex allergen Hev b 13) - Hevea brasiliensis (Para rubber tree)SGNH_plant_lipase_like fatty_acyltransferase_like protein|GDSL-like lipase/acylhydrolase, putative, expressed
OS11T0528500		-3.2192	-2.10997	Os11g0528500	LOC_Os11g32500.1	redox.thioredoxin	weakly similar to ( 154) AT5G51010 | Symbols: | rubredoxin family protein | chr5:20744615-20745344 FORWARD protein|rubredoxin family protein, putative, expressed
OS11T0533000	-17.2592		-17.2592	Os11g0533000	LOC_Os11g32870.1	not assigned.unknown	protein|expressed protein
OS11T0572900			-17.695	Os11g0572900	LOC_Os11g36460.1	cell.division	weakly similar to ( 137) AT5G15920 | Symbols: | structural maintenance of chromosomes (SMC) family protein (MSS2) | chr5:5196210-5199559 FORWARD ABC_SMC5_euk protein|SMC-related protein MSS2, putative, expressed
OS11T0582300	3.34004			Os11g0582300	LOC_Os11g37260.1	development.unspecified	highly similar to ( 924) AT5G45160 | Symbols: | root hair defective 3 GTP-binding (RHD3) family protein | chr5:18264991-18270035 FORWARD RHD3 GBP protein|SEY1, putative, expressed
OS11T0592000			3.4381	Os11g0592000	LOC_Os11g37950.1	stress.biotic	weakly similar to ( 186) AT3G04720 | Symbols: PR4, HEL, PR-4 | PR4 (PATHOGENESIS-RELATED 4); chitin binding | chr3:1285691-1286531 REVERSEmoderately similar to ( 219) BARW_HORVU Barwin - Hordeum vulgare (Barley)Barwin protein|WIP3 - Wound-induced protein precursor, expressed
OS11T0592100		2.69426	3.70564	Os11g0592100	LOC_Os11g37960.1	stress.biotic	weakly similar to ( 181) AT3G04720 | Symbols: PR4, HEL, PR-4 | PR4 (PATHOGENESIS-RELATED 4); chitin binding | chr3:1285691-1286531 REVERSEmoderately similar to ( 207) WHW2_WHEAT Wheatwin-2 precursor (Pathogenesis-related protein 4b) - Triticum aestivum (Wheat)Barwin protein|WIP4 - Wound-induced protein precursor, expressed
OS11T0592200			2.07513	Os11g0592200	LOC_Os11g37970.1	stress.biotic	weakly similar to ( 186) AT3G04720 | Symbols: PR4, HEL, PR-4 | PR4 (PATHOGENESIS-RELATED 4); chitin binding | chr3:1285691-1286531 REVERSEweakly similar to ( 186) BARW_HORVU Barwin - Hordeum vulgare (Barley)Barwin protein|WIP5 - Wound-induced protein precursor, expressed
OS11T0595000	16.7712			Os11g0595000	LOC_Os11g38240.1	not assigned.unknown	weakly similar to ( 110) AT1G56580 | Symbols: | unknown protein | chr1:21198402-21198902 REVERSEDUF538 protein|DUF538 domain containing protein, putative, expressed
OS11T0600500	-16.2724	2.87072	2.60207	Os11g0600500	LOC_Os11g38780.1	signalling.calcium	very weakly similar to (99.8) AT5G39670 | Symbols: | calcium-binding EF hand family protein | chr5:15883270-15883884 FORWARD protein|EF hand family protein, putative
OS11T0601950			17.1477	Os11g0601950	None
OS11T0605500			2.01589	Os11g0605500	LOC_Os11g39220.1	lipid metabolism.lipid degradation.beta-oxidation.acyl CoA DH	highly similar to ( 920) AT5G65110 | Symbols: ACX2, ATACX2 | ACX2 (ACYL-COA OXIDASE 2); acyl-CoA oxidase | chr5:26010060-26012482 REVERSEhighly similar to ( 899) ACOX2_CUCMA Acyl-coenzyme A oxidase, peroxisomal precursor (EC 1.3.3.6) (AOX) (Long-chain acyl-CoA oxidase) - Cucurbita maxima (Pumpkin) (Winter squash) AXO ACAD CaiA SCAD/SBCAD ACOX VLCAD GCD protein|acyl-coenzyme A oxidase, putative, e…
OS11T0618600			-2.50097	Os11g0618600	LOC_Os11g40400.1	signalling.receptor kinases.misc	very weakly similar to (97.8) AT2G45910 | Symbols: | protein kinase family protein / U-box domain-containing protein | chr2:18894520-18898212 FORWARD protein|protein kinase, putative, expressed
OS11T0621400			-18.2782	Os11g0621400	LOC_Os11g40600.1	not assigned.unknown	protein|expressed protein
OS11T0626700			19.2984	Os11g0626700	LOC_Os11g41034.1	not assigned.unknown	protein|expressed protein
OS11T0650500			-2.08416	Os11g0650500	LOC_Os11g43030.1	protein.degradation.ubiquitin.E3.RING	weakly similar to ( 133) AT3G54780 | Symbols: | zinc finger (C3HC4-type RING finger) family protein | chr3:20278985-20281429 FORWARDvWA_C3HC4_type protein|von Willebrand factor type A domain containing protein, expressed
OS11T0664800			3.4121	Os11g0664800	LOC_Os11g44340.1	signalling.calcium	weakly similar to ( 125) AT5G62570 | Symbols: | calmodulin-binding protein | chr5:25114988-25116967 FORWARDCalmodulin_bind protein|calmodulin binding protein, putative, expressed
OS11T0665600			3.03102	Os11g0665600	LOC_Os11g44380.1	not assigned.unknown	protein|expressed protein
OS11T0665950	-16.2076			Os11g0665950	LOC_Os11g44415.1	not assigned.unknown	protein|expressed protein
OS11T0673200	2.40914			Os11g0673200	LOC_Os11g44950.1	cell wall.degradation.mannan-xylose-arabinose-fucose	highly similar to ( 751) AT5G49360 | Symbols: BXL1, ATBXL1 | BXL1 (BETA-XYLOSIDASE 1); hydrolase, hydrolyzing O-glycosyl compounds | chr5:20012179-20016659 REVERSEmoderately similar to ( 491) XYNB_PRUPE Putative beta-D-xylosidase (EC 3.2.1.-) (PpAz152) (Fragment) - Prunus persica (Peach)Glyco_hydro_3_C BglX Glyco_hydro_3 protein|glycosyl hydrolase family 3 protein, putative, expressed
OS11T0684000	2.01996			Os11g0684000	LOC_Os11g45740.1	RNA.regulation of transcription.MYB domain transcription factor family	moderately similar to ( 230) AT1G48000 | Symbols: MYB112, AtMYB112 | MYB112 (myb domain protein 112); DNA binding / transcription factor | chr1:17704269-17706377 REVERSEweakly similar to ( 154) GAM1_ORYSA Transcription factor GAMYB (OsGAMyb) - Oryza sativa (Rice) protein|MYB family transcription factor, putative, expressed
OS11T0700900	2.49509	2.21709	3.99586	Os11g0700900	LOC_Os11g47500.1	stress.biotic	weakly similar to ( 173) AT5G24090 | Symbols: | acidic endochitinase (CHIB1) | chr5:8143805-8145153 REVERSEmoderately similar to ( 363) XIP1_ORYSA Xylanase inhibitor protein 1 precursor (Class III chitinase homolog a) (RIXI protein) - Oryza sativa (Rice) protein|glycosyl hydrolase, putative, expressed
OS11T0701000	16.5304			Os11g0701000	LOC_Os11g47510.1	stress.biotic	weakly similar to ( 172) AT5G24090 | Symbols: | acidic endochitinase (CHIB1) | chr5:8143805-8145153 REVERSEmoderately similar to ( 368) XIP1_ORYSA Xylanase inhibitor protein 1 precursor (Class III chitinase homolog a) (RIXI protein) - Oryza sativa (Rice) protein|glycosyl hydrolase, putative, expressed
OS11T0701400			17.5729	Os11g0701400	LOC_Os11g47550.1	stress.biotic	weakly similar to ( 181) AT5G24090 | Symbols: | acidic endochitinase (CHIB1) | chr5:8143805-8145153 REVERSEmoderately similar to ( 348) XIP2_ORYSA Xylanase inhibitor protein 2 precursor (Class III chitinase homolog h) - Oryza sativa (Rice) protein|glycosyl hydrolase, putative, expressed
OS11T0701500	3.6965	2.39654	4.6703	Os11g0701500	LOC_Os11g47560.1	stress.biotic	weakly similar to ( 169) AT5G24090 | Symbols: | acidic endochitinase (CHIB1) | chr5:8143805-8145153 REVERSEmoderately similar to ( 386) XIP2_ORYSA Xylanase inhibitor protein 2 precursor (Class III chitinase homolog h) - Oryza sativa (Rice) protein|glycosyl hydrolase, putative, expressed
OS11T0701600	18.4566			Os11g0701600	LOC_Os11g47570.1	stress.biotic	weakly similar to ( 160) AT5G24090 | Symbols: | acidic endochitinase (CHIB1) | chr5:8143805-8145153 REVERSEmoderately similar to ( 378) XIP2_ORYSA Xylanase inhibitor protein 2 precursor (Class III chitinase homolog h) - Oryza sativa (Rice) protein|glycosyl hydrolase, putative, expressed
OS11T0702300		18.6811	18.4929	Os11g0702300	LOC_Os11g47620.1	not assigned.unknown	protein|ZOS11-09 - C2H2 zinc finger protein, expressed
OS11T0703000	-16.4904			Os11g0703000	LOC_Os11g47670.1	not assigned.unknown	THN protein|thaumatin family domain containing protein, expressed
OS11T0703100		3.43014	3.26323	Os11g0703100	LOC_Os11g47680.1	not assigned.unknown	THN Thaumatin protein|thaumatin family domain containing protein, expressed
OS11T0704800			2.98881	Os11g0704800	LOC_Os11g47840.1	protein.degradation.serine protease	moderately similar to ( 421) AT2G29050 | Symbols: ATRBL1 | ATRBL1 (Arabidopsis thaliana Rhomboid-like 1) | chr2:12478245-12479653 FORWARD Rhomboid COG0705 protein|OsRhmbd18 - Putative Rhomboid homologue, expressed
OS11T0707000	2.57993			Os11g0707000	None	PS.calvin cycle.rubisco interacting	highly similar to ( 699) AT2G39730 | Symbols: RCA | RCA (RUBISCO ACTIVASE); ADP binding / ATP binding / enzyme regulator/ ribulose-1,5-bisphosphate carboxylase/oxygenase activator | chr2:16571174-16573345 REVERSEhighly similar to ( 855) RCA_ORYSA Ribulose bisphosphate carboxylase/oxygenase activase, chloroplast precursor (RuBisCO activase) (RA) - Oryza sativa (Rice) AAA protein|AAA-type ATPase fa…
OS12T0101800	2.25199			Os12g0101800	LOC_Os12g01140.1	protein.postranslational modification	highly similar to ( 873) AT3G45780 | Symbols: PHOT1, NPH1, JK224, RPT1 | PHOT1 (PHOTOTROPIN 1); FMN binding / blue light photoreceptor/ kinase/ protein binding / protein serine/threonine kinase | chr3:16818557-16823960 FORWARDmoderately similar to ( 330) G11A_ORYSA Protein kinase G11A (EC 2.7.11.1) - Oryza sativa (Rice) S_TKc S_TKc Pkinase SPS1 Pkinase_Tyr TyrKc PTKc PTKc_Jak_rpt2 PTKc_Jak2_Jak3_…
OS12T0105600		2.55448	2.79865	Os12g0105600	LOC_Os12g01490.1	RNA.regulation of transcription.G2-like transcription factor family, GARP	weakly similar to ( 124) AT2G38300 | Symbols: | DNA binding / transcription factor | chr2:16044175-16045679 REVERSE protein|MYB family transcription factor, putative, expressed
OS12T0106000		-2.55886		Os12g0106000	LOC_Os12g01530.1	metal handling.binding, chelation and storage	moderately similar to ( 276) AT2G40300 | Symbols: ATFER4 | ATFER4 (ferritin 4); binding / ferric iron binding / oxidoreductase/ transition metal ion binding | chr2:16831501-16833214 REVERSEmoderately similar to ( 335) FRI1_MAIZE Ferritin-1, chloroplast precursor (EC 1.16.3.1) (ZmFer1) - Zea mays (Maize) Euk_Ferritin Ferritin Ferritin Nonheme_Ferritin Ftn protein|ferritin-1, chloroplast precursor,…
OS12T0114000			3.84075	Os12g0114000	LOC_Os12g02240.1	not assigned.unknown	protein|expressed protein
OS12T0123800		4.0646	4.54619	Os12g0123800	LOC_Os12g03050.1	development.unspecified	moderately similar to ( 219) AT5G18270 | Symbols: ANAC087 | ANAC087; transcription factor | chr5:6041241-6042743 REVERSEhighly similar to ( 637) NAC77_ORYSA NAC domain-containing protein 77 (ONAC077) (ONAC300) - Oryza sativa (Rice)NAM protein|no apical meristem protein, putative, expressed
OS12T0127200			2.0359	Os12g0127200	LOC_Os12g03370.1	development.late embryogenesis abundant	weakly similar to ( 117) AT2G27080 | Symbols: | harpin-induced protein-related / HIN1-related / harpin-responsive protein-related | chr2:11566383-11567165 FORWARDHin1 protein|harpin-induced protein 1 domain containing protein, expressed
OS12T0130200	2.91046			Os12g0130200	LOC_Os12g03640.1	signalling.receptor kinases.S-locus glycoprotein like	moderately similar to ( 256) AT1G34300 | Symbols: | lectin protein kinase family protein | chr1:12503450-12505939 FORWARDhighly similar to ( 759) KPRO_MAIZE Putative receptor protein kinase ZmPK1 precursor (EC 2.7.11.1) - Zea mays (Maize) Pkinase S_TKc S_TKc Pkinase_Tyr TyrKc PTKc SPS1 PTKc_EGFR_like PTKc_Src_like PTKc_Frk_like PTKc_Itk PTKc_Csk_like PTKc_EphR PTKc_Jak_rpt2 PTKc_Tec_like PTKc_Lck…
OS12T0132500	-17.1571			Os12g0132500	LOC_Os12g03830.1	transport.misc	moderately similar to ( 397) AT5G13750 | Symbols: ZIFL1 | ZIFL1 (ZINC INDUCED FACILITATOR-like 1); tetracycline:hydrogen antiporter | chr5:4438318-4440829 FORWARD protein|major facilitator superfamily antiporter, putative, expressed
OS12T0133100			2.49811	Os12g0133100	LOC_Os12g03899.1	transport.misc	moderately similar to ( 443) AT5G13750 | Symbols: ZIFL1 | ZIFL1 (ZINC INDUCED FACILITATOR-like 1); tetracycline:hydrogen antiporter | chr5:4438318-4440829 FORWARD protein|major facilitator superfamily antiporter, putative, expressed
OS12T0135800			-2.94237	Os12g0135800	LOC_Os12g04150.1
OS12T0143800		2.28733		Os12g0143800	LOC_Os12g04980.1	DNA.repair	highly similar to ( 544) AT3G22880 | Symbols: ATDMC1, DMC1, ARLIM15 | DMC1 (DISRUPTION OF MEIOTIC CONTROL 1); ATP binding / DNA binding / DNA-dependent ATPase/ damaged DNA binding / nucleoside-triphosphatase/ nucleotide binding / protein binding | chr3:8097948-8100740 REVERSEhighly similar to ( 585) DMC1_LILLO Meiotic recombination protein DMC1 homolog - Lilium longiflorum (Trumpet lily) Rad51 Ra…
OS12T0147200	3.30529		5.56733	Os12g0147200	LOC_Os12g05210.1	not assigned.unknown	very weakly similar to (87.8) AT3G10020 | Symbols: | unknown protein | chr3:3091131-3091674 REVERSE protein|expressed protein
OS12T0150700		2.24182	3.09876	Os12g0150700	LOC_Os12g05510.1	misc.acid and other phosphatases	moderately similar to ( 312) AT3G52810 | Symbols: ATPAP21, PAP21 | PAP21 (PURPLE ACID PHOSPHATASE 21); acid phosphatase/ protein serine/threonine phosphatase | chr3:19571089-19573640 REVERSEweakly similar to ( 113) PPAF_PHAVU Iron(III)-zinc(II) purple acid phosphatase (EC 3.1.3.2) (PAP) - Phaseolus vulgaris (Kidney bean) (French bean) protein|expressed protein
OS12T0151000			17.726	Os12g0151000	LOC_Os12g05540.1	misc.acid and other phosphatases	moderately similar to ( 465) AT3G52780 | Symbols: ATPAP20, PAP20 | PAP20; acid phosphatase/ protein serine/threonine phosphatase | chr3:19561812-19564195 REVERSEmoderately similar to ( 239) PPAF_PHAVU Iron(III)-zinc(II) purple acid phosphatase (EC 3.1.3.2) (PAP) - Phaseolus vulgaris (Kidney bean) (French bean) protein|Ser/Thr protein phosphatase family protein, putative, expressed
OS12T0153200			2.58714	Os12g0153200	LOC_Os12g05690.1	not assigned.unknown	protein|expressed protein
OS12T0161500		2.79557	3.11411	Os12g0161500	LOC_Os12g06440.1	RNA.regulation of transcription.PHD finger transcription factor	very weakly similar to (96.7) AT1G43770 | Symbols: | PHD finger family protein | chr1:16548509-16550257 FORWARD protein|expressed protein
OS12T0174100			2.15374	Os12g0174100	LOC_Os12g07540.1	hormone metabolism.auxin.induced-regulated-responsive-activated	highly similar to ( 655) AT1G35510 | Symbols: | unknown protein | chr1:13071486-13074675 FORWARDDUF246 protein|growth regulator related protein, putative, expressed
OS12T0183100	3.27368		2.35566	Os12g0183100	LOC_Os12g08260.1
OS12T0189300		17.0791	19.062	Os12g0189300	LOC_Os12g08760.1	RNA.regulation of transcription.unclassified	moderately similar to ( 397) AT1G77060 | Symbols: | mutase family protein | chr1:28951804-28953449 REVERSEmoderately similar to ( 329) CPPM_DIACA Putative carboxyvinyl-carboxyphosphonate phosphorylmutase (EC 2.7.8.23) (Carboxyphosphonoenolpyruvate phosphonomutase) (CPEP phosphonomutase) (PSR132) - Dianthus caryophyllus (Carnation) (Clove pink) PrpB prpB protein|carboxyvinyl-carboxyphosphonate pho…
OS12T0194900	-2.19729		-2.85535	Os12g0194900	LOC_Os12g09300.1	transport.amino acids	moderately similar to ( 318) AT5G49630 | Symbols: AAP6 | AAP6 (AMINO ACID PERMEASE 6); acidic amino acid transmembrane transporter/ amino acid transmembrane transporter/ neutral amino acid transmembrane transporter | chr5:20142681-20146441 REVERSE Aa_trans protein|amino acid transporter, putative, expressed
OS12T0194950	-2.00236		-2.86271	Os12g0194950	None
OS12T0209200	2.03548			Os12g0209200	LOC_Os12g10660.1	RNA.regulation of transcription.C2C2(Zn) CO-like, Constans-like zinc finger family	weakly similar to ( 119) AT1G78600 | Symbols: LZF1, STH3 | LZF1 (LIGHT-REGULATED ZINC FINGER PROTEIN 1); transcription factor/ zinc ion binding | chr1:29567370-29568662 FORWARD protein|B-box zinc finger family protein, putative, expressed
OS12T0218100	-16.4151			Os12g0218100	LOC_Os12g11620.1	not assigned.unknown	protein|expressed protein
OS12T0226900		3.74272		Os12g0226900	LOC_Os12g12580.1	misc.oxidases - copper, flavone etc.	moderately similar to ( 375) AT3G03080 | Symbols: | NADP-dependent oxidoreductase, putative | chr3:698530-700278 REVERSE COG2130 Qor protein|NADP-dependent oxidoreductase, putative, expressed
OS12T0242100			15.8294	Os12g0242100	LOC_Os12g13890.1	not assigned.unknown	protein|retrotransposon protein, putative, unclassified, expressed
OS12T0245700			2.72175	Os12g0245700	LOC_Os12g14220.1	not assigned.unknown	protein|expressed protein
OS12T0257600			19.2617	Os12g0257600	LOC_Os12g15530.1	secondary metabolism.simple phenols	moderately similar to ( 402) AT3G09220 | Symbols: LAC7 | LAC7 (laccase 7); laccase | chr3:2827434-2830477 REVERSEweakly similar to ( 144) ASO_CUCMA L-ascorbate oxidase precursor (EC 1.10.3.3) (Ascorbase) (ASO) - Cucurbita maxima (Pumpkin) (Winter squash) Cu-oxidase_3 Cu-oxidase_2 Cu-oxidase SufI protein|retrotransposon protein, putative, unclassified, expressed
OS12T0258700		3.10684	3.328	Os12g0258700	LOC_Os12g15680.1	secondary metabolism.simple phenols	highly similar to ( 572) AT3G09220 | Symbols: LAC7 | LAC7 (laccase 7); laccase | chr3:2827434-2830477 REVERSEmoderately similar to ( 231) ASO_TOBAC L-ascorbate oxidase precursor (EC 1.10.3.3) (Ascorbase) (ASO) - Nicotiana tabacum (Common tobacco) Cu-oxidase_3 Cu-oxidase_2 Cu-oxidase SufI protein|laccase precursor protein, putative, expressed
OS12T0260500			-2.71395	Os12g0260500	LOC_Os12g16010.1	misc.short chain dehydrogenase/reductase (SDR)	moderately similar to ( 216) AT4G03140 | Symbols: | binding / catalytic/ oxidoreductase | chr4:1392191-1393662 FORWARDweakly similar to ( 144) TS2_MAIZE Sex determination protein tasselseed-2 - Zea mays (Maize) PRK07479 fabG fabG PRK12429 PRK12826 PRK06484 PRK08324 fabG PRK06057 PRK07067 PRK06841 PRK12829 PRK08220 PRK07478 PRK06138 PRK06172 PRK06346 FabG PRK07063 fabG PRK08589 PRK06500 PRK12939 C…
OS12T0274700		-5.49055	-3.06033	Os12g0274700	LOC_Os12g17600.1	PS.calvin cycle.rubisco small subunit	moderately similar to ( 218) AT1G67090 | Symbols: RBCS1A | RBCS1A (RIBULOSE BISPHOSPHATE CARBOXYLASE SMALL CHAIN 1A); copper ion binding / ribulose-bisphosphate carboxylase | chr1:25048590-25049249 REVERSEmoderately similar to ( 325) RBS1_ORYSA Ribulose bisphosphate carboxylase small chain, chloroplast precursor (EC 4.1.1.39) (RuBisCO small subunit) (Ribulose bisphosphate carboxylase small chain …
OS12T0281600			-2.09194	Os12g0281600	LOC_Os12g18374.1	stress.biotic	weakly similar to ( 125) AT1G59780 | Symbols: | disease resistance protein (CC-NBS-LRR class), putative | chr1:21993581-21997691 REVERSE NB-ARC protein|NB-ARC domain containing protein, expressed
OS12T0282000		4.27354	4.16537	Os12g0282000	LOC_Os12g18410.1	not assigned.unknown	protein|expressed protein
OS12T0283400			2.20386	Os12g0283400	LOC_Os12g18560.1	misc.invertase/pectin methylesterase inhibitor family protein	PMEI protein|invertase/pectin methylesterase inhibitor family protein, putative, expressed
OS12T0291100		-3.59134	-2.04563	Os12g0291100	None
OS12T0291400		-3.60314		Os12g0291400	LOC_Os12g19381.1	PS.calvin cycle.rubisco small subunit	moderately similar to ( 238) AT1G67090 | Symbols: RBCS1A | RBCS1A (RIBULOSE BISPHOSPHATE CARBOXYLASE SMALL CHAIN 1A); copper ion binding / ribulose-bisphosphate carboxylase | chr1:25048590-25049249 REVERSEmoderately similar to ( 364) RBS2_ORYSA Ribulose bisphosphate carboxylase small chain A, chloroplast precursor (EC 4.1.1.39) (RuBisCO small subunit A) - Oryza sativa (Rice)RuBisCO_small RuBisCO_…
OS12T0291733		-3.47127		Os12g0291733	None
OS12T0292400		-3.99813	-2.52257	Os12g0292400	LOC_Os12g19470.1	PS.calvin cycle.rubisco small subunit	weakly similar to ( 194) AT1G67090 | Symbols: RBCS1A | RBCS1A (RIBULOSE BISPHOSPHATE CARBOXYLASE SMALL CHAIN 1A); copper ion binding / ribulose-bisphosphate carboxylase | chr1:25048590-25049249 REVERSEmoderately similar to ( 273) RBS1_ORYSA Ribulose bisphosphate carboxylase small chain, chloroplast precursor (EC 4.1.1.39) (RuBisCO small subunit) (Ribulose bisphosphate carboxylase small chain C) (…
OS12T0420400		-3.23325	-2.09713	Os12g0420400	LOC_Os12g23200.1	PS.lightreaction.photosystem I.PSI polypeptide subunits	moderately similar to ( 240) AT4G12800 | Symbols: PSAL | PSAL (photosystem I subunit L) | chr4:7521469-7522493 FORWARDmoderately similar to ( 316) PSAL_HORVU Photosystem I reaction center subunit XI, chloroplast precursor (PSI-L) (PSI subunit V) - Hordeum vulgare (Barley)PsaL psaL PRK00704 protein|photosystem I reaction center subunit XI, chloroplast precursor, putative, expressed
OS12T0424300	16.5955			Os12g0424300	LOC_Os12g23620.1	not assigned.unknown	protein|expressed protein
OS12T0428000	2.68845			Os12g0428000	LOC_Os12g24020.1	development.unspecified	very weakly similar to ( 100) AT2G17850 | Symbols: | FUNCTIONS IN: molecular_function unknown; INVOLVED IN: aging; LOCATED IN: endomembrane system; EXPRESSED IN: 9 plant structures; EXPRESSED DURING: 9 growth stages; CONTAINS InterPro DOMAIN/s: Rhodanese-like (InterPro:IPR001763); BEST Arabidopsis thaliana protein match is: unknown protein (TAIR:AT5G66170.2); Has 1960 Blast hits to 1954 proteins …
OS12T0431300		3.3791		Os12g0431300	LOC_Os12g24330.1	not assigned.unknown	moderately similar to ( 310) AT1G21680 | Symbols: | FUNCTIONS IN: molecular_function unknown; INVOLVED IN: biological_process unknown; LOCATED IN: plasma membrane, vacuole, plant-type cell wall; EXPRESSED IN: 25 plant structures; EXPRESSED DURING: 13 growth stages; CONTAINS InterPro DOMAIN/s: WD40-like Beta Propeller (InterPro:IPR011659), Six-bladed beta-propeller, TolB-like (InterPro:IPR011042);…
[truncated: 43 more rows]
