# Supplementary material for: Transcriptional alterations reveal Bacillus amyloliquefaciens-rice cooperation under salt stress
Source: Sci Rep. 2019 Aug 15;9:11912. doi: 10.1038/s41598-019-48309-8 (PMC6695486; doi:10.1038/s41598-019-48309-8)
Supplement: Supplementary file 3 — Table S6 [file 41598_2019_48309_MOESM3_ESM.xlsx]

## Sheet: KO
GENES	LOC_ID	KEGG/ec
OS01T0588900	LOC_Os01g40630	K06966
OS01T0662700	LOC_Os01g47350	K01661
OS01T0700100	LOC_Os01g50460	K15382
OS01T0770700	LOC_Os01g56420	K14686
OS01T0773700	LOC_Os01g56680	K02721
OS01T0850550	LOC_Os01g63180	K05909
OS01T0869800	LOC_Os01g64960	K03542
OS01T0938100	LOC_Os01g71190	K08903
OS02T0159850	LOC_Os02g06480	K07152
OS02T0569400	LOC_Os02g36070	K16084
OS02T0569900	LOC_Os02g36110	K16084
OS02T0698000	LOC_Os02g47020	K00855
OS02T0731900	LOC_Os02g49920	K15397
OS03T0129300	LOC_Os03g03720	K05298
OS03T0323200	LOC_Os03g20700	K03403
OS03T0592500	LOC_Os03g39610	K08913
OS03T0647600	LOC_Os03g44540	K08064
OS03T0735000	LOC_Os03g52460	K00975
OS03T0778100	LOC_Os03g56670	K02694
OS03T0786100	LOC_Os03g57220	K11517
OS04T0179700	LOC_Os04g10060	K14046
OS04T0234600	LOC_Os04g16680	K01100
OS04T0414700	LOC_Os04g33830	K14332
OS04T0669800	LOC_Os04g57400	K00899
OS05T0458600	LOC_Os05g38420	K05909
OS06T0101600	LOC_Os06g01210	K02638
OS06T0320500	LOC_Os06g21590	K08907
OS07T0141400	LOC_Os07g04840	K02717
OS07T0544800	LOC_Os07g36080	K08901
OS07T0558400	LOC_Os07g37240	K08915
OS07T0562700	LOC_Os07g37550	K08914
OS07T0577600	LOC_Os07g38960	K08908
OS08T0435900	LOC_Os08g33820	K08910
OS08T0560900	LOC_Os08g44680	K02692
OS09T0451000	LOC_Os09g27750	K05933
OS09T0481200	LOC_Os09g30340	K08905
OS11T0106700	LOC_Os11g01530	K00522
OS12T0106000	LOC_Os12g01530	K00522
OS12T0143800	LOC_Os12g04980	K10872
OS12T0291400	LOC_Os12g19381	K01602
OS01T0128000	LOC_Os01g03720	K09422
OS01T0184100	LOC_Os01g08860	K13993
OS01T0188400	LOC_Os01g09320	K00029
OS01T0201100	LOC_Os01g10440	K00771
OS01T0220700	LOC_Os01g12130	K15382
OS01T0227100	LOC_Os01g12710	K13606
OS01T0267300	LOC_Os01g16200	K13963
OS01T0280500	LOC_Os01g17330	K03264
OS01T0294500	LOC_Os01g18970	K00430
OS01T0303100	LOC_Os01g19750	K01183
OS01T0316100	LOC_Os01g21380	K00306
OS01T0337500	LOC_Os01g23580	K01507
OS01T0501800	LOC_Os01g31690	K02716
OS01T0597600	LOC_Os01g41420	K15015
OS01T0605700	LOC_Os01g42090	K15382
OS01T0606000	LOC_Os01g42110	K15382
OS01T0623550	LOC_Os01g43490	K01184
OS01T0660200	LOC_Os01g47070	K01183
OS01T0661500	LOC_Os01g47262	K11866
OS01T0692000	LOC_Os01g49710	K00799
OS01T0692100	LOC_Os01g49720	K00799
OS01T0719100	LOC_Os01g52110	K10144
OS01T0720500	LOC_Os01g52240	K08912
OS01T0760000	LOC_Os01g55510	K10418
OS01T0782200	LOC_Os01g57350	K04718
OS01T0794400	LOC_Os01g58194	K17609
OS01T0827300	LOC_Os01g61160	K05909
OS01T0859300	LOC_Os01g64000	K14432
OS01T0865100	LOC_Os01g64520	K00365
OS01T0867300	LOC_Os01g64730	K14432
OS01T0878900	LOC_Os01g65690	K15777
OS01T0881900	LOC_Os01g65920	K03875
OS01T0916400	LOC_Os01g68770	K17285
OS01T0924966	LOC_Os01g70050	K14488
OS01T0930800	LOC_Os01g70520	K01188
OS01T0931100	LOC_Os01g70550	K10532
OS01T0939500	LOC_Os01g71270	K03265
OS01T0949800	LOC_Os01g72140	K00799
OS01T0955100	LOC_Os01g72530	K13448
OS01T0963000	LOC_Os01g73200	K00430
OS02T0106100	LOC_Os02g01590	K01193
OS02T0114900	LOC_Os02g02380	K10143
OS02T0128000	LOC_Os02g03570	K13993
OS02T0161900	LOC_Os02g06640	K08770
OS02T0168100	LOC_Os02g07160	K00457
OS02T0178600	LOC_Os02g08200	K19041
OS02T0183900	LOC_Os02g09100	K01870
OS02T0191300	LOC_Os02g09810	K14207
OS02T0197600	LOC_Os02g10390	K08909
OS02T0218700	LOC_Os02g12680	K01723
OS02T0218800	LOC_Os02g12690	K01723
OS02T0232900	LOC_Os02g13870	K09874
OS02T0282900	LOC_Os02g18180	K06174
OS02T0301100	LOC_Os02g19820	K15382
OS02T0302200	LOC_Os02g19924	K00815
OS02T0306401	LOC_Os02g20360	K00815
OS02T0445100	LOC_Os02g24700	K14488
OS02T0467600	LOC_Os02g26810	K00487
OS02T0482400	LOC_Os02g28110	K01581
OS02T0512000	LOC_Os02g30810	K14488
OS02T0527300	LOC_Os02g32590	K09419
OS02T0534400	LOC_Os02g33110	K01193
OS02T0571100	LOC_Os02g36210	K04120
OS02T0593700	LOC_Os02g38050	K17987
OS02T0612900	LOC_Os02g39930	K03098
OS02T0618400	LOC_Os02g40530	K09422
OS02T0626600	LOC_Os02g41670	K10775
OS02T0643800	LOC_Os02g42990	K14488
OS02T0661100	LOC_Os02g44230	K01087
OS02T0663800	LOC_Os02g44470	K05765
OS02T0670900	LOC_Os02g44980	K14209
OS02T0688800	LOC_Os02g46340	K10663
OS02T0730000	LOC_Os02g49720	K00128
OS02T0736200	LOC_Os02g50330	K11699
OS02T0753000	LOC_Os02g51680	K01087
OS02T0769100	LOC_Os02g52990	K14488
OS02T0770800	LOC_Os02g53130	K10534
OS02T0791700	LOC_Os02g54900	K08835
OS03T0108600	LOC_Os03g01830	K13179
OS03T0131200	LOC_Os03g03910	K03781
OS03T0180800	LOC_Os03g08310	K13464
OS03T0181100	LOC_Os03g08330	K13464
OS03T0184550	LOC_Os03g08624	K15891
OS03T0191900	LOC_Os03g09170	K09286
OS03T0195100	LOC_Os03g09910	K10206
OS03T0196600	LOC_Os03g10050	K00640
OS03T0212800	LOC_Os03g11420	K01188
OS03T0221200	LOC_Os03g12110	K00547
OS03T0225900	LOC_Os03g12500	K01723
OS03T0231600	LOC_Os03g12890	K00826
OS03T0234900	LOC_Os03g13200	K00430
OS03T0245700	LOC_Os03g14170	K15397
OS03T0259500	LOC_Os03g15370	K02927
OS03T0266300	LOC_Os03g15960	K13993
OS03T0266900	LOC_Os03g16020	K13993
OS03T0267300	LOC_Os03g16050	K03841
OS03T0277000	LOC_Os03g16900	K17255
OS03T0283200	LOC_Os03g17480	K00799
OS03T0307200	LOC_Os03g19420	K05953
OS03T0307300	LOC_Os03g19427	K05953
OS03T0316200	LOC_Os03g20120	K18819
OS03T0340500	LOC_Os03g22120	K00695
OS03T0341000	LOC_Os03g22170	K09286
OS03T0347500	LOC_Os03g22590	K15382
OS03T0368900	LOC_Os03g25330	K00430
OS03T0386800	LOC_Os03g26930	K16297
OS03T0405900	LOC_Os03g29240	K17609
OS03T0411100	LOC_Os03g29760	K08064
OS03T0416500	LOC_Os03g30300	K01057
OS03T0432100	LOC_Os03g31750	K01006
OS03T0583800	LOC_Os03g38730	K13348
OS03T0583900	LOC_Os03g38740	K11592
OS03T0667500	LOC_Os03g46470	K14709
OS03T0699700	LOC_Os03g49260	K15718
OS03T0712800	LOC_Os03g50490	K01915
OS03T0726200	LOC_Os03g51610	K00913
OS03T0737300	LOC_Os03g52720	K17619
OS03T0738600	LOC_Os03g52860	K15718
OS03T0760200	LOC_Os03g55240	K00517
OS03T0803500	LOC_Os03g58890	K00472
OS03T0820500	LOC_Os03g60580	K05765
OS03T0838400	LOC_Os03g62200	K03320
OS04T0104900	LOC_Os04g01470	K13066
OS04T0266900	LOC_Os04g19740	K00615
OS04T0373400	LOC_Os04g30490	K03327
OS04T0399300	LOC_Os04g32740	K07766
OS04T0459500	LOC_Os04g38600	K05298
OS04T0508500	LOC_Os04g42950	K09422
OS04T0514600	LOC_Os04g43440	K13459
OS04T0518800	LOC_Os04g43840	K06966
OS04T0535600	LOC_Os04g45290	K01193
OS04T0551200	LOC_Os04g46560	K00025
OS04T0555700	LOC_Os04g46910	K05765
OS04T0556500	LOC_Os04g46980	K13495
OS04T0561500	LOC_Os04g47360	K01322
OS04T0565500	LOC_Os04g47780	K14209
OS04T0571600	LOC_Os04g48290	K03327
OS04T0582700	LOC_Os04g49320	K10706
OS04T0608600	LOC_Os04g51920	K17609
OS04T0617050	LOC_Os04g52670	K14488
OS04T0631100	LOC_Os04g53930	K08202
OS04T0664900	LOC_Os04g56930	K01193
OS05T0119000	LOC_Os05g02750	K02069
OS05T0132100	LOC_Os05g04170	K01897
OS05T0132700	LOC_Os05g04210	K09422
OS05T0134400	LOC_Os05g04380	K00430
OS05T0135000	LOC_Os05g04450	K00430
OS05T0135500	LOC_Os05g04500	K00430
OS05T0147300	LOC_Os05g05460	K13448
OS05T0158500	LOC_Os05g06660	K16297
OS05T0158600	LOC_Os05g06670	K04125
OS05T0162000	LOC_Os05g06970	K00430
OS05T0244700	LOC_Os05g15530	K18482
OS05T0312600	LOC_Os05g24780	K13448
OS05T0366600	LOC_Os05g30350	K01188
OS05T0380900	LOC_Os05g31620	K13448
OS05T0405000	LOC_Os05g33570	K01006
OS05T0425700	LOC_Os05g35110	K03875
OS05T0426000	LOC_Os05g35140	K15382
OS05T0429500	LOC_Os05g35470	K01061
OS05T0438600	LOC_Os05g36270	K03841
OS05T0460000	LOC_Os05g38530	K03283
OS05T0472400	LOC_Os05g39540	K14709
OS05T0475400	LOC_Os05g39770	K00827
OS05T0491200	LOC_Os05g41220	K07199
OS05T0535400	LOC_Os05g45880	K14156
OS05T0554000	LOC_Os05g48040	K03327
OS05T0566200	LOC_Os05g49120	K15731
OS05T0582600	LOC_Os05g50580	K09645
OS05T0595100	LOC_Os05g51670	K01784
OS06T0115300	LOC_Os06g02490	K08762
OS06T0158000	LOC_Os06g06350	K01897
OS06T0196300	LOC_Os06g09610	K03564
OS06T0215500	LOC_Os06g11200	K05894
OS06T0225000	LOC_Os06g12090	K07953
OS06T0246500	LOC_Os06g13720	K00161
OS06T0270200	LOC_Os06g15910	K03549
OS06T0274800	LOC_Os06g16350	K00430
OS06T0326700	LOC_Os06g22080	K14457
OS06T0335975	LOC_Os06g22919	K08235
OS06T0338200	LOC_Os06g23114	K00276
OS06T0521500	LOC_Os06g32990	K00430
OS06T0552700	LOC_Os06g35930	K09874
OS06T0566300	LOC_Os06g37010	K14709
OS06T0604200	LOC_Os06g40170	K01115
OS06T0604300	LOC_Os06g40180	K01115
OS06T0614100	LOC_Os06g41100	K14431
OS06T0664200	LOC_Os06g45370	K03841
OS06T0681600	LOC_Os06g46799	K00430
OS06T0691400	LOC_Os06g47620	K14664
OS06T0695200	LOC_Os06g48000	K00430
OS06T0695300	LOC_Os06g48010	K00430
OS06T0698300	LOC_Os06g48300	K17506
OS06T0702000	LOC_Os06g48860	K14488
OS06T0713800	LOC_Os06g49970	K01176
OS06T0726200	LOC_Os06g51060	K01183
OS07T0101000	LOC_Os07g01110	K05909
OS07T0129200	LOC_Os07g03710	K13449
OS07T0129300	LOC_Os07g03730	K13449
OS07T0147550	LOC_Os07g05365	K03541
OS07T0148900	LOC_Os07g05480	K02698
OS07T0186000	LOC_Os07g08840	K03671
OS07T0191200	LOC_Os07g09340	K01535
OS07T0209100	LOC_Os07g10840	K06617
OS07T0232800	LOC_Os07g12890	K14709
OS07T0271000	LOC_Os07g16970	K17255
OS07T0281000	LOC_Os07g18050	K12872
OS07T0480900	LOC_Os07g29760	K01373
OS07T0484800	LOC_Os07g30150	K00759
OS07T0529000	LOC_Os07g34520	K01637
OS07T0556200	LOC_Os07g37030	K02636
OS07T0624600	LOC_Os07g43160	K01087
OS07T0637300	LOC_Os07g44330	K00898
OS07T0638400	LOC_Os07g44440	K11188
OS07T0639000	LOC_Os07g44550	K00430
OS07T0677300	LOC_Os07g48030	K00430
OS07T0677600	LOC_Os07g48060	K00430
OS08T0104600	LOC_Os08g01380	K02639
OS08T0151300	LOC_Os08g05520	K09422
OS08T0200100	LOC_Os08g10010	K03921
OS08T0207500	LOC_Os08g10630	K14709
OS08T0334900	LOC_Os08g24750	K13681
OS08T0440300	LOC_Os08g34170	K12581
OS08T0445700	LOC_Os08g34580	K16055
OS08T0468100	LOC_Os08g36480	K10534
OS08T0470200	LOC_Os08g36630	K01674
OS08T0473600	LOC_Os08g36900	K01176
OS08T0484200	LOC_Os08g37760	K10664
OS08T0502700	LOC_Os08g39300	K00830
OS08T0503700	LOC_Os08g39370	K14445
OS08T0529000	LOC_Os08g41720	K13947
OS09T0367700	LOC_Os09g20220	K00799
OS09T0419500	LOC_Os09g25190	K11975
OS09T0458800	LOC_Os09g28500	K02183
OS09T0471000	LOC_Os09g29480	K10712
OS09T0484900	LOC_Os09g31130	K14445
OS09T0511600	LOC_Os09g33680	K01188
OS09T0518200	LOC_Os09g34250	K13691
OS09T0526700	LOC_Os09g35800	K01784
OS09T0547500	LOC_Os09g37540	K06966
OS10T0100700	LOC_Os10g01080	K06215
OS10T0109300	LOC_Os10g02040	K00430
OS10T0166600	LOC_Os10g08474	K00517
OS10T0323500	LOC_Os10g17650	K01188
OS10T0391400	LOC_Os10g25230	K13464
OS10T0418100	LOC_Os10g28240	K01537
OS10T0419400	LOC_Os10g28350	K08967
OS10T0419600	LOC_Os10g28370	K08099
OS10T0430200	LOC_Os10g29470	K00083
OS10T0456800	LOC_Os10g31850	K10144
OS10T0465700	LOC_Os10g32810	K01177
OS10T0481500	LOC_Os10g34040	K07192
OS10T0492600	LOC_Os10g35050	K09873
OS10T0492900	LOC_Os10g35070	K07407
OS10T0496900	LOC_Os10g35370	K00218
OS10T0515200	LOC_Os10g37110	K00517
OS10T0516200	LOC_Os10g37190	K04730
OS10T0527800	LOC_Os10g38360	K00799
OS10T0528100	LOC_Os10g38470	K00799
OS10T0528200	LOC_Os10g38489	K00799
OS10T0529300	LOC_Os10g38580	K00799
OS10T0530400	LOC_Os10g38700	K00799
OS10T0553300	LOC_Os10g40550	K01087
OS10T0554200	LOC_Os10g40600	K14638
OS11T0104933	LOC_Os11g01380	K04646
OS11T0112400	LOC_Os11g02130	K00430
OS11T0126800	LOC_Os11g03290	K14641
OS11T0171300	LOC_Os11g07020	K01623
OS11T0210600	LOC_Os11g10520	K00001
OS11T0242800	LOC_Os11g13890	K08916
OS11T0255500	LOC_Os11g14910	K07119
OS11T0274700	LOC_Os11g17440	K04730
OS11T0443700	LOC_Os11g25700	K08081
OS11T0474900	LOC_Os11g28530	K14044
OS11T0605500	LOC_Os11g39220	K00232
OS11T0684000	LOC_Os11g45740	K09422
OS12T0183100	LOC_Os12g08260	K00166
OS12T0258700	LOC_Os12g15680	K05909
OS12T0274700	LOC_Os12g17600	K01602
OS12T0420400	LOC_Os12g23200	K02699
OS12T0448900	LOC_Os12g26290	K10529
OS12T0476200	LOC_Os12g29220	K15382
OS12T0541300	LOC_Os12g35610	K13447
OS12T0626200	LOC_Os12g43110	K14488

## Sheet: Pathways
Pathway Search Result
Following object(s) was/were not found ko:K00898 ko:K01537 ko:K02069 ko:K03098 ko:K03320 ko:K03327 ko:K03549 ko:K03564 ko:K05909 ko:K05953 ko:K06174 ko:K06966 ko:K07119 ko:K07152 ko:K07766 ko:K08235 ko:K08835 ko:K09286 ko:K09419 ko:K09422 ko:K09645 ko:K09873 ko:K09874 ko:K10663 ko:K10664 ko:K10706 ko:K11699 ko:K11975 ko:K13179 ko:K13681 ko:K13691 ko:K13947 ko:K14209 ko:K14445 ko:K14638 ko:K14664 …
Sort by the pathway list
Hide all objects
ko01100 Metabolic pathways (89)
ko:K00001 E1.1.1.1; alcohol dehydrogenase [EC:1.1.1.1]
ko:K00025 MDH1; malate dehydrogenase [EC:1.1.1.37]
ko:K00029 E1.1.1.40; malate dehydrogenase (oxaloacetate-decarboxylating)(NADP+) [EC:1.1.1.40]
ko:K00083 E1.1.1.195; cinnamyl-alcohol dehydrogenase [EC:1.1.1.195]
ko:K00128 ALDH; aldehyde dehydrogenase (NAD+) [EC:1.2.1.3]
ko:K00161 PDHA; pyruvate dehydrogenase E1 component alpha subunit [EC:1.2.4.1]
ko:K00166 BCKDHA; 2-oxoisovalerate dehydrogenase E1 component alpha subunit [EC:1.2.4.4]
ko:K00218 E1.3.1.33; protochlorophyllide reductase [EC:1.3.1.33]
ko:K00232 E1.3.3.6; acyl-CoA oxidase [EC:1.3.3.6]
ko:K00276 AOC3; primary-amine oxidase [EC:1.4.3.21]
ko:K00306 PIPOX; sarcosine oxidase / L-pipecolate oxidase [EC:1.5.3.1 1.5.3.7]
ko:K00365 uaZ; urate oxidase [EC:1.7.3.3]
ko:K00430 E1.11.1.7; peroxidase [EC:1.11.1.7]
ko:K00457 HPD; 4-hydroxyphenylpyruvate dioxygenase [EC:1.13.11.27]
ko:K00472 P4HA; prolyl 4-hydroxylase [EC:1.14.11.2]
ko:K00487 CYP73A; trans-cinnamate 4-monooxygenase [EC:1.14.13.11]
ko:K00517 E1.14.-.-
ko:K00547 mmuM; homocysteine S-methyltransferase [EC:2.1.1.10]
ko:K00615 E2.2.1.1; transketolase [EC:2.2.1.1]
ko:K00640 cysE; serine O-acetyltransferase [EC:2.3.1.30]
ko:K00695 E2.4.1.13; sucrose synthase [EC:2.4.1.13]
ko:K00759 APRT; adenine phosphoribosyltransferase [EC:2.4.2.7]
ko:K00771 XYLT; protein xylosyltransferase [EC:2.4.2.26]
ko:K00815 TAT; tyrosine aminotransferase [EC:2.6.1.5]
ko:K00826 E2.6.1.42; branched-chain amino acid aminotransferase [EC:2.6.1.42]
ko:K00827 AGXT2; alanine-glyoxylate transaminase / (R)-3-amino-2-methylpropionate-pyruvate transaminase [EC:2.6.1.44 2.6.1.40]
ko:K00830 AGXT; alanine-glyoxylate transaminase / serine-glyoxylate transaminase / serine-pyruvate transaminase [EC:2.6.1.44 2.6.1.45 2.6.1.51]
ko:K00855 PRK; phosphoribulokinase [EC:2.7.1.19]
ko:K00899 mtnK; 5-methylthioribose kinase [EC:2.7.1.100]
ko:K00913 ITPK1; inositol-1,3,4-trisphosphate 5/6-kinase / inositol-tetrakisphosphate 1-kinase [EC:2.7.1.159 2.7.1.134]
ko:K00975 glgC; glucose-1-phosphate adenylyltransferase [EC:2.7.7.27]
ko:K01006 ppdK; pyruvate, orthophosphate dikinase [EC:2.7.9.1]
ko:K01057 PGLS; 6-phosphogluconolactonase [EC:3.1.1.31]
ko:K01061 E3.1.1.45; carboxymethylenebutenolidase [EC:3.1.1.45]
ko:K01087 otsB; trehalose 6-phosphate phosphatase [EC:3.1.3.12]
ko:K01100 E3.1.3.37; sedoheptulose-bisphosphatase [EC:3.1.3.37]
ko:K01115 PLD1_2; phospholipase D1/2 [EC:3.1.4.4]
ko:K01176 AMY; alpha-amylase [EC:3.2.1.1]
ko:K01183 E3.2.1.14; chitinase [EC:3.2.1.14]
ko:K01184 E3.2.1.15; polygalacturonase [EC:3.2.1.15]
ko:K01188 E3.2.1.21; beta-glucosidase [EC:3.2.1.21]
ko:K01193 INV; beta-fructofuranosidase [EC:3.2.1.26]
ko:K01581 E4.1.1.17; ornithine decarboxylase [EC:4.1.1.17]
ko:K01602 rbcS; ribulose-bisphosphate carboxylase small chain [EC:4.1.1.39]
ko:K01623 ALDO; fructose-bisphosphate aldolase, class I [EC:4.1.2.13]
ko:K01637 E4.1.3.1; isocitrate lyase [EC:4.1.3.1]
ko:K01661 menB; naphthoate synthase [EC:4.1.3.36]
ko:K01723 AOS; hydroperoxide dehydratase [EC:4.2.1.92]
ko:K01784 galE; UDP-glucose 4-epimerase [EC:5.1.3.2]
ko:K01897 ACSL; long-chain acyl-CoA synthetase [EC:6.2.1.3]
ko:K01915 glnA; glutamine synthetase [EC:6.3.1.2]
ko:K02636 petC; cytochrome b6-f complex iron-sulfur subunit [EC:1.10.9.1]
ko:K02692 psaD; photosystem I subunit II
ko:K02694 psaF; photosystem I subunit III
ko:K02698 psaK; photosystem I subunit X
ko:K02699 psaL; photosystem I subunit XI
ko:K02716 psbO; photosystem II oxygen-evolving enhancer protein 1
ko:K02717 psbP; photosystem II oxygen-evolving enhancer protein 2
ko:K02721 psbW; photosystem II PsbW protein
ko:K03403 chlH; magnesium chelatase subunit H [EC:6.6.1.1]
ko:K03541 psbR; photosystem II 10kDa protein
ko:K03542 psbS; photosystem II 22kDa protein
ko:K03841 FBP; fructose-1,6-bisphosphatase I [EC:3.1.3.11]
ko:K04120 E5.5.1.13; ent-copalyl diphosphate synthase [EC:5.5.1.13]
ko:K04718 SPHK; sphingosine kinase [EC:2.7.1.91]
ko:K05298 GAPA; glyceraldehyde-3-phosphate dehydrogenase (NADP+) (phosphorylating) [EC:1.2.1.13]
ko:K05894 OPR; 12-oxophytodienoic acid reductase [EC:1.3.1.42]
ko:K05933 E1.14.17.4; aminocyclopropanecarboxylate oxidase [EC:1.14.17.4]
ko:K08081 TR1; tropinone reductase I [EC:1.1.1.206]
ko:K08099 E3.1.1.14; chlorophyllase [EC:3.1.1.14]
ko:K08901 psbQ; photosystem II oxygen-evolving enhancer protein 3
ko:K08903 psb28; photosystem II 13kDa protein
ko:K08905 psaG; photosystem I subunit V
ko:K08912 LHCB1; light-harvesting complex II chlorophyll a/b binding protein 1
ko:K08913 LHCB2; light-harvesting complex II chlorophyll a/b binding protein 2
ko:K08914 LHCB3; light-harvesting complex II chlorophyll a/b binding protein 3
ko:K08915 LHCB4; light-harvesting complex II chlorophyll a/b binding protein 4
ko:K08916 LHCB5; light-harvesting complex II chlorophyll a/b binding protein 5
ko:K08967 mtnD; 1,2-dihydroxy-3-keto-5-methylthiopentene dioxygenase [EC:1.13.11.53 1.13.11.54]
ko:K10206 E2.6.1.83; LL-diaminopimelate aminotransferase [EC:2.6.1.83]
ko:K10532 HGSNAT; heparan-alpha-glucosaminide N-acetyltransferase [EC:2.3.1.78]
ko:K10712 ADO; cysteamine dioxygenase [EC:1.13.11.19]
ko:K10775 PAL; phenylalanine ammonia-lyase [EC:4.3.1.24]
ko:K11188 PRDX6; peroxiredoxin 6, 1-Cys peroxiredoxin [EC:1.11.1.7 1.11.1.15 3.1.1.-]
ko:K11517 HAO; (S)-2-hydroxy-acid oxidase [EC:1.1.3.15]
ko:K13066 E2.1.1.68; caffeic acid 3-O-methyltransferase [EC:2.1.1.68]
ko:K13606 NOL; chlorophyll(ide) b reductase [EC:1.1.1.294]
ko:K14156 CHK; choline/ethanolamine kinase [EC:2.7.1.32 2.7.1.82]
ko:K16055 TPS; trehalose 6-phosphate synthase/phosphatase [EC:2.4.1.15 3.1.3.12]
ko01110 Biosynthesis of secondary metabolites (48)
ko:K00001 E1.1.1.1; alcohol dehydrogenase [EC:1.1.1.1]
ko:K00025 MDH1; malate dehydrogenase [EC:1.1.1.37]
ko:K00083 E1.1.1.195; cinnamyl-alcohol dehydrogenase [EC:1.1.1.195]
ko:K00128 ALDH; aldehyde dehydrogenase (NAD+) [EC:1.2.1.3]
ko:K00161 PDHA; pyruvate dehydrogenase E1 component alpha subunit [EC:1.2.4.1]
ko:K00166 BCKDHA; 2-oxoisovalerate dehydrogenase E1 component alpha subunit [EC:1.2.4.4]
ko:K00218 E1.3.1.33; protochlorophyllide reductase [EC:1.3.1.33]
ko:K00232 E1.3.3.6; acyl-CoA oxidase [EC:1.3.3.6]
ko:K00276 AOC3; primary-amine oxidase [EC:1.4.3.21]
ko:K00430 E1.11.1.7; peroxidase [EC:1.11.1.7]
ko:K00487 CYP73A; trans-cinnamate 4-monooxygenase [EC:1.14.13.11]
ko:K00517 E1.14.-.-
ko:K00547 mmuM; homocysteine S-methyltransferase [EC:2.1.1.10]
ko:K00615 E2.2.1.1; transketolase [EC:2.2.1.1]
ko:K00640 cysE; serine O-acetyltransferase [EC:2.3.1.30]
ko:K00815 TAT; tyrosine aminotransferase [EC:2.6.1.5]
ko:K00826 E2.6.1.42; branched-chain amino acid aminotransferase [EC:2.6.1.42]
ko:K00827 AGXT2; alanine-glyoxylate transaminase / (R)-3-amino-2-methylpropionate-pyruvate transaminase [EC:2.6.1.44 2.6.1.40]
ko:K00830 AGXT; alanine-glyoxylate transaminase / serine-glyoxylate transaminase / serine-pyruvate transaminase [EC:2.6.1.44 2.6.1.45 2.6.1.51]
ko:K00975 glgC; glucose-1-phosphate adenylyltransferase [EC:2.7.7.27]
ko:K01057 PGLS; 6-phosphogluconolactonase [EC:3.1.1.31]
ko:K01061 E3.1.1.45; carboxymethylenebutenolidase [EC:3.1.1.45]
ko:K01115 PLD1_2; phospholipase D1/2 [EC:3.1.4.4]
ko:K01188 E3.2.1.21; beta-glucosidase [EC:3.2.1.21]
ko:K01581 E4.1.1.17; ornithine decarboxylase [EC:4.1.1.17]
ko:K01623 ALDO; fructose-bisphosphate aldolase, class I [EC:4.1.2.13]
ko:K01637 E4.1.3.1; isocitrate lyase [EC:4.1.3.1]
ko:K01661 menB; naphthoate synthase [EC:4.1.3.36]
ko:K01723 AOS; hydroperoxide dehydratase [EC:4.2.1.92]
ko:K03403 chlH; magnesium chelatase subunit H [EC:6.6.1.1]
ko:K03781 katE; catalase [EC:1.11.1.6]
ko:K03841 FBP; fructose-1,6-bisphosphatase I [EC:3.1.3.11]
ko:K04120 E5.5.1.13; ent-copalyl diphosphate synthase [EC:5.5.1.13]
ko:K04125 E1.14.11.13; gibberellin 2-oxidase [EC:1.14.11.13]
ko:K05894 OPR; 12-oxophytodienoic acid reductase [EC:1.3.1.42]
ko:K05933 E1.14.17.4; aminocyclopropanecarboxylate oxidase [EC:1.14.17.4]
ko:K08081 TR1; tropinone reductase I [EC:1.1.1.206]
ko:K08099 E3.1.1.14; chlorophyllase [EC:3.1.1.14]
ko:K10206 E2.6.1.83; LL-diaminopimelate aminotransferase [EC:2.6.1.83]
ko:K10775 PAL; phenylalanine ammonia-lyase [EC:4.3.1.24]
ko:K11188 PRDX6; peroxiredoxin 6, 1-Cys peroxiredoxin [EC:1.11.1.7 1.11.1.15 3.1.1.-]
ko:K11517 HAO; (S)-2-hydroxy-acid oxidase [EC:1.1.3.15]
ko:K13066 E2.1.1.68; caffeic acid 3-O-methyltransferase [EC:2.1.1.68]
ko:K13606 NOL; chlorophyll(ide) b reductase [EC:1.1.1.294]
ko:K14044 KSL8; stemar-13-ene synthase [EC:4.2.3.33]
ko:K14046 KSL4; syn-pimara-7,15-diene synthase [EC:4.2.3.35]
ko:K15397 KCS; 3-ketoacyl-CoA synthase [EC:2.3.1.199]
ko:K16084 CYP76M7; ent-cassa-12,15-diene 11-hydroxylase [EC:1.14.13.145]
ko01120 Microbial metabolism in diverse environments (23)
ko:K00001 E1.1.1.1; alcohol dehydrogenase [EC:1.1.1.1]
ko:K00025 MDH1; malate dehydrogenase [EC:1.1.1.37]
ko:K00029 E1.1.1.40; malate dehydrogenase (oxaloacetate-decarboxylating)(NADP+) [EC:1.1.1.40]
ko:K00128 ALDH; aldehyde dehydrogenase (NAD+) [EC:1.2.1.3]
ko:K00161 PDHA; pyruvate dehydrogenase E1 component alpha subunit [EC:1.2.4.1]
ko:K00365 uaZ; urate oxidase [EC:1.7.3.3]
ko:K00517 E1.14.-.-
ko:K00615 E2.2.1.1; transketolase [EC:2.2.1.1]
ko:K00640 cysE; serine O-acetyltransferase [EC:2.3.1.30]
ko:K00830 AGXT; alanine-glyoxylate transaminase / serine-glyoxylate transaminase / serine-pyruvate transaminase [EC:2.6.1.44 2.6.1.45 2.6.1.51]
ko:K00855 PRK; phosphoribulokinase [EC:2.7.1.19]
ko:K01006 ppdK; pyruvate, orthophosphate dikinase [EC:2.7.9.1]
ko:K01057 PGLS; 6-phosphogluconolactonase [EC:3.1.1.31]
ko:K01061 E3.1.1.45; carboxymethylenebutenolidase [EC:3.1.1.45]
ko:K01100 E3.1.3.37; sedoheptulose-bisphosphatase [EC:3.1.3.37]
ko:K01602 rbcS; ribulose-bisphosphate carboxylase small chain [EC:4.1.1.39]
ko:K01623 ALDO; fructose-bisphosphate aldolase, class I [EC:4.1.2.13]
ko:K01637 E4.1.3.1; isocitrate lyase [EC:4.1.3.1]
ko:K01915 glnA; glutamine synthetase [EC:6.3.1.2]
ko:K03841 FBP; fructose-1,6-bisphosphatase I [EC:3.1.3.11]
ko:K05298 GAPA; glyceraldehyde-3-phosphate dehydrogenase (NADP+) (phosphorylating) [EC:1.2.1.13]
ko:K10534 NR; nitrate reductase (NAD(P)H) [EC:1.7.1.1 1.7.1.2 1.7.1.3]
ko:K11517 HAO; (S)-2-hydroxy-acid oxidase [EC:1.1.3.15]
ko01130 Biosynthesis of antibiotics (18)
ko:K00001 E1.1.1.1; alcohol dehydrogenase [EC:1.1.1.1]
ko:K00025 MDH1; malate dehydrogenase [EC:1.1.1.37]
ko:K00128 ALDH; aldehyde dehydrogenase (NAD+) [EC:1.2.1.3]
ko:K00161 PDHA; pyruvate dehydrogenase E1 component alpha subunit [EC:1.2.4.1]
ko:K00166 BCKDHA; 2-oxoisovalerate dehydrogenase E1 component alpha subunit [EC:1.2.4.4]
ko:K00615 E2.2.1.1; transketolase [EC:2.2.1.1]
ko:K00815 TAT; tyrosine aminotransferase [EC:2.6.1.5]
ko:K00826 E2.6.1.42; branched-chain amino acid aminotransferase [EC:2.6.1.42]
ko:K00830 AGXT; alanine-glyoxylate transaminase / serine-glyoxylate transaminase / serine-pyruvate transaminase [EC:2.6.1.44 2.6.1.45 2.6.1.51]
ko:K01057 PGLS; 6-phosphogluconolactonase [EC:3.1.1.31]
ko:K01061 E3.1.1.45; carboxymethylenebutenolidase [EC:3.1.1.45]
ko:K01581 E4.1.1.17; ornithine decarboxylase [EC:4.1.1.17]
ko:K01623 ALDO; fructose-bisphosphate aldolase, class I [EC:4.1.2.13]
ko:K03781 katE; catalase [EC:1.11.1.6]
ko:K03841 FBP; fructose-1,6-bisphosphatase I [EC:3.1.3.11]
ko:K10206 E2.6.1.83; LL-diaminopimelate aminotransferase [EC:2.6.1.83]
ko:K11517 HAO; (S)-2-hydroxy-acid oxidase [EC:1.1.3.15]
ko:K15891 FLDH; NAD+-dependent farnesol dehydrogenase [EC:1.1.1.354]
ko01200 Carbon metabolism (17)
ko:K00025 MDH1; malate dehydrogenase [EC:1.1.1.37]
ko:K00029 E1.1.1.40; malate dehydrogenase (oxaloacetate-decarboxylating)(NADP+) [EC:1.1.1.40]
ko:K00161 PDHA; pyruvate dehydrogenase E1 component alpha subunit [EC:1.2.4.1]
ko:K00615 E2.2.1.1; transketolase [EC:2.2.1.1]
ko:K00640 cysE; serine O-acetyltransferase [EC:2.3.1.30]
ko:K00830 AGXT; alanine-glyoxylate transaminase / serine-glyoxylate transaminase / serine-pyruvate transaminase [EC:2.6.1.44 2.6.1.45 2.6.1.51]
ko:K00855 PRK; phosphoribulokinase [EC:2.7.1.19]
ko:K01006 ppdK; pyruvate, orthophosphate dikinase [EC:2.7.9.1]
ko:K01057 PGLS; 6-phosphogluconolactonase [EC:3.1.1.31]
ko:K01100 E3.1.3.37; sedoheptulose-bisphosphatase [EC:3.1.3.37]
ko:K01602 rbcS; ribulose-bisphosphate carboxylase small chain [EC:4.1.1.39]
ko:K01623 ALDO; fructose-bisphosphate aldolase, class I [EC:4.1.2.13]
ko:K01637 E4.1.3.1; isocitrate lyase [EC:4.1.3.1]
ko:K03781 katE; catalase [EC:1.11.1.6]
ko:K03841 FBP; fructose-1,6-bisphosphatase I [EC:3.1.3.11]
ko:K05298 GAPA; glyceraldehyde-3-phosphate dehydrogenase (NADP+) (phosphorylating) [EC:1.2.1.13]
ko:K11517 HAO; (S)-2-hydroxy-acid oxidase [EC:1.1.3.15]
ko00195 Photosynthesis (16)
ko:K02636 petC; cytochrome b6-f complex iron-sulfur subunit [EC:1.10.9.1]
ko:K02638 petE; plastocyanin
ko:K02639 petF; ferredoxin
ko:K02692 psaD; photosystem I subunit II
ko:K02694 psaF; photosystem I subunit III
ko:K02698 psaK; photosystem I subunit X
ko:K02699 psaL; photosystem I subunit XI
ko:K02716 psbO; photosystem II oxygen-evolving enhancer protein 1
ko:K02717 psbP; photosystem II oxygen-evolving enhancer protein 2
ko:K02721 psbW; photosystem II PsbW protein
ko:K03541 psbR; photosystem II 10kDa protein
ko:K03542 psbS; photosystem II 22kDa protein
ko:K08901 psbQ; photosystem II oxygen-evolving enhancer protein 3
ko:K08903 psb28; photosystem II 13kDa protein
ko:K08905 psaG; photosystem I subunit V
ko:K14332 psaO; photosystem I subunit PsaO
ko00710 Carbon fixation in photosynthetic organisms (10)
ko:K00025 MDH1; malate dehydrogenase [EC:1.1.1.37]
ko:K00029 E1.1.1.40; malate dehydrogenase (oxaloacetate-decarboxylating)(NADP+) [EC:1.1.1.40]
ko:K00615 E2.2.1.1; transketolase [EC:2.2.1.1]
ko:K00855 PRK; phosphoribulokinase [EC:2.7.1.19]
ko:K01006 ppdK; pyruvate, orthophosphate dikinase [EC:2.7.9.1]
ko:K01100 E3.1.3.37; sedoheptulose-bisphosphatase [EC:3.1.3.37]
ko:K01602 rbcS; ribulose-bisphosphate carboxylase small chain [EC:4.1.1.39]
ko:K01623 ALDO; fructose-bisphosphate aldolase, class I [EC:4.1.2.13]
ko:K03841 FBP; fructose-1,6-bisphosphatase I [EC:3.1.3.11]
ko:K05298 GAPA; glyceraldehyde-3-phosphate dehydrogenase (NADP+) (phosphorylating) [EC:1.2.1.13]
ko00270 Cysteine and methionine metabolism (9)
ko:K00025 MDH1; malate dehydrogenase [EC:1.1.1.37]
ko:K00547 mmuM; homocysteine S-methyltransferase [EC:2.1.1.10]
ko:K00640 cysE; serine O-acetyltransferase [EC:2.3.1.30]
ko:K00815 TAT; tyrosine aminotransferase [EC:2.6.1.5]
ko:K00826 E2.6.1.42; branched-chain amino acid aminotransferase [EC:2.6.1.42]
ko:K00827 AGXT2; alanine-glyoxylate transaminase / (R)-3-amino-2-methylpropionate-pyruvate transaminase [EC:2.6.1.44 2.6.1.40]
ko:K00899 mtnK; 5-methylthioribose kinase [EC:2.7.1.100]
ko:K05933 E1.14.17.4; aminocyclopropanecarboxylate oxidase [EC:1.14.17.4]
ko:K08967 mtnD; 1,2-dihydroxy-3-keto-5-methylthiopentene dioxygenase [EC:1.13.11.53 1.13.11.54]
ko00196 Photosynthesis - antenna proteins (9)
ko:K08907 LHCA1; light-harvesting complex I chlorophyll a/b binding protein 1
ko:K08908 LHCA2; light-harvesting complex I chlorophyll a/b binding protein 2
ko:K08909 LHCA3; light-harvesting complex I chlorophyll a/b binding protein 3
ko:K08910 LHCA4; light-harvesting complex I chlorophyll a/b binding protein 4
ko:K08912 LHCB1; light-harvesting complex II chlorophyll a/b binding protein 1
ko:K08913 LHCB2; light-harvesting complex II chlorophyll a/b binding protein 2
ko:K08914 LHCB3; light-harvesting complex II chlorophyll a/b binding protein 3
ko:K08915 LHCB4; light-harvesting complex II chlorophyll a/b binding protein 4
ko:K08916 LHCB5; light-harvesting complex II chlorophyll a/b binding protein 5
ko00500 Starch and sucrose metabolism (8)
ko:K00695 E2.4.1.13; sucrose synthase [EC:2.4.1.13]
ko:K00975 glgC; glucose-1-phosphate adenylyltransferase [EC:2.7.7.27]
ko:K01087 otsB; trehalose 6-phosphate phosphatase [EC:3.1.3.12]
ko:K01176 AMY; alpha-amylase [EC:3.2.1.1]
ko:K01177 E3.2.1.2; beta-amylase [EC:3.2.1.2]
ko:K01188 E3.2.1.21; beta-glucosidase [EC:3.2.1.21]
ko:K01193 INV; beta-fructofuranosidase [EC:3.2.1.26]
ko:K16055 TPS; trehalose 6-phosphate synthase/phosphatase [EC:2.4.1.15 3.1.3.12]
ko04146 Peroxisome (7)
ko:K00232 E1.3.3.6; acyl-CoA oxidase [EC:1.3.3.6]
ko:K00306 PIPOX; sarcosine oxidase / L-pipecolate oxidase [EC:1.5.3.1 1.5.3.7]
ko:K00830 AGXT; alanine-glyoxylate transaminase / serine-glyoxylate transaminase / serine-pyruvate transaminase [EC:2.6.1.44 2.6.1.45 2.6.1.51]
ko:K01897 ACSL; long-chain acyl-CoA synthetase [EC:6.2.1.3]
ko:K03781 katE; catalase [EC:1.11.1.6]
ko:K11517 HAO; (S)-2-hydroxy-acid oxidase [EC:1.1.3.15]
ko:K13348 MPV17; protein Mpv17
ko01230 Biosynthesis of amino acids (7)
ko:K00615 E2.2.1.1; transketolase [EC:2.2.1.1]
ko:K00640 cysE; serine O-acetyltransferase [EC:2.3.1.30]
ko:K00815 TAT; tyrosine aminotransferase [EC:2.6.1.5]
ko:K00826 E2.6.1.42; branched-chain amino acid aminotransferase [EC:2.6.1.42]
ko:K01623 ALDO; fructose-bisphosphate aldolase, class I [EC:4.1.2.13]
ko:K01915 glnA; glutamine synthetase [EC:6.3.1.2]
ko:K10206 E2.6.1.83; LL-diaminopimelate aminotransferase [EC:2.6.1.83]
ko00940 Phenylpropanoid biosynthesis (7)
ko:K00083 E1.1.1.195; cinnamyl-alcohol dehydrogenase [EC:1.1.1.195]
ko:K00430 E1.11.1.7; peroxidase [EC:1.11.1.7]
ko:K00487 CYP73A; trans-cinnamate 4-monooxygenase [EC:1.14.13.11]
ko:K01188 E3.2.1.21; beta-glucosidase [EC:3.2.1.21]
ko:K10775 PAL; phenylalanine ammonia-lyase [EC:4.3.1.24]
ko:K11188 PRDX6; peroxiredoxin 6, 1-Cys peroxiredoxin [EC:1.11.1.7 1.11.1.15 3.1.1.-]
ko:K13066 E2.1.1.68; caffeic acid 3-O-methyltransferase [EC:2.1.1.68]
ko00630 Glyoxylate and dicarboxylate metabolism (7)
ko:K00025 MDH1; malate dehydrogenase [EC:1.1.1.37]
ko:K00830 AGXT; alanine-glyoxylate transaminase / serine-glyoxylate transaminase / serine-pyruvate transaminase [EC:2.6.1.44 2.6.1.45 2.6.1.51]
ko:K01602 rbcS; ribulose-bisphosphate carboxylase small chain [EC:4.1.1.39]
ko:K01637 E4.1.3.1; isocitrate lyase [EC:4.1.3.1]
ko:K01915 glnA; glutamine synthetase [EC:6.3.1.2]
ko:K03781 katE; catalase [EC:1.11.1.6]
ko:K11517 HAO; (S)-2-hydroxy-acid oxidase [EC:1.1.3.15]
ko04075 Plant hormone signal transduction (5)
ko:K13449 PR1; pathogenesis-related protein 1
ko:K13464 JAZ; jasmonate ZIM domain-containing protein
ko:K14431 TGA; transcription factor TGA
ko:K14432 ABF; ABA responsive element binding factor
ko:K14488 SAUR; SAUR family protein
ko00620 Pyruvate metabolism (5)
ko:K00025 MDH1; malate dehydrogenase [EC:1.1.1.37]
ko:K00029 E1.1.1.40; malate dehydrogenase (oxaloacetate-decarboxylating)(NADP+) [EC:1.1.1.40]
ko:K00128 ALDH; aldehyde dehydrogenase (NAD+) [EC:1.2.1.3]
ko:K00161 PDHA; pyruvate dehydrogenase E1 component alpha subunit [EC:1.2.4.1]
ko:K01006 ppdK; pyruvate, orthophosphate dikinase [EC:2.7.9.1]
ko00360 Phenylalanine metabolism (5)
ko:K00276 AOC3; primary-amine oxidase [EC:1.4.3.21]
ko:K00457 HPD; 4-hydroxyphenylpyruvate dioxygenase [EC:1.13.11.27]
ko:K00487 CYP73A; trans-cinnamate 4-monooxygenase [EC:1.14.13.11]
ko:K00815 TAT; tyrosine aminotransferase [EC:2.6.1.5]
ko:K10775 PAL; phenylalanine ammonia-lyase [EC:4.3.1.24]
ko00904 Diterpenoid biosynthesis (5)
ko:K04120 E5.5.1.13; ent-copalyl diphosphate synthase [EC:5.5.1.13]
ko:K04125 E1.14.11.13; gibberellin 2-oxidase [EC:1.14.11.13]
ko:K14044 KSL8; stemar-13-ene synthase [EC:4.2.3.33]
ko:K14046 KSL4; syn-pimara-7,15-diene synthase [EC:4.2.3.35]
ko:K16084 CYP76M7; ent-cassa-12,15-diene 11-hydroxylase [EC:1.14.13.145]
ko00010 Glycolysis / Gluconeogenesis (5)
ko:K00001 E1.1.1.1; alcohol dehydrogenase [EC:1.1.1.1]
ko:K00128 ALDH; aldehyde dehydrogenase (NAD+) [EC:1.2.1.3]
ko:K00161 PDHA; pyruvate dehydrogenase E1 component alpha subunit [EC:1.2.4.1]
ko:K01623 ALDO; fructose-bisphosphate aldolase, class I [EC:4.1.2.13]
ko:K03841 FBP; fructose-1,6-bisphosphatase I [EC:3.1.3.11]
ko00052 Galactose metabolism (5)
ko:K01193 INV; beta-fructofuranosidase [EC:3.2.1.26]
ko:K01784 galE; UDP-glucose 4-epimerase [EC:5.1.3.2]
ko:K06617 E2.4.1.82; raffinose synthase [EC:2.4.1.82]
ko:K07407 E3.2.1.22B; alpha-galactosidase [EC:3.2.1.22]
ko:K18819 GOLS; inositol 3-alpha-galactosyltransferase [EC:2.4.1.123]
ko04626 Plant-pathogen interaction (5)
ko:K02183 CALM; calmodulin
ko:K13447 RBOH; respiratory burst oxidase [EC:1.6.3.- 1.11.1.-]
ko:K13448 CML; calcium-binding protein CML
ko:K13449 PR1; pathogenesis-related protein 1
ko:K13459 RPS2; disease resistance protein RPS2
ko04144 Endocytosis (4)
ko:K01115 PLD1_2; phospholipase D1/2 [EC:3.1.4.4]
ko:K03283 HSPA1_8; heat shock 70kDa protein 1/8
ko:K04646 CLTC; clathrin heavy chain
ko:K11866 STAMBP; STAM-binding protein [EC:3.4.19.12]
ko04016 MAPK signaling pathway - plant (4)
ko:K02183 CALM; calmodulin
ko:K03781 katE; catalase [EC:1.11.1.6]
ko:K13447 RBOH; respiratory burst oxidase [EC:1.6.3.- 1.11.1.-]
ko:K13449 PR1; pathogenesis-related protein 1
ko03320 PPAR signaling pathway (4)
ko:K00232 E1.3.3.6; acyl-CoA oxidase [EC:1.3.3.6]
ko:K01897 ACSL; long-chain acyl-CoA synthetase [EC:6.2.1.3]
ko:K08762 DBI; diazepam-binding inhibitor (GABA receptor modulator, acyl-CoA-binding protein)
ko:K08770 UBC; ubiquitin C
ko00130 Ubiquinone and other terpenoid-quinone biosynthesis (4)
ko:K00457 HPD; 4-hydroxyphenylpyruvate dioxygenase [EC:1.13.11.27]
ko:K00487 CYP73A; trans-cinnamate 4-monooxygenase [EC:1.14.13.11]
ko:K00815 TAT; tyrosine aminotransferase [EC:2.6.1.5]
ko:K01661 menB; naphthoate synthase [EC:4.1.3.36]
ko00280 Valine, leucine and isoleucine degradation (4)
ko:K00128 ALDH; aldehyde dehydrogenase (NAD+) [EC:1.2.1.3]
ko:K00166 BCKDHA; 2-oxoisovalerate dehydrogenase E1 component alpha subunit [EC:1.2.4.4]
ko:K00826 E2.6.1.42; branched-chain amino acid aminotransferase [EC:2.6.1.42]
ko:K00827 AGXT2; alanine-glyoxylate transaminase / (R)-3-amino-2-methylpropionate-pyruvate transaminase [EC:2.6.1.44 2.6.1.40]
ko04910 Insulin signaling pathway (4)
ko:K02183 CALM; calmodulin
ko:K03841 FBP; fructose-1,6-bisphosphatase I [EC:3.1.3.11]
ko:K07192 FLOT; flotillin
ko:K07199 PRKAB; 5'-AMP-activated protein kinase, regulatory beta subunit
ko00350 Tyrosine metabolism (4)
ko:K00001 E1.1.1.1; alcohol dehydrogenase [EC:1.1.1.1]
ko:K00276 AOC3; primary-amine oxidase [EC:1.4.3.21]
ko:K00457 HPD; 4-hydroxyphenylpyruvate dioxygenase [EC:1.13.11.27]
ko:K00815 TAT; tyrosine aminotransferase [EC:2.6.1.5]
ko00592 alpha-Linolenic acid metabolism (4)
ko:K00232 E1.3.3.6; acyl-CoA oxidase [EC:1.3.3.6]
ko:K01723 AOS; hydroperoxide dehydratase [EC:4.2.1.92]
ko:K05894 OPR; 12-oxophytodienoic acid reductase [EC:1.3.1.42]
ko:K10529 DOX1; alpha-dioxygenase [EC:1.-.-.-]
ko00030 Pentose phosphate pathway (4)
ko:K00615 E2.2.1.1; transketolase [EC:2.2.1.1]
ko:K01057 PGLS; 6-phosphogluconolactonase [EC:3.1.1.31]
ko:K01623 ALDO; fructose-bisphosphate aldolase, class I [EC:4.1.2.13]
ko:K03841 FBP; fructose-1,6-bisphosphatase I [EC:3.1.3.11]
ko00071 Fatty acid degradation (4)
ko:K00001 E1.1.1.1; alcohol dehydrogenase [EC:1.1.1.1]
ko:K00128 ALDH; aldehyde dehydrogenase (NAD+) [EC:1.2.1.3]
ko:K00232 E1.3.3.6; acyl-CoA oxidase [EC:1.3.3.6]
ko:K01897 ACSL; long-chain acyl-CoA synthetase [EC:6.2.1.3]
ko00260 Glycine, serine and threonine metabolism (4)
ko:K00276 AOC3; primary-amine oxidase [EC:1.4.3.21]
ko:K00306 PIPOX; sarcosine oxidase / L-pipecolate oxidase [EC:1.5.3.1 1.5.3.7]
ko:K00827 AGXT2; alanine-glyoxylate transaminase / (R)-3-amino-2-methylpropionate-pyruvate transaminase [EC:2.6.1.44 2.6.1.40]
ko:K00830 AGXT; alanine-glyoxylate transaminase / serine-glyoxylate transaminase / serine-pyruvate transaminase [EC:2.6.1.44 2.6.1.45 2.6.1.51]
ko05152 Tuberculosis (4)
ko:K02183 CALM; calmodulin
ko:K04718 SPHK; sphingosine kinase [EC:2.7.1.91]
ko:K04730 IRAK1; interleukin-1 receptor-associated kinase 1 [EC:2.7.11.1]
ko:K08064 NFYA; nuclear transcription factor Y, alpha
ko00860 Porphyrin and chlorophyll metabolism (4)
ko:K00218 E1.3.1.33; protochlorophyllide reductase [EC:1.3.1.33]
ko:K03403 chlH; magnesium chelatase subunit H [EC:6.6.1.1]
ko:K08099 E3.1.1.14; chlorophyllase [EC:3.1.1.14]
ko:K13606 NOL; chlorophyll(ide) b reductase [EC:1.1.1.294]
ko04142 Lysosome (3)
ko:K01373 CTSF; cathepsin F [EC:3.4.22.41]
ko:K04646 CLTC; clathrin heavy chain
ko:K10532 HGSNAT; heparan-alpha-glucosaminide N-acetyltransferase [EC:2.3.1.78]
ko04068 FoxO signaling pathway (3)
ko:K03781 katE; catalase [EC:1.11.1.6]
ko:K03875 SKP2; F-box and leucine-rich repeat protein 1 (S-phase kinase-associated protein 2)
ko:K07199 PRKAB; 5'-AMP-activated protein kinase, regulatory beta subunit
ko05133 Pertussis (3)
ko:K02183 CALM; calmodulin
ko:K04730 IRAK1; interleukin-1 receptor-associated kinase 1 [EC:2.7.11.1]
ko:K05765 CFL; cofilin
ko00680 Methane metabolism (3)
ko:K00830 AGXT; alanine-glyoxylate transaminase / serine-glyoxylate transaminase / serine-pyruvate transaminase [EC:2.6.1.44 2.6.1.45 2.6.1.51]
ko:K01623 ALDO; fructose-bisphosphate aldolase, class I [EC:4.1.2.13]
ko:K03841 FBP; fructose-1,6-bisphosphatase I [EC:3.1.3.11]
ko00520 Amino sugar and nucleotide sugar metabolism (3)
ko:K00975 glgC; glucose-1-phosphate adenylyltransferase [EC:2.7.7.27]
ko:K01183 E3.2.1.14; chitinase [EC:3.2.1.14]
ko:K01784 galE; UDP-glucose 4-epimerase [EC:5.1.3.2]
ko04666 Fc gamma R-mediated phagocytosis (3)
ko:K01115 PLD1_2; phospholipase D1/2 [EC:3.1.4.4]
ko:K04718 SPHK; sphingosine kinase [EC:2.7.1.91]
ko:K05765 CFL; cofilin
ko04141 Protein processing in endoplasmic reticulum (3)
ko:K03283 HSPA1_8; heat shock 70kDa protein 1/8
ko:K07953 SAR1; GTP-binding protein SAR1 [EC:3.6.5.-]
ko:K13993 HSP20; HSP20 family protein
ko05231 Choline metabolism in cancer (3)
ko:K01115 PLD1_2; phospholipase D1/2 [EC:3.1.4.4]
ko:K08202 SLC22A4_5; MFS transporter, OCT family, solute carrier family 22 (organic cation transporter), member 4/5
ko:K14156 CHK; choline/ethanolamine kinase [EC:2.7.1.32 2.7.1.82]
ko04024 cAMP signaling pathway (3)
ko:K00232 E1.3.3.6; acyl-CoA oxidase [EC:1.3.3.6]
ko:K01115 PLD1_2; phospholipase D1/2 [EC:3.1.4.4]
ko:K02183 CALM; calmodulin
ko04922 Glucagon signaling pathway (3)
ko:K00161 PDHA; pyruvate dehydrogenase E1 component alpha subunit [EC:1.2.4.1]
ko:K02183 CALM; calmodulin
ko:K07199 PRKAB; 5'-AMP-activated protein kinase, regulatory beta subunit
ko00561 Glycerolipid metabolism (3)
ko:K00128 ALDH; aldehyde dehydrogenase (NAD+) [EC:1.2.1.3]
ko:K07407 E3.2.1.22B; alpha-galactosidase [EC:3.2.1.22]
ko:K14457 MOGAT2; 2-acylglycerol O-acyltransferase 2 [EC:2.3.1.22]
ko04724 Glutamatergic synapse (3)
ko:K01115 PLD1_2; phospholipase D1/2 [EC:3.1.4.4]
ko:K01915 glnA; glutamine synthetase [EC:6.3.1.2]
ko:K14207 SLC38A2; solute carrier family 38 (sodium-coupled neutral amino acid transporter), member 2
ko00250 Alanine, aspartate and glutamate metabolism (3)
ko:K00827 AGXT2; alanine-glyoxylate transaminase / (R)-3-amino-2-methylpropionate-pyruvate transaminase [EC:2.6.1.44 2.6.1.40]
ko:K00830 AGXT; alanine-glyoxylate transaminase / serine-glyoxylate transaminase / serine-pyruvate transaminase [EC:2.6.1.44 2.6.1.45 2.6.1.51]
ko:K01915 glnA; glutamine synthetase [EC:6.3.1.2]
ko04120 Ubiquitin mediated proteolysis (3)
ko:K03875 SKP2; F-box and leucine-rich repeat protein 1 (S-phase kinase-associated protein 2)
ko:K10143 RFWD2; E3 ubiquitin-protein ligase RFWD2 [EC:2.3.2.27]
ko:K10144 RCHY1; RING finger and CHY zinc finger domain-containing protein 1 [EC:2.3.2.27]
ko00330 Arginine and proline metabolism (3)
ko:K00128 ALDH; aldehyde dehydrogenase (NAD+) [EC:1.2.1.3]
ko:K00472 P4HA; prolyl 4-hydroxylase [EC:1.14.11.2]
ko:K01581 E4.1.1.17; ornithine decarboxylase [EC:4.1.1.17]
ko00230 Purine metabolism (3)
ko:K00365 uaZ; urate oxidase [EC:1.7.3.3]
ko:K00759 APRT; adenine phosphoribosyltransferase [EC:2.4.2.7]
ko:K14641 APY1_2; apyrase [EC:3.6.1.5]
ko01212 Fatty acid metabolism (3)
ko:K00232 E1.3.3.6; acyl-CoA oxidase [EC:1.3.3.6]
ko:K01897 ACSL; long-chain acyl-CoA synthetase [EC:6.2.1.3]
ko:K03921 FAB2; acyl-[acyl-carrier-protein] desaturase [EC:1.14.19.2 1.14.19.11 1.14.19.26]
ko04213 Longevity regulating pathway - multiple species (3)
ko:K03283 HSPA1_8; heat shock 70kDa protein 1/8
ko:K03781 katE; catalase [EC:1.11.1.6]
ko:K07199 PRKAB; 5'-AMP-activated protein kinase, regulatory beta subunit
ko05162 Measles (3)
ko:K03283 HSPA1_8; heat shock 70kDa protein 1/8
ko:K04730 IRAK1; interleukin-1 receptor-associated kinase 1 [EC:2.7.11.1]
ko:K10144 RCHY1; RING finger and CHY zinc finger domain-containing protein 1 [EC:2.3.2.27]
ko00960 Tropane, piperidine and pyridine alkaloid biosynthesis (3)
ko:K00276 AOC3; primary-amine oxidase [EC:1.4.3.21]
ko:K00815 TAT; tyrosine aminotransferase [EC:2.6.1.5]
ko:K08081 TR1; tropinone reductase I [EC:1.1.1.206]
ko05169 Epstein-Barr virus infection (3)
ko:K03283 HSPA1_8; heat shock 70kDa protein 1/8
ko:K03875 SKP2; F-box and leucine-rich repeat protein 1 (S-phase kinase-associated protein 2)
ko:K04730 IRAK1; interleukin-1 receptor-associated kinase 1 [EC:2.7.11.1]
ko00910 Nitrogen metabolism (3)
ko:K01674 cah; carbonic anhydrase [EC:4.2.1.1]
ko:K01915 glnA; glutamine synthetase [EC:6.3.1.2]
ko:K10534 NR; nitrate reductase (NAD(P)H) [EC:1.7.1.1 1.7.1.2 1.7.1.3]
ko04727 GABAergic synapse (3)
ko:K01915 glnA; glutamine synthetase [EC:6.3.1.2]
ko:K14207 SLC38A2; solute carrier family 38 (sodium-coupled neutral amino acid transporter), member 2
ko:K15015 SLC32A; solute carrier family 32 (vesicular inhibitory amino acid transporter)
ko04152 AMPK signaling pathway (2)
ko:K03841 FBP; fructose-1,6-bisphosphatase I [EC:3.1.3.11]
ko:K07199 PRKAB; 5'-AMP-activated protein kinase, regulatory beta subunit
ko04612 Antigen processing and presentation (2)
ko:K03283 HSPA1_8; heat shock 70kDa protein 1/8
ko:K08064 NFYA; nuclear transcription factor Y, alpha
ko00945 Stilbenoid, diarylheptanoid and gingerol biosynthesis (2)
ko:K00487 CYP73A; trans-cinnamate 4-monooxygenase [EC:1.14.13.11]
ko:K00517 E1.14.-.-
ko00982 Drug metabolism - cytochrome P450 (2)
ko:K00001 E1.1.1.1; alcohol dehydrogenase [EC:1.1.1.1]
ko:K00799 GST; glutathione S-transferase [EC:2.5.1.18]
ko00600 Sphingolipid metabolism (2)
ko:K04718 SPHK; sphingosine kinase [EC:2.7.1.91]
ko:K07407 E3.2.1.22B; alpha-galactosidase [EC:3.2.1.22]
ko00310 Lysine degradation (2)
ko:K00128 ALDH; aldehyde dehydrogenase (NAD+) [EC:1.2.1.3]
ko:K00306 PIPOX; sarcosine oxidase / L-pipecolate oxidase [EC:1.5.3.1 1.5.3.7]
ko00061 Fatty acid biosynthesis (2)
ko:K01897 ACSL; long-chain acyl-CoA synthetase [EC:6.2.1.3]
ko:K03921 FAB2; acyl-[acyl-carrier-protein] desaturase [EC:1.14.19.2 1.14.19.11 1.14.19.26]
ko01040 Biosynthesis of unsaturated fatty acids (2)
ko:K00232 E1.3.3.6; acyl-CoA oxidase [EC:1.3.3.6]
ko:K03921 FAB2; acyl-[acyl-carrier-protein] desaturase [EC:1.14.19.2 1.14.19.11 1.14.19.26]
ko00950 Isoquinoline alkaloid biosynthesis (2)
ko:K00276 AOC3; primary-amine oxidase [EC:1.4.3.21]
ko:K00815 TAT; tyrosine aminotransferase [EC:2.6.1.5]
ko00625 Chloroalkane and chloroalkene degradation (2)
ko:K00001 E1.1.1.1; alcohol dehydrogenase [EC:1.1.1.1]
ko:K00128 ALDH; aldehyde dehydrogenase (NAD+) [EC:1.2.1.3]
ko04920 Adipocytokine signaling pathway (2)
ko:K01897 ACSL; long-chain acyl-CoA synthetase [EC:6.2.1.3]
ko:K07199 PRKAB; 5'-AMP-activated protein kinase, regulatory beta subunit
ko00020 Citrate cycle (TCA cycle) (2)
ko:K00025 MDH1; malate dehydrogenase [EC:1.1.1.37]
ko:K00161 PDHA; pyruvate dehydrogenase E1 component alpha subunit [EC:1.2.4.1]
ko01524 Platinum drug resistance (2)
ko:K00799 GST; glutathione S-transferase [EC:2.5.1.18]
ko:K14686 SLC31A1; solute carrier family 31 (copper transporter), member 1
ko04115 p53 signaling pathway (2)
ko:K10143 RFWD2; E3 ubiquitin-protein ligase RFWD2 [EC:2.3.2.27]
ko:K10144 RCHY1; RING finger and CHY zinc finger domain-containing protein 1 [EC:2.3.2.27]
ko05145 Toxoplasmosis (2)
ko:K03283 HSPA1_8; heat shock 70kDa protein 1/8
ko:K04730 IRAK1; interleukin-1 receptor-associated kinase 1 [EC:2.7.11.1]
ko04721 Synaptic vesicle cycle (2)
ko:K04646 CLTC; clathrin heavy chain
ko:K15015 SLC32A; solute carrier family 32 (vesicular inhibitory amino acid transporter)
ko04070 Phosphatidylinositol signaling system (2)
ko:K00913 ITPK1; inositol-1,3,4-trisphosphate 5/6-kinase / inositol-tetrakisphosphate 1-kinase [EC:2.7.1.159 2.7.1.134]
ko:K02183 CALM; calmodulin
ko05134 Legionellosis (2)
ko:K03283 HSPA1_8; heat shock 70kDa protein 1/8
ko:K07953 SAR1; GTP-binding protein SAR1 [EC:3.6.5.-]
ko00980 Metabolism of xenobiotics by cytochrome P450 (2)
ko:K00001 E1.1.1.1; alcohol dehydrogenase [EC:1.1.1.1]
ko:K00799 GST; glutathione S-transferase [EC:2.5.1.18]
ko04014 Ras signaling pathway (2)
ko:K01115 PLD1_2; phospholipase D1/2 [EC:3.1.4.4]
ko:K02183 CALM; calmodulin
ko04978 Mineral absorption (2)
ko:K00522 FTH1; ferritin heavy chain [EC:1.16.3.2]
ko:K14686 SLC31A1; solute carrier family 31 (copper transporter), member 1
ko01220 Degradation of aromatic compounds (2)
ko:K00001 E1.1.1.1; alcohol dehydrogenase [EC:1.1.1.1]
ko:K00487 CYP73A; trans-cinnamate 4-monooxygenase [EC:1.14.13.11]
ko04071 Sphingolipid signaling pathway (2)
ko:K01115 PLD1_2; phospholipase D1/2 [EC:3.1.4.4]
ko:K04718 SPHK; sphingosine kinase [EC:2.7.1.91]
ko00190 Oxidative phosphorylation (2)
ko:K01507 ppa; inorganic pyrophosphatase [EC:3.6.1.1]
ko:K01535 PMA1; H+-transporting ATPase [EC:3.6.3.6]
ko00410 beta-Alanine metabolism (2)
ko:K00128 ALDH; aldehyde dehydrogenase (NAD+) [EC:1.2.1.3]
ko:K00276 AOC3; primary-amine oxidase [EC:1.4.3.21]
ko00380 Tryptophan metabolism (2)
ko:K00128 ALDH; aldehyde dehydrogenase (NAD+) [EC:1.2.1.3]
ko:K03781 katE; catalase [EC:1.11.1.6]
ko04912 GnRH signaling pathway (2)
ko:K01115 PLD1_2; phospholipase D1/2 [EC:3.1.4.4]
ko:K02183 CALM; calmodulin
ko04722 Neurotrophin signaling pathway (2)
ko:K02183 CALM; calmodulin
ko:K04730 IRAK1; interleukin-1 receptor-associated kinase 1 [EC:2.7.11.1]
ko00480 Glutathione metabolism (2)
ko:K00799 GST; glutathione S-transferase [EC:2.5.1.18]
ko:K01581 E4.1.1.17; ornithine decarboxylase [EC:4.1.1.17]
ko04020 Calcium signaling pathway (2)
ko:K02183 CALM; calmodulin
ko:K04718 SPHK; sphingosine kinase [EC:2.7.1.91]
ko00051 Fructose and mannose metabolism (2)
ko:K01623 ALDO; fructose-bisphosphate aldolase, class I [EC:4.1.2.13]
ko:K03841 FBP; fructose-1,6-bisphosphatase I [EC:3.1.3.11]
ko00564 Glycerophospholipid metabolism (2)
ko:K01115 PLD1_2; phospholipase D1/2 [EC:3.1.4.4]
ko:K14156 CHK; choline/ethanolamine kinase [EC:2.7.1.32 2.7.1.82]
ko03040 Spliceosome (2)
ko:K03283 HSPA1_8; heat shock 70kDa protein 1/8
ko:K12872 RBM22; pre-mRNA-splicing factor RBM22/SLT11
ko04211 Longevity regulating pathway (2)
ko:K03781 katE; catalase [EC:1.11.1.6]
ko:K07199 PRKAB; 5'-AMP-activated protein kinase, regulatory beta subunit
ko04921 Oxytocin signaling pathway (2)
ko:K02183 CALM; calmodulin
ko:K07199 PRKAB; 5'-AMP-activated protein kinase, regulatory beta subunit
ko00903 Limonene and pinene degradation (2)
ko:K00128 ALDH; aldehyde dehydrogenase (NAD+) [EC:1.2.1.3]
ko:K00517 E1.14.-.-
ko04915 Estrogen signaling pathway (2)
ko:K02183 CALM; calmodulin
ko:K03283 HSPA1_8; heat shock 70kDa protein 1/8
ko00290 Valine, leucine and isoleucine biosynthesis (1)
ko:K00826 E2.6.1.42; branched-chain amino acid aminotransferase [EC:2.6.1.42]
ko01210 2-Oxocarboxylic acid metabolism (1)
ko:K00826 E2.6.1.42; branched-chain amino acid aminotransferase [EC:2.6.1.42]
ko01051 Biosynthesis of ansamycins (1)
ko:K00615 E2.2.1.1; transketolase [EC:2.2.1.1]
ko00720 Carbon fixation pathways in prokaryotes (1)
ko:K01006 ppdK; pyruvate, orthophosphate dikinase [EC:2.7.9.1]
ko04010 MAPK signaling pathway (1)
ko:K03283 HSPA1_8; heat shock 70kDa protein 1/8
ko04810 Regulation of actin cytoskeleton (1)
ko:K05765 CFL; cofilin
ko04066 HIF-1 signaling pathway (1)
ko:K00161 PDHA; pyruvate dehydrogenase E1 component alpha subunit [EC:1.2.4.1]
ko04723 Retrograde endocannabinoid signaling (1)
ko:K15015 SLC32A; solute carrier family 32 (vesicular inhibitory amino acid transporter)
ko04370 VEGF signaling pathway (1)
ko:K04718 SPHK; sphingosine kinase [EC:2.7.1.91]
ko04114 Oocyte meiosis (1)
ko:K02183 CALM; calmodulin
ko00040 Pentose and glucuronate interconversions (1)
ko:K01184 E3.2.1.15; polygalacturonase [EC:3.2.1.15]
ko04962 Vasopressin-regulated water reabsorption (1)
ko:K10418 DYNLL; dynein light chain LC8-type
ko04931 Insulin resistance (1)
ko:K07199 PRKAB; 5'-AMP-activated protein kinase, regulatory beta subunit
ko04970 Salivary secretion (1)
ko:K02183 CALM; calmodulin
ko05140 Leishmaniasis (1)
ko:K04730 IRAK1; interleukin-1 receptor-associated kinase 1 [EC:2.7.11.1]
ko03015 mRNA surveillance pathway (1)
ko:K03265 ETF1; peptide chain release factor subunit 1
ko03010 Ribosome (1)
ko:K02927 RP-L40e; large subunit ribosomal protein L40e
ko04932 Non-alcoholic fatty liver disease (NAFLD) (1)
ko:K07199 PRKAB; 5'-AMP-activated protein kinase, regulatory beta subunit
ko04720 Long-term potentiation (1)
ko:K02183 CALM; calmodulin
ko05206 MicroRNAs in cancer (1)
ko:K11592 DICER1; endoribonuclease Dicer [EC:3.1.26.-]
ko00062 Fatty acid elongation (1)
ko:K15397 KCS; 3-ketoacyl-CoA synthase [EC:2.3.1.199]
ko00300 Lysine biosynthesis (1)
ko:K10206 E2.6.1.83; LL-diaminopimelate aminotransferase [EC:2.6.1.83]
ko03018 RNA degradation (1)
ko:K12581 CNOT7_8; CCR4-NOT transcription complex subunit 7/8
ko00981 Insect hormone biosynthesis (1)
ko:K00128 ALDH; aldehyde dehydrogenase (NAD+) [EC:1.2.1.3]
ko00750 Vitamin B6 metabolism (1)
ko:K06215 pdxS; pyridoxal 5'-phosphate synthase pdxS subunit [EC:4.3.3.6]
ko00531 Glycosaminoglycan degradation (1)
ko:K10532 HGSNAT; heparan-alpha-glucosaminide N-acetyltransferase [EC:2.3.1.78]
ko00790 Folate biosynthesis (1)
ko:K18482 ADCL; 4-amino-4-deoxychorismate lyase [EC:4.1.3.38]
ko00232 Caffeine metabolism (1)
ko:K00365 uaZ; urate oxidase [EC:1.7.3.3]
ko00908 Zeatin biosynthesis (1)
ko:K13495 CISZOG; cis-zeatin O-glucosyltransferase [EC:2.4.1.215]
ko00900 Terpenoid backbone biosynthesis (1)
ko:K15891 FLDH; NAD+-dependent farnesol dehydrogenase [EC:1.1.1.354]
ko00363 Bisphenol degradation (1)
ko:K00517 E1.14.-.-
ko05010 Alzheimer's disease (1)
ko:K02183 CALM; calmodulin
ko00401 Novobiocin biosynthesis (1)
ko:K00815 TAT; tyrosine aminotransferase [EC:2.6.1.5]
ko00340 Histidine metabolism (1)
ko:K00128 ALDH; aldehyde dehydrogenase (NAD+) [EC:1.2.1.3]
ko05031 Amphetamine addiction (1)
ko:K02183 CALM; calmodulin
ko04072 Phospholipase D signaling pathway (1)
ko:K01115 PLD1_2; phospholipase D1/2 [EC:3.1.4.4]
ko00364 Fluorobenzoate degradation (1)
ko:K01061 E3.1.1.45; carboxymethylenebutenolidase [EC:3.1.1.45]
ko05204 Chemical carcinogenesis (1)
ko:K00799 GST; glutathione S-transferase [EC:2.5.1.18]
ko04973 Carbohydrate digestion and absorption (1)
ko:K01176 AMY; alpha-amylase [EC:3.2.1.1]
ko04261 Adrenergic signaling in cardiomyocytes (1)
ko:K02183 CALM; calmodulin
ko00626 Naphthalene degradation (1)
ko:K00001 E1.1.1.1; alcohol dehydrogenase [EC:1.1.1.1]
ko02020 Two-component system (1)
ko:K01915 glnA; glutamine synthetase [EC:6.3.1.2]
ko05214 Glioma (1)
ko:K02183 CALM; calmodulin
ko05222 Small cell lung cancer (1)
ko:K03875 SKP2; F-box and leucine-rich repeat protein 1 (S-phase kinase-associated protein 2)
ko00562 Inositol phosphate metabolism (1)
ko:K00913 ITPK1; inositol-1,3,4-trisphosphate 5/6-kinase / inositol-tetrakisphosphate 1-kinase [EC:2.7.1.159 2.7.1.134]
ko04916 Melanogenesis (1)
ko:K02183 CALM; calmodulin
ko05033 Nicotine addiction (1)
ko:K15015 SLC32A; solute carrier family 32 (vesicular inhibitory amino acid transporter)
ko00830 Retinol metabolism (1)
ko:K00001 E1.1.1.1; alcohol dehydrogenase [EC:1.1.1.1]
ko05016 Huntington's disease (1)
ko:K04646 CLTC; clathrin heavy chain
ko00965 Betalain biosynthesis (1)
ko:K15777 DOPA; 4,5-DOPA dioxygenase extradiol [EC:1.13.11.-]
ko04971 Gastric acid secretion (1)
ko:K02183 CALM; calmodulin
ko04712 Circadian rhythm - plant (1)
ko:K10143 RFWD2; E3 ubiquitin-protein ligase RFWD2 [EC:2.3.2.27]
ko04745 Phototransduction - fly (1)
ko:K02183 CALM; calmodulin
ko00532 Glycosaminoglycan biosynthesis - chondroitin sulfate / dermatan sulfate (1)
ko:K00771 XYLT; protein xylosyltransferase [EC:2.4.2.26]
ko04728 Dopaminergic synapse (1)
ko:K02183 CALM; calmodulin
ko00627 Aminobenzoate degradation (1)
ko:K00517 E1.14.-.-
ko05200 Pathways in cancer (1)
ko:K03875 SKP2; F-box and leucine-rich repeat protein 1 (S-phase kinase-associated protein 2)
ko04620 Toll-like receptor signaling pathway (1)
ko:K04730 IRAK1; interleukin-1 receptor-associated kinase 1 [EC:2.7.11.1]
ko00430 Taurine and hypotaurine metabolism (1)
ko:K10712 ADO; cysteamine dioxygenase [EC:1.13.11.19]
ko04212 Longevity regulating pathway - worm (1)
ko:K03781 katE; catalase [EC:1.11.1.6]
ko04740 Olfactory transduction (1)
ko:K02183 CALM; calmodulin
ko04064 NF-kappa B signaling pathway (1)
ko:K04730 IRAK1; interleukin-1 receptor-associated kinase 1 [EC:2.7.11.1]
ko05034 Alcoholism (1)
ko:K02183 CALM; calmodulin
ko04011 MAPK signaling pathway - yeast (1)
ko:K03781 katE; catalase [EC:1.11.1.6]
ko00770 Pantothenate and CoA biosynthesis (1)
ko:K00826 E2.6.1.42; branched-chain amino acid aminotransferase [EC:2.6.1.42]
ko00909 Sesquiterpenoid and triterpenoid biosynthesis (1)
ko:K15891 FLDH; NAD+-dependent farnesol dehydrogenase [EC:1.1.1.354]
ko05410 Hypertrophic cardiomyopathy (HCM) (1)
ko:K07199 PRKAB; 5'-AMP-activated protein kinase, regulatory beta subunit
ko04113 Meiosis - yeast (1)
ko:K10872 DMC1; meiotic recombination protein DMC1
ko04614 Renin-angiotensin system (1)
ko:K01322 PREP; prolyl oligopeptidase [EC:3.4.21.26]
ko05014 Amyotrophic lateral sclerosis (ALS) (1)
ko:K03781 katE; catalase [EC:1.11.1.6]
ko00591 Linoleic acid metabolism (1)
ko:K15718 LOX1_5; linoleate 9S-lipoxygenase [EC:1.13.11.58]
ko00400 Phenylalanine, tyrosine and tryptophan biosynthesis (1)
ko:K00815 TAT; tyrosine aminotransferase [EC:2.6.1.5]
ko00640 Propanoate metabolism (1)
ko:K00166 BCKDHA; 2-oxoisovalerate dehydrogenase E1 component alpha subunit [EC:1.2.4.4]
ko05164 Influenza A (1)
ko:K03283 HSPA1_8; heat shock 70kDa protein 1/8
ko05142 Chagas disease (American trypanosomiasis) (1)
ko:K04730 IRAK1; interleukin-1 receptor-associated kinase 1 [EC:2.7.11.1]
ko04744 Phototransduction (1)
ko:K02183 CALM; calmodulin
ko04210 Apoptosis (1)
ko:K01373 CTSF; cathepsin F [EC:3.4.22.41]
ko00941 Flavonoid biosynthesis (1)
ko:K00487 CYP73A; trans-cinnamate 4-monooxygenase [EC:1.14.13.11]
ko04360 Axon guidance (1)
ko:K05765 CFL; cofilin
ko00565 Ether lipid metabolism (1)
ko:K01115 PLD1_2; phospholipase D1/2 [EC:3.1.4.4]
ko04022 cGMP-PKG signaling pathway (1)
ko:K02183 CALM; calmodulin
ko04924 Renin secretion (1)
ko:K02183 CALM; calmodulin
ko04110 Cell cycle (1)
ko:K03875 SKP2; F-box and leucine-rich repeat protein 1 (S-phase kinase-associated protein 2)
ko05032 Morphine addiction (1)
ko:K15015 SLC32A; solute carrier family 32 (vesicular inhibitory amino acid transporter)
ko02024 Quorum sensing (1)
ko:K01897 ACSL; long-chain acyl-CoA synthetase [EC:6.2.1.3]
ko00920 Sulfur metabolism (1)
ko:K00640 cysE; serine O-acetyltransferase [EC:2.3.1.30]
ko04750 Inflammatory mediator regulation of TRP channels (1)
ko:K02183 CALM; calmodulin
ko04015 Rap1 signaling pathway (1)
ko:K02183 CALM; calmodulin
ko04624 Toll and Imd signaling pathway (1)
ko:K04730 IRAK1; interleukin-1 receptor-associated kinase 1 [EC:2.7.11.1]
ko05230 Central carbon metabolism in cancer (1)
ko:K00161 PDHA; pyruvate dehydrogenase E1 component alpha subunit [EC:1.2.4.1]
ko00361 Chlorocyclohexane and chlorobenzene degradation (1)
ko:K01061 E3.1.1.45; carboxymethylenebutenolidase [EC:3.1.1.45]
ko04925 Aldosterone synthesis and secretion (1)
ko:K02183 CALM; calmodulin
ko04964 Proximal tubule bicarbonate reclamation (1)
ko:K00025 MDH1; malate dehydrogenase [EC:1.1.1.37]
ko00623 Toluene degradation (1)
ko:K01061 E3.1.1.45; carboxymethylenebutenolidase [EC:3.1.1.45]
ko05203 Viral carcinogenesis (1)
ko:K03875 SKP2; F-box and leucine-rich repeat protein 1 (S-phase kinase-associated protein 2)
ko04150 mTOR signaling pathway (1)
ko:K03875 SKP2; F-box and leucine-rich repeat protein 1 (S-phase kinase-associated protein 2)
ko04710 Circadian rhythm (1)
ko:K07199 PRKAB; 5'-AMP-activated protein kinase, regulatory beta subunit
ko05168 Herpes simplex infection (1)
ko:K03875 SKP2; F-box and leucine-rich repeat protein 1 (S-phase kinase-associated protein 2)
ko04270 Vascular smooth muscle contraction (1)
ko:K02183 CALM; calmodulin
ko00460 Cyanoamino acid metabolism (1)
ko:K01188 E3.2.1.21; beta-glucosidase [EC:3.2.1.21]
ko00534 Glycosaminoglycan biosynthesis - heparan sulfate / heparin (1)
ko:K00771 XYLT; protein xylosyltransferase [EC:2.4.2.26]
ko03008 Ribosome biogenesis in eukaryotes (1)
ko:K03264 EIF6; translation initiation factor 6
ko00970 Aminoacyl-tRNA biosynthesis (1)
ko:K01870 IARS; isoleucyl-tRNA synthetase [EC:6.1.1.5]
ko00624 Polycyclic aromatic hydrocarbon degradation (1)
ko:K00517 E1.14.-.-
ko05111 Biofilm formation - Vibrio cholerae (1)
ko:K00640 cysE; serine O-acetyltransferase [EC:2.3.1.30]
ko04621 NOD-like receptor signaling pathway (1)
ko:K03671 trxA; thioredoxin 1
ko05100 Bacterial invasion of epithelial cells (1)
ko:K04646 CLTC; clathrin heavy chain
ko00053 Ascorbate and aldarate metabolism (1)
ko:K00128 ALDH; aldehyde dehydrogenase (NAD+) [EC:1.2.1.3]
ko00220 Arginine biosynthesis (1)
ko:K01915 glnA; glutamine synthetase [EC:6.3.1.2]
ko04975 Fat digestion and absorption (1)
ko:K14457 MOGAT2; 2-acylglycerol O-acyltransferase 2 [EC:2.3.1.22]
ko04974 Protein digestion and absorption (1)
ko:K14207 SLC38A2; solute carrier family 38 (sodium-coupled neutral amino acid transporter), member 2
ko00603 Glycosphingolipid biosynthesis - globo and isoglobo series (1)
ko:K07407 E3.2.1.22B; alpha-galactosidase [EC:3.2.1.22]
ko00240 Pyrimidine metabolism (1)
ko:K14641 APY1_2; apyrase [EC:3.6.1.5]
ko04713 Circadian entrainment (1)
ko:K02183 CALM; calmodulin
ko05146 Amoebiasis (1)
ko:K13963 SERPINB; serpin B
ko04961 Endocrine and other factor-regulated calcium reabsorption (1)
ko:K04646 CLTC; clathrin heavy chain
