# Supplementary material for: Transcriptional alterations reveal Bacillus amyloliquefaciens-rice cooperation under salt stress
Source: Sci Rep. 2019 Aug 15;9:11912. doi: 10.1038/s41598-019-48309-8 (PMC6695486; doi:10.1038/s41598-019-48309-8)
Supplement: Supplementary file 4 — Table S7 [file 41598_2019_48309_MOESM4_ESM.xlsx]

## Sheet: Table S7
GENES	Salt vs C	SN13R vs C	Salt+SN13R vs C	RAPDB	MSU	Function
OS01T0608101	-5.77604	2.20243		Os01g0608101	None
OS02T0306401	-4.83943	2.46428		Os02g0306401	LOC_Os02g20360.1	secondary metabolism.isoprenoids.tocopherol biosynthesis	moderately similar to ( 476) AT5G53970 | Symbols: | aminotransferase, putative | chr5:21910676-21912594 FORWARDvery weakly similar to (85.1) 1A12_CUCMA 1-aminocyclopropane-1-carboxylate synthase CMA101 (EC 4.4.1.14) (ACC synthase) (S-adenosyl-L-methionine methylthioadenosine-lyase) - Cucurbita maxima (Pumpkin) (Winter squash) COG0436 PRK09265 Aminotran_1_2 PRK05794 PRK08363 PRK06108 PRK05764 PRK0…
OS01T0642200	-4.43452	-3.23443	-7.76277	Os01g0642200	LOC_Os01g45470.1	not assigned.unknown	protein|expressed protein
OS03T0751200	-4.29901	2.009		Os03g0751200	None
OS12T0568500	-3.88941		-2.06098	Os12g0568500	LOC_Os12g38051.1	metal handling.binding, chelation and storage	protein|metallothionein, putative, expressed
OS07T0258400	-3.82709	2.69277	2.77095	Os07g0258400	LOC_Os07g15460.1	transport.metal	highly similar to ( 523) AT1G80830 | Symbols: NRAMP1, PMIT1, ATNRAMP1 | NRAMP1 (NATURAL RESISTANCE-ASSOCIATED MACROPHAGE PROTEIN 1); inorganic anion transmembrane transporter/ manganese ion transmembrane transporter/ metal ion transmembrane transporter | chr1:30373066-30375644 REVERSE Nramp PRK00701 MntH protein|metal transporter Nramp6, putative, expressed
OS07T0432333	-3.68459		-2.53607	Os07g0432333	LOC_Os07g25060.1	not assigned.unknown	protein|thionin-like peptide, putative, expressed
OS09T0472900	-3.65878	-3.27482	-3.2904	Os09g0472900	LOC_Os09g29710.1	cell wall.modification	weakly similar to ( 118) AT4G30380 | Symbols: EXLB2 | EXLB2 (EXPANSIN-LIKE B2 PRECURSOR) | chr4:14860486-14860994 FORWARD protein|beta-expansin precursor, putative, expressed
OS07T0432201	-3.4623		-2.13921	Os07g0432201	LOC_Os07g25050.1	not assigned.unknown	protein|thionin-like peptide, putative, expressed
OS07T0431160	-3.45758		-2.65913	Os07g0431160	LOC_Os07g24940.1	not assigned.unknown	Transposase_21 protein|transposon protein, putative, CACTA, En/Spm sub-class, expressed
OS03T0836800	-3.41648		-2.31905	Os03g0836800	LOC_Os03g62060.1	hormone metabolism.auxin.synthesis-degradation	moderately similar to ( 387) AT3G02875 | Symbols: ILR1 | ILR1 (IAA-LEUCINE RESISTANT 1); IAA-Leu conjugate hydrolase/ IAA-Phe conjugate hydrolase/ metallopeptidase | chr3:631993-633859 FORWARDAbgB Peptidase_M20 protein|hydrolase, putative, expressed
OS09T0522000	-3.38996	-3.54776	-3.13569	Os09g0522000	LOC_Os09g35010.1	RNA.regulation of transcription.AP2/EREBP, APETALA2/Ethylene-responsive element binding protein family	protein|dehydration-responsive element-binding protein, putative, expressed
OS03T0180800	-3.36266		-2.05291	Os03g0180800	LOC_Os03g08310.1	RNA.regulation of transcription.C2C2(Zn) CO-like, Constans-like zinc finger family	protein|ZIM domain containing protein, putative, expressed
OS03T0809000	-3.35931	-2.2505	-2.76317	Os03g0809000	LOC_Os03g59440.1	stress.biotic.PR-proteins	weakly similar to ( 154) AT4G38700 | Symbols: | disease resistance-responsive family protein | chr4:18076583-18077155 REVERSEDirigent protein|dirigent, putative, expressed
OS01T0191200	-3.33696	3.33416		Os01g0191200	LOC_Os01g09540.1	misc.acid and other phosphatases	weakly similar to ( 157) AT4G29260 | Symbols: | acid phosphatase class B family protein | chr4:14422310-14423409 REVERSEweakly similar to ( 169) VSPA_SOYBN Stem 28 kDa glycoprotein precursor (Vegetative storage protein A) - Glycine max (Soybean)Acid_phosphat_B protein|HAD superfamily phosphatase, putative, expressed
OS02T0301100	-3.22544		-4.72949	Os02g0301100	LOC_Os02g19820.1	development.unspecified	moderately similar to ( 221) AT4G10850 | Symbols: | nodulin MtN3 family protein | chr4:6675068-6676718 FORWARD MtN3_slv protein|nodulin MtN3 family protein, putative, expressed
OS02T0684100	-2.95245		-2.76964	Os02g0684100	LOC_Os02g45890.1	lipid metabolism.''exotics'' (steroids, squalene etc)	moderately similar to ( 263) AT2G03770 | Symbols: | sulfotransferase family protein | chr2:1150871-1151845 REVERSE Sulfotransfer_1 protein|sulfotransferase domain containing protein, expressed
OS06T0247900	-2.88878		-2.30449	Os06g0247900	LOC_Os06g13830.1	misc.gluco-, galacto- and mannosidases.endoglucanase	moderately similar to ( 395) AT2G32990 | Symbols: AtGH9B8 | AtGH9B8 (Arabidopsis thaliana glycosyl hydrolase 9B8); catalytic/ hydrolase, hydrolyzing O-glycosyl compounds | chr2:14003361-14005844 FORWARDhighly similar to ( 612) GUN16_ORYSA Endoglucanase 16 precursor (EC 3.2.1.4) (Endo-1,4-beta glucanase 16) - Oryza sativa (Rice)Glyco_hydro_9 protein|endoglucanase, putative, expressed
OS10T0538200	-2.80518	2.28155		Os10g0538200	LOC_Os10g39300.1	protein.degradation.aspartate protease	weakly similar to ( 162) AT2G03200 | Symbols: | aspartyl protease family protein | chr2:966506-967891 REVERSE protein|aspartic proteinase nepenthesin, putative, expressed
OS03T0226200	-2.80283	4.58951	3.8236	Os03g0226200	LOC_Os03g12510.1	redox.heme	moderately similar to ( 216) AT2G16060 | Symbols: GLB1, AHB1, ARATH GLB1, NSHB1, ATGLB1 | AHB1 (ARABIDOPSIS HEMOGLOBIN 1); oxygen binding / oxygen transporter | chr2:6982782-6983522 REVERSEmoderately similar to ( 318) HBL2_ORYSA Non-symbiotic hemoglobin 2 (rHb2) (ORYsa GLB1b) - Oryza sativa (Rice)globin protein|non-symbiotic hemoglobin 2, putative, expressed
OS11T0210600	-2.69464	-2.75088	-2.92885	Os11g0210600	LOC_Os11g10520.1	misc.alcohol dehydrogenases	highly similar to ( 612) AT1G77120 | Symbols: ADH1, ADH, ATADH, ATADH1 | ADH1 (ALCOHOL DEHYDROGENASE 1); alcohol dehydrogenase | chr1:28975509-28977216 FORWARDhighly similar to ( 659) ADH2_MAIZE Alcohol dehydrogenase 2 (EC 1.1.1.1) - Zea mays (Maize) AdhC Tdh AdhP tdh ADH_zinc_N PRK09422 Qor ADH_N PRK10309 PRK10083 protein|dehydrogenase, putative, expressed
OS01T0106400	-2.50837	3.58387	2.96615	Os01g0106400	LOC_Os01g01660.1	secondary metabolism.flavonoids.isoflavones.isoflavone reductase	moderately similar to ( 330) AT1G75280 | Symbols: | isoflavone reductase, putative | chr1:28252030-28253355 FORWARDmoderately similar to ( 397) IFRH_MAIZE Isoflavone reductase homolog IRL (EC 1.3.1.-) - Zea mays (Maize)NmrA protein|isoflavone reductase, putative, expressed
OS01T0309800	-2.48938	-2.48576	-2.93784	Os01g0309800	LOC_Os01g20830.1	transport.metal	protein|heavy metal-associated domain containing protein, expressed
OS01T0563000	-2.46753		-2.07233	Os01g0563000	LOC_Os01g38229.1	cell.cycle.peptidylprolyl isomerase	moderately similar to ( 323) AT3G25230 | Symbols: ROF1, ATFKBP62, FKBP62 | ROF1 (ROTAMASE FKBP 1); FK506 binding / calmodulin binding / peptidyl-prolyl cis-trans isomerase | chr3:9188257-9191175 FORWARDmoderately similar to ( 328) FKB70_WHEAT 70 kDa peptidyl-prolyl isomerase (EC 5.2.1.8) (Peptidyl-prolyl cis-trans isomerase) (PPIase) (Rotamase) - Triticum aestivum (Wheat) FKBP_C FkpA protein|pept…
OS07T0637700	-2.45965		-2.78162	Os07g0637700	LOC_Os07g44370.1	stress.biotic.PR-proteins	weakly similar to ( 152) AT1G64160 | Symbols: | disease resistance-responsive family protein / dirigent family protein | chr1:23814063-23814611 FORWARDweakly similar to ( 132) DR206_PEA Disease resistance response protein 206 - Pisum sativum (Garden pea)Dirigent protein|dirigent, putative, expressed
OS01T0173600	-2.43848	-3.46924	-4.87485	Os01g0173600	LOC_Os01g07850.1	Biodegradation of Xenobiotics.lactoylglutathione lyase	moderately similar to ( 213) AT1G80160 | Symbols: | lactoylglutathione lyase family protein / glyoxalase I family protein | chr1:30151280-30151930 FORWARD protein|glyoxalase family protein, putative, expressed
OS04T0641101	-2.42774	2.22799	2.43671	Os04g0641101	None
OS03T0181100	-2.40159		-2.78413	Os03g0181100	LOC_Os03g08330.1	RNA.regulation of transcription.C2C2(Zn) CO-like, Constans-like zinc finger family	protein|ZIM domain containing protein, putative, expressed
OS01T0522400	-2.39312		-2.85084	Os01g0522400	LOC_Os01g33869.1	not assigned.unknown	weakly similar to ( 187) AT5G18980 | Symbols: | binding | chr5:6334944-6337943 REVERSE protein|expressed protein
OS10T0503250	-2.38352	2.06951		Os10g0503250	None
OS07T0619200	-2.34428		-3.8096	Os07g0619200	LOC_Os07g42714.1	not assigned.unknown	protein|expressed protein
OS05T0563000	-2.33824	-2.21075		Os05g0563000	LOC_Os05g48850.1	development.unspecified	moderately similar to ( 332) AT4G28500 | Symbols: ANAC073, SND2 | ANAC073 (ARABIDOPSIS NAC DOMAIN CONTAINING PROTEIN 73); transcription activator/ transcription factor | chr4:14083014-14084266 FORWARDNAM protein|no apical meristem protein, putative, expressed
OS01T0644900	-2.3379		-2.4328	Os01g0644900	LOC_Os01g45720.1	not assigned.unknown	protein|expressed protein
OS04T0127200	-2.32664	-3.36167	-2.80703	Os04g0127200	LOC_Os04g03796.1	protein.degradation.subtilases	weakly similar to ( 137) AT4G10550 | Symbols: | subtilase family protein | chr4:6516613-6519513 REVERSE protein|OsSub37 - Putative Subtilisin homologue, expressed
OS07T0636800	-2.29442		-2.47482	Os07g0636800	LOC_Os07g44280.1	stress.biotic.PR-proteins	weakly similar to ( 151) AT1G64160 | Symbols: | disease resistance-responsive family protein / dirigent family protein | chr1:23814063-23814611 FORWARDweakly similar to ( 137) DR206_PEA Disease resistance response protein 206 - Pisum sativum (Garden pea)Dirigent protein|dirigent, putative, expressed
OS03T0379300	-2.28125	2.02664		Os03g0379300	LOC_Os03g26210.1	RNA.regulation of transcription.bHLH,Basic Helix-Loop-Helix family	very weakly similar to (91.3) AT3G47640 | Symbols: | basic helix-loop-helix (bHLH) family protein | chr3:17568035-17569101 FORWARD protein|helix-loop-helix DNA-binding domain containing protein, expressed
OS04T0423400	-2.25817		-3.18221	Os04g0423400	LOC_Os04g34600.1	not assigned.unknown	protein|abscisic stress-ripening, putative, expressed
OS10T0529300	-2.2579		-2.19437	Os10g0529300	LOC_Os10g38580.1	misc.glutathione S transferases	moderately similar to ( 213) AT1G10360 | Symbols: ATGSTU18, GST29 | ATGSTU18 (GLUTATHIONE S-TRANSFERASE TAU 18); glutathione transferase | chr1:3395738-3396806 REVERSEmoderately similar to ( 228) GSTU6_ORYSA Probable glutathione S-transferase GSTU6 (EC 2.5.1.18) (28 kDa cold-induced protein) - Oryza sativa (Rice) GST_C_Tau GST_N_Tau Gst protein|glutathione S-transferase, putative, expressed
OS11T0274700	-2.24177	-2.67811		Os11g0274700	LOC_Os11g17440.1	signalling.receptor kinases.S-locus glycoprotein like	weakly similar to ( 173) AT4G23320 | Symbols: | protein kinase family protein | chr4:12189182-12191626 REVERSEweakly similar to ( 127) NORK_MEDTR Nodulation receptor kinase precursor (EC 2.7.11.1) (Does not make infections protein 2) (Symbiosis receptor-like kinase) (MtSYMRK) - Medicago truncatula (Barrel medic) S_TKc S_TKc Pkinase TyrKc Pkinase_Tyr PTKc PTKc_Jak_rpt2 SPS1 PTKc_Tec_like PTKc_Srm_…
OS08T0519100	-2.19757		-2.2424	Os08g0519100	LOC_Os08g40720.1	misc.oxidases - copper, flavone etc.	moderately similar to ( 279) AT2G46760 | Symbols: | FAD-binding domain-containing protein | chr2:19213028-19215166 REVERSE GlcD FAD_binding_4 protein|FAD-binding and arabino-lactone oxidase domains containing protein, putative, expressed
OS12T0194900	-2.19729		-2.85535	Os12g0194900	LOC_Os12g09300.1	transport.amino acids	moderately similar to ( 318) AT5G49630 | Symbols: AAP6 | AAP6 (AMINO ACID PERMEASE 6); acidic amino acid transmembrane transporter/ amino acid transmembrane transporter/ neutral amino acid transmembrane transporter | chr5:20142681-20146441 REVERSE Aa_trans protein|amino acid transporter, putative, expressed
OS03T0822400	-2.11308		-2.19383	Os03g0822400	LOC_Os03g60760.1	not assigned.unknown	protein|expressed protein
OS10T0537800	-2.1013	2.81983		Os10g0537800	LOC_Os10g39260.1	protein.degradation.aspartate protease	weakly similar to ( 164) AT2G03200 | Symbols: | aspartyl protease family protein | chr2:966506-967891 REVERSE protein|aspartic proteinase nepenthesin, putative, expressed
OS01T0347600	-2.03042		-2.03195	Os01g0347600	LOC_Os01g24560.1	protein.degradation.cysteine protease	moderately similar to ( 286) AT3G19390 | Symbols: | cysteine proteinase, putative / thiol protease, putative | chr3:6723024-6724768 FORWARDmoderately similar to ( 273) ORYA_ORYSA Oryzain alpha chain precursor (EC 3.4.22.-) - Oryza sativa (Rice) Peptidase_C1A Peptidase_C1 Pept_C1 Peptidase_C1 Peptidase_C1A_CathepsinC Peptidase_C1A_CathepsinB Peptidase_C1A_CathepsinX protein|fruit bromelain precurs…
OS01T0710700	-2.02314		-3.31974	Os01g0710700	LOC_Os01g51360.1	lipid metabolism.lipid degradation.lipases.triacylglycerol lipase	moderately similar to ( 357) AT2G42690 | Symbols: | lipase, putative | chr2:17776356-17777682 REVERSE Lipase_3 Lipase_3 protein|lipase, putative, expressed
OS03T0637600	-2.01547		-2.15321	Os03g0637600	LOC_Os03g43650.1	cell wall.cell wall proteins.LRR	moderately similar to ( 317) AT4G18670 | Symbols: | protein binding / structural constituent of cell wall | chr4:10275918-10278491 REVERSEvery weakly similar to (91.3) RPK1_IPONI Receptor-like protein kinase precursor (EC 2.7.11.1) - Ipomoea nil (Japanese morning glory) (Pharbitis nil) protein|uncharacterized protein At4g06744 precursor, putative, expressed
OS12T0194950	-2.00236		-2.86271	Os12g0194950	None
OS03T0760200	2.01345		2.26383	Os03g0760200	LOC_Os03g55240.1	misc.cytochrome P450	moderately similar to ( 388) AT4G37320 | Symbols: CYP81D5 | CYP81D5; electron carrier/ heme binding / iron ion binding / monooxygenase/ oxygen binding | chr4:17559742-17561690 REVERSEmoderately similar to ( 269) C82A1_PEA Cytochrome P450 82A1 (EC 1.14.-.-) (CYPLXXXII) (Fragment) - Pisum sativum (Garden pea) p450 CypX protein|cytochrome P450, putative, expressed
OS04T0573000	2.01946		2.18925	Os04g0573000	LOC_Os04g48390.1	not assigned.unknown	highly similar to ( 900) AT1G63010 | Symbols: | SPX (SYG1/Pho81/XPR1) domain-containing protein | chr1:23347972-23351026 REVERSE SPX protein|uncharacterized membrane protein, putative, expressed
OS05T0405000	2.02269		2.08901	Os05g0405000	LOC_Os05g33570.1	gluconeogenese/ glyoxylate cycle.pyruvate dikinase	nearly identical (1470) AT4G15530 | Symbols: PPDK | PPDK (pyruvate orthophosphate dikinase); kinase/ pyruvate, phosphate dikinase | chr4:8864828-8870748 REVERSEnearly identical (1585) PPDK_MAIZE Pyruvate, phosphate dikinase, chloroplast precursor (EC 2.7.9.1) (Pyruvate, orthophosphate dikinase) - Zea mays (Maize)PRK09279 PpsA PRK05878 PEP-utilizers_C PPDK_N PRK06464 PtsA PtsP PRK11177 PEP-utilize…
OS03T0427300	2.03324	3.5462	3.15502	Os03g0427300	LOC_Os03g31360.1	development.storage proteins	moderately similar to ( 324) AT5G44120 | Symbols: CRA1, ATCRA1, CRU1 | CRA1 (CRUCIFERINA); nutrient reservoir | chr5:17756460-17757811 REVERSEhighly similar to ( 902) GLUA3_ORYSA Glutelin type-A 3 precursor [Contains: Glutelin type-A 3 acidic chain; Glutelin type-A 3 basic chain] - Oryza sativa (Rice)Cupin_1 protein|glutelin, putative, expressed
OS02T0612900	2.03526		4.43101	Os02g0612900	LOC_Os02g39930.1	transport.misc	moderately similar to ( 261) AT5G58070 | Symbols: ATTIL, TIL | TIL (TEMPERATURE-INDUCED LIPOCALIN); binding / transporter | chr5:23500512-23501156 REVERSE Lipocalin_2 Blc PRK10477 protein|OsTIL-1 Temperature-induced lipocalin-1, expressed
OS01T0303800	2.04076		2.08885	Os01g0303800	LOC_Os01g19820.1	hormone metabolism.ethylene.induced-regulated-responsive-activated	weakly similar to ( 140) AT3G62550 | Symbols: | universal stress protein (USP) family protein | chr3:23136194-23137074 FORWARDUsp USP_Like protein|universal stress protein domain containing protein, putative, expressed
OS01T0674450	2.04445		2.955	Os01g0674450	None
OS09T0367700	2.04651		3.76164	Os09g0367700	LOC_Os09g20220.1	misc.glutathione S transferases	moderately similar to ( 227) AT1G17180 | Symbols: ATGSTU25 | ATGSTU25 (GLUTATHIONE S-TRANSFERASE TAU 25); glutathione transferase | chr1:5872208-5872958 FORWARDmoderately similar to ( 231) GSTX4_TOBAC Probable glutathione S-transferase (EC 2.5.1.18) (Auxin-induced protein PCNT107) - Nicotiana tabacum (Common tobacco) GST_C_Tau GST_N_Tau Gst protein|glutathione S-transferase, putative, expressed
OS02T0767200	2.04856	2.44537	2.35804	Os02g0767200	LOC_Os02g52830.1	lipid metabolism.lipid degradation.lipases.triacylglycerol lipase	moderately similar to ( 455) AT5G42930 | Symbols: | triacylglycerol lipase | chr5:17210738-17214152 REVERSE Lipase_3 Lipase_3 Lipase protein|lipase, putative, expressed
OS01T0867300	2.04929		2.25369	Os01g0867300	LOC_Os01g64730.1	RNA.regulation of transcription.bZIP transcription factor family	weakly similar to ( 103) AT1G03970 | Symbols: GBF4 | GBF4; DNA binding / sequence-specific DNA binding / transcription factor | chr1:1018237-1019049 FORWARD protein|bZIP transcription factor domain containing protein, expressed
OS01T0114150	2.05561		2.1798	Os01g0114150	None
OS03T0306800	2.05646	-3.66867		Os03g0306800	LOC_Os03g19380.1	PS.calvin cycle	very weakly similar to ( 100) AT3G62410 | Symbols: CP12-2, CP12 | CP12-2; protein binding | chr3:23091006-23091401 FORWARDCP12 protein|calvin cycle protein CP12, putative, expressed
OS03T0341000	2.06381		2.17084	Os03g0341000	LOC_Os03g22170.1	RNA.regulation of transcription.AP2/EREBP, APETALA2/Ethylene-responsive element binding protein family	very weakly similar to (80.1) AT1G72360 | Symbols: | ethylene-responsive element-binding protein, putative | chr1:27241904-27242777 FORWARDAP2 AP2 protein|AP2 domain containing protein, expressed
OS01T0138800	2.06984		2.37952	Os01g0138800	LOC_Os01g04620.1	not assigned.unknown	highly similar to ( 540) AT5G38200 | Symbols: | hydrolase | chr5:15256383-15258474 FORWARDGATase1_2 COG2071 Peptidase_C26 protein|transposon protein, putative, unclassified, expressed
OS01T0638000	2.11843	2.57384	4.12942	Os01g0638000	LOC_Os01g45110.1	misc.UDP glucosyl and glucoronyl transferases	moderately similar to ( 347) AT2G15490 | Symbols: UGT73B4 | UGT73B4 (UDP-GLYCOSYLTRANSFERASE 73B4); UDP-glucosyltransferase/ UDP-glycosyltransferase/ quercetin 3-O-glucosyltransferase/ quercetin 7-O-glucosyltransferase/ transferase, transferring glycosyl groups | chr2:6761750-6763398 FORWARDweakly similar to ( 157) ZOX_PHAVU Zeatin O-xylosyltransferase (EC 2.4.2.40) (Zeatin O-beta-D-xylosyltransf…
OS02T0673100	2.15715	3.69135	2.91436	Os02g0673100	LOC_Os02g45160.1	not assigned.unknown	moderately similar to ( 380) AT4G00910 | Symbols: | unknown protein | chr4:389370-391287 REVERSE UPF0005 protein|aluminum-activated malate transporter, putative, expressed
OS01T0511100	2.15973		3.49413	Os01g0511100	LOC_Os01g32780.1	hormone metabolism.ethylene.induced-regulated-responsive-activated	weakly similar to ( 105) AT1G68300 | Symbols: | universal stress protein (USP) family protein | chr1:25598518-25599261 REVERSEUSP_Like Usp UspA protein|universal stress protein domain containing protein, putative, expressed
OS10T0576600	2.20796		2.51529	Os10g0576600	LOC_Os10g42610.1	not assigned.unknown	very weakly similar to (97.1) AT4G17940 | Symbols: | binding | chr4:9965787-9966778 FORWARD protein|expressed protein
OS07T0638100	2.20955	2.15862	2.13552	Os07g0638100	LOC_Os07g44410.1	not assigned.unknown	highly similar to ( 688) AT4G01870 | Symbols: | tolB protein-related | chr4:808473-810431 REVERSETolB protein|WD40-like Beta Propeller Repeat family protein, expressed
OS11T0171300	2.21524	-2.15988		Os11g0171300	LOC_Os11g07020.1	PS.calvin cycle.aldolase	moderately similar to ( 317) AT4G38970 | Symbols: | fructose-bisphosphate aldolase, putative | chr4:18163769-18165659 REVERSEmoderately similar to ( 395) ALFC_ORYSA Fructose-bisphosphate aldolase, chloroplast precursor (EC 4.1.2.13) (ALDP) - Oryza sativa (Rice) Glycolytic FBP_aldolase_I_a COG3588 FBP_aldolase_I protein|fructose-bisphospate aldolase isozyme, putative, expressed
OS06T0694200	2.22783	2.1172		Os06g0694200	LOC_Os06g47910.1	misc.GDSL-motif lipase	moderately similar to ( 247) AT1G28570 | Symbols: | GDSL-motif lipase, putative | chr1:10041838-10044112 REVERSEweakly similar to ( 115) EST_HEVBR Esterase precursor (EC 3.1.1.-) (Early nodule-specific protein homolog) (Latex allergen Hev b 13) - Hevea brasiliensis (Para rubber tree)SGNH_plant_lipase_like fatty_acyltransferase_like protein|GDSL-like lipase/acylhydrolase, putative, expressed
OS08T0445700	2.27177		2.16648	Os08g0445700	LOC_Os08g34580.1	minor CHO metabolism.trehalose.potential TPS/TPP	highly similar to ( 682) AT1G23870 | Symbols: ATTPS9, TPS9 | ATTPS9; transferase, transferring glycosyl groups / trehalose-phosphatase | chr1:8432695-8435506 FORWARD Glyco_transf_20 OtsA PRK10117 protein|trehalose-6-phosphate synthase, putative, expressed
OS10T0463800	2.27225		2.08803	Os10g0463800	LOC_Os10g32680.1	not assigned.unknown	moderately similar to ( 374) AT1G07040 | Symbols: | unknown protein | chr1:2161225-2163035 REVERSE protein|expressed protein
OS10T0376900	2.30695		2.42268	Os10g0376900	LOC_Os10g23050.1	RNA.regulation of transcription.bHLH,Basic Helix-Loop-Helix family	weakly similar to ( 175) AT1G72210 | Symbols: | basic helix-loop-helix (bHLH) family protein (bHLH096) | chr1:27180066-27182268 FORWARD protein|helix-loop-helix DNA-binding protein, putative, expressed
OS03T0663400	2.30888		2.25572	Os03g0663400	LOC_Os03g46060.1	stress.biotic	weakly similar to ( 169) AT4G11650 | Symbols: ATOSM34 | ATOSM34 (osmotin 34) | chr4:7025127-7026113 REVERSEweakly similar to ( 182) P21_SOYBN Protein P21 - Glycine max (Soybean)Thaumatin THN protein|thaumatin family domain containing protein, expressed
OS05T0438600	2.31221	2.05455	3.21864	Os05g0438600	LOC_Os05g36270.1	PS.calvin cycle.FBPase	moderately similar to ( 481) AT1G43670 | Symbols: | fructose-1,6-bisphosphatase, putative / D-fructose-1,6-bisphosphate 1-phosphohydrolase, putative / FBPase, putative | chr1:16468184-16470347 FORWARDhighly similar to ( 528) F16P2_SACHY Fructose-1,6-bisphosphatase, cytosolic (EC 3.1.3.11) (D-fructose-1,6-bisphosphate 1-phosphohydrolase) (FBPase) - Saccharum hybrid (Sugarcane) FBPase FBPase PRK092…
OS01T0214500	2.33381		3.55848	Os01g0214500	LOC_Os01g11600.1	not assigned.unknown	protein|expressed protein
OS01T0595600	2.33848	-2.56219		Os01g0595600	LOC_Os01g41240.1	not assigned.unknown	weakly similar to ( 191) AT3G24420 | Symbols: | hydrolase, alpha/beta fold family protein | chr3:8863111-8864883 REVERSEMhpC Abhydrolase_1 protein|hydrolase, alpha/beta fold family domain containing protein, expressed
OS10T0525000	2.36267	2.74123	3.64433	Os10g0525000	LOC_Os10g38110.1	misc.cytochrome P450	moderately similar to ( 461) AT2G45510 | Symbols: CYP704A2 | CYP704A2; electron carrier/ heme binding / iron ion binding / monooxygenase/ oxygen binding | chr2:18753085-18754944 FORWARDweakly similar to ( 110) C97B2_SOYBN Cytochrome P450 97B2 (EC 1.14.-.-) - Glycine max (Soybean) p450 CypX protein|cytochrome P450, putative, expressed
OS04T0617050	2.37186	3.05426	3.94226	Os04g0617050	LOC_Os04g52670.1	hormone metabolism.auxin.induced-regulated-responsive-activated	protein|OsSAUR21 - Auxin-responsive SAUR gene family member, expressed
OS04T0415800	2.38218		4.74275	Os04g0415800	LOC_Os04g33920.1	misc.protease inhibitor/seed storage/lipid transfer protein (LTP) family protein	weakly similar to ( 113) AT5G05960 | Symbols: | protease inhibitor/seed storage/lipid transfer protein (LTP) family protein | chr5:1790256-1790694 FORWARD protein|LTPL102 - Protease inhibitor/seed storage/LTP family protein precursor, expressed
OS07T0677600	2.39915		2.1464	Os07g0677600	LOC_Os07g48060.1	misc.peroxidases	moderately similar to ( 289) AT5G05340 | Symbols: | peroxidase, putative | chr5:1579142-1580819 REVERSEmoderately similar to ( 318) PER1_ARAHY Cationic peroxidase 1 precursor (EC 1.11.1.7) (PNPC1) - Arachis hypogaea (Peanut)secretory_peroxidase plant_peroxidase peroxidase protein|peroxidase precursor, putative, expressed
OS01T0283300	2.4223		2.22663	Os01g0283300	LOC_Os01g18080.1	not assigned.unknown	protein|retrotransposon protein, putative, unclassified, expressed
OS06T0682900	2.43195		2.51496	Os06g0682900	LOC_Os06g46900.1	stress.abiotic.heat	moderately similar to ( 280) AT4G21320 | Symbols: HSA32 | HSA32 (HEAT-STRESS-ASSOCIATED 32); catalytic | chr4:11340492-11341732 FORWARDComA COG1809 protein|phosphosulfolactate synthase-related protein, putative, expressed
OS02T0511400	2.44876	2.35636	3.48064	Os02g0511400	LOC_Os02g30714.1	misc.short chain dehydrogenase/reductase (SDR)	moderately similar to ( 300) AT5G50700 | Symbols: | short-chain dehydrogenase/reductase (SDR) family protein | chr5:20623259-20624995 REVERSE PRK06181 DltE COG4221 FabG fabG fabG fabG PRK12829 fabG PRK07109 PRK05872 PRK07024 PRK08324 PRK12828 fabG PRK12429 PRK07201 fabG PRK08213 PRK08251 PRK06200 PRK12826 PRK07825 PRK08267 PRK06500 PRK12939 PRK08643 PRK12935 PRK05855 PRK07063 PRK06194 PRK07478 PR…
OS11T0133001	2.46153		2.1148	Os11g0133001	LOC_Os11g03820.1	signalling.receptor kinases.S-locus glycoprotein like	moderately similar to ( 280) AT5G45790 | Symbols: | ubiquitin thiolesterase | chr5:18572473-18573664 FORWARDnearly identical (1009) KPRO_MAIZE Putative receptor protein kinase ZmPK1 precursor (EC 2.7.11.1) - Zea mays (Maize) Pkinase S_TKc Pkinase_Tyr S_TKc TyrKc PTKc PTKc_EGFR_like SPS1 PTKc_Itk PTKc_Src_like PTKc_Csk_like PTKc_Frk_like PTKc_EphR B_lectin PTKc_Jak_rpt2 PTKc_Ror PTKc_Tec_like PTKc…
OS02T0179600	2.46983	2.49654	5.71938	Os02g0179600	LOC_Os02g08330.1	not assigned.unknown	highly similar to ( 607) AT5G13210 | Symbols: | CONTAINS InterPro DOMAIN/s: Uncharacterized conserved protein UCP015417, vWA (InterPro:IPR011205), von Willebrand factor, type A (InterPro:IPR002035); BEST Arabidopsis thaliana protein match is: unknown protein (TAIR:AT3G24780.1); Has 250 Blast hits to 233 proteins in 28 species: Archae - 0; Bacteria - 8; Metazoa - 0; Fungi - 23; Plants - 45; Viruse…
OS04T0438600	2.48763	-2.34368	-2.31923	Os04g0438600	LOC_Os04g35790.1	lipid metabolism.lipid transfer proteins etc	weakly similar to ( 167) AT1G21360 | Symbols: GLTP2 | GLTP2 (glycolipid transfer protein 2); glycolipid binding / glycolipid transporter | chr1:7481365-7483237 FORWARD GLTP protein|GLTP domain containing protein, putative, expressed
OS11T0700900	2.49509	2.21709	3.99586	Os11g0700900	LOC_Os11g47500.1	stress.biotic	weakly similar to ( 173) AT5G24090 | Symbols: | acidic endochitinase (CHIB1) | chr5:8143805-8145153 REVERSEmoderately similar to ( 363) XIP1_ORYSA Xylanase inhibitor protein 1 precursor (Class III chitinase homolog a) (RIXI protein) - Oryza sativa (Rice) protein|glycosyl hydrolase, putative, expressed
OS04T0578550	2.51339		2.92581	Os04g0578550	None
OS07T0643500	2.54274		2.22994	Os07g0643500	None
OS02T0671100	2.55494		2.33085	Os02g0671100	LOC_Os02g44990.1	not assigned.unknown	protein|OsFBDUF13 - F-box and DUF domain containing protein, expressed
OS02T0205200	2.55883		3.11924	Os02g0205200	LOC_Os02g11040.1	not assigned.unknown	moderately similar to ( 354) AT4G32460 | Symbols: | FUNCTIONS IN: molecular_function unknown; INVOLVED IN: biological_process unknown; LOCATED IN: plant-type cell wall; EXPRESSED IN: 24 plant structures; EXPRESSED DURING: 15 growth stages; CONTAINS InterPro DOMAIN/s: Protein of unknown function DUF642 (InterPro:IPR006946), Galactose-binding like (InterPro:IPR008979); BEST Arabidopsis thaliana pro…
OS11T0211800	2.57521		2.91569	Os11g0211800	LOC_Os11g10590.1	not assigned.unknown	protein|expressed protein
OS01T0805200	2.58224	-2.24677		Os01g0805200	LOC_Os01g59080.1	not assigned.unknown	weakly similar to ( 114) AT3G17930 | Symbols: | unknown protein | chr3:6142307-6143246 REVERSE protein|expressed protein
OS05T0550600	2.5927	2.76681	5.92845	Os05g0550600	LOC_Os05g47730.1	not assigned.unknown	nsLTP2 protein|LTPL153 - Protease inhibitor/seed storage/LTP family protein precursor, expressed
OS01T0760000	2.62043	2.26946	3.38182	Os01g0760000	LOC_Os01g55510.1	cell.organisation	weakly similar to ( 144) AT1G52240 | Symbols: ATROPGEF11, ROPGEF11 | ROPGEF11 (RHO GUANYL-NUCLEOTIDE EXCHANGE FACTOR 11); Rho guanyl-nucleotide exchange factor | chr1:19458844-19459235 REVERSEvery weakly similar to (82.8) DYL1_CHLRE Dynein 8 kDa light chain, flagellar outer arm - Chlamydomonas reinhardtii Dynein_light protein|dynein light chain type 1 domain containing protein, expressed
OS05T0381400	2.63842		2.83159	Os05g0381400	LOC_Os05g31670.1	transport.misc	weakly similar to ( 151) AT1G04560 | Symbols: | AWPM-19-like membrane family protein | chr1:1245070-1245888 FORWARDAWPM-19 protein|AWPM-19-like membrane family protein, putative, expressed
OS05T0244700	2.65335		4.14633	Os05g0244700	LOC_Os05g15530.1	misc.aminotransferases.aminotransferase class IV family protein	moderately similar to ( 295) AT5G57850 | Symbols: | aminotransferase class IV family protein | chr5:23435548-23437287 REVERSE ADCL_like PLPDE_IV D-AAT_like IlvE PRK06680 PRK08320 Aminotran_4 PRK12479 PRK12400 PRK07650 PRK06092 protein|aminotransferase domain containing protein, putative, expressed
OS10T0515200	2.70257	2.10513	2.66214	Os10g0515200	LOC_Os10g37110.1	misc.cytochrome P450	moderately similar to ( 460) AT1G64940 | Symbols: CYP89A6 | CYP89A6; electron carrier/ heme binding / iron ion binding / monooxygenase/ oxygen binding | chr1:24123789-24125324 FORWARDmoderately similar to ( 322) C77A3_SOYBN Cytochrome P450 77A3 (EC 1.14.-.-) - Glycine max (Soybean) p450 CypX protein|transposon protein, putative, unclassified, expressed
OS02T0218700	2.70908		2.28474	Os02g0218700	LOC_Os02g12680.1	hormone metabolism.jasmonate.synthesis-degradation.allene oxidase synthase	moderately similar to ( 386) AT5G42650 | Symbols: AOS, CYP74A, DDE2 | AOS (ALLENE OXIDE SYNTHASE); allene oxide synthase/ hydro-lyase/ oxygen binding | chr5:17097803-17099359 REVERSEhighly similar to ( 870) C74A3_ORYSA Cytochrome P450 74A3 (EC 4.2.1.92) (Allene oxide synthase 3) (Hydroperoxide dehydrase 3) - Oryza sativa (Rice) protein|cytochrome P450, putative, expressed
OS04T0508500	2.72361		3.23711	Os04g0508500	LOC_Os04g42950.1	RNA.regulation of transcription.MYB domain transcription factor family	moderately similar to ( 204) AT4G13480 | Symbols: AtMYB79 | AtMYB79 (myb domain protein 79); DNA binding / transcription factor | chr4:7836675-7837653 FORWARDweakly similar to ( 157) MYBA2_ORYSA Myb-related protein MYBAS2 - Oryza sativa (Rice) protein|MYB family transcription factor, putative, expressed
OS06T0698300	2.74789		3.68887	Os06g0698300	LOC_Os06g48300.1	protein.postranslational modification	moderately similar to ( 414) AT4G31750 | Symbols: WIN2 | WIN2 (HOPW1-1-INTERACTING 2); protein serine/threonine phosphatase | chr4:15364657-15367207 REVERSE PP2Cc PP2Cc PP2C PTC1 protein|protein phosphatase 2C, putative, expressed
OS08T0458200	2.78682		2.60646	Os08g0458200	LOC_Os08g35630.1	not assigned.unknown	protein|MTD1, putative, expressed
OS04T0541700	2.83636		3.0894	Os04g0541700	LOC_Os04g45810.1	RNA.regulation of transcription.HB,Homeobox transcription factor family	weakly similar to ( 114) AT2G46680 | Symbols: ATHB-7, ATHB7 | ATHB-7 (ARABIDOPSIS THALIANA HOMEOBOX 7); transcription activator/ transcription factor | chr2:19165777-19166773 REVERSE protein|homeobox associated leucine zipper, putative, expressed
OS06T0356800	2.84405		2.38281	Os06g0356800	LOC_Os06g25010.1	stress.biotic	weakly similar to ( 123) AT5G24090 | Symbols: | acidic endochitinase (CHIB1) | chr5:8143805-8145153 REVERSEmoderately similar to ( 324) XIP1_WHEAT Xylanase inhibitor protein 1 precursor (Class III chitinase homolog) (XIP-I protein) - Triticum aestivum (Wheat) protein|glycosyl hydrolase, putative, expressed
OS03T0150901	2.87802	3.45197	3.38782	Os03g0150901	None
OS05T0426000	2.88037		2.80582	Os05g0426000	LOC_Os05g35140.1	development.unspecified	moderately similar to ( 259) AT1G21460 | Symbols: | nodulin MtN3 family protein | chr1:7512030-7513281 REVERSE MtN3_slv protein|nodulin MtN3 family protein, putative, expressed
OS12T0455000	2.88803	3.12401	4.45046	Os12g0455000	LOC_Os12g26960.1	not assigned.unknown	protein|THION34 - Plant thionin family protein precursor, expressed
OS02T0168100	2.94264		2.56557	Os02g0168100	LOC_Os02g07160.1	secondary metabolism.isoprenoids.tocopherol biosynthesis.hydroxyphenylpyruvate dioxygenase	moderately similar to ( 417) AT1G06570 | Symbols: PDS1, HPD | PDS1 (PHYTOENE DESATURATION 1); 4-hydroxyphenylpyruvate dioxygenase | chr1:2012173-2013543 REVERSEhighly similar to ( 507) HPPD_HORVU 4-hydroxyphenylpyruvate dioxygenase (EC 1.13.11.27) (4HPPD) (HPD) (HPPDase) (4-hydroxyphenylpyruvic acid oxidase) - Hordeum vulgare (Barley) COG3185 protein|glyoxalase family protein, putative, expressed
OS03T0807900	2.95994		2.71839	Os03g0807900	LOC_Os03g59320.1	not assigned.unknown	moderately similar to ( 206) AT5G19855 | Symbols: | unknown protein | chr5:6712166-6713445 REVERSE protein|expressed protein
OS05T0525900	3.01282		2.13384	Os05g0525900	LOC_Os05g45020.1	RNA.regulation of transcription.C3H zinc finger family	weakly similar to ( 137) AT1G03790 | Symbols: SOM | SOM (SOMNUS); nucleic acid binding / transcription factor | chr1:954589-955770 FORWARD protein|zinc finger/CCCH transcription factor, putative, expressed
OS03T0432100	3.01316		2.55325	Os03g0432100	LOC_Os03g31750.1	gluconeogenese/ glyoxylate cycle.pyruvate dikinase	nearly identical (1387) AT4G15530 | Symbols: PPDK | PPDK (pyruvate orthophosphate dikinase); kinase/ pyruvate, phosphate dikinase | chr4:8864828-8870748 REVERSEnearly identical (1457) PPDK_MAIZE Pyruvate, phosphate dikinase, chloroplast precursor (EC 2.7.9.1) (Pyruvate, orthophosphate dikinase) - Zea mays (Maize)PRK09279 PpsA PRK05878 PEP-utilizers_C PPDK_N PRK06464 PtsA PtsP PRK11177 PEP-utilize…
OS08T0502700	3.01389	-2.09398		Os08g0502700	LOC_Os08g39300.1	amino acid metabolism.synthesis.serine-glycine-cysteine group.glycine.serine glyoxylate aminotransferase	moderately similar to ( 259) AT2G13360 | Symbols: AGT, AGT1 | AGT (ALANINE:GLYOXYLATE AMINOTRANSFERASE); alanine-glyoxylate transaminase/ serine-glyoxylate transaminase/ serine-pyruvate transaminase | chr2:5539417-5540902 REVERSE COG0075 protein|aminotransferase, putative, expressed
OS02T0791700	3.0198		2.13465	Os02g0791700	LOC_Os02g54900.1	protein.postranslational modification	highly similar to ( 682) AT1G79640 | Symbols: | ATP binding / kinase/ protein kinase/ protein serine/threonine kinase/ protein tyrosine kinase | chr1:29966913-29971387 REVERSEweakly similar to ( 149) M2K1_ORYSA Mitogen-activated protein kinase kinase 1 (EC 2.7.12.2) (MAP kinase kinase 1) (MAPKK1) (OsMEK1) - Oryza sativa (Rice) S_TKc S_TKc Pkinase Pkinase_Tyr PTKc SPS1 TyrKc PTKc_Tec_like PTKc_Jak…
OS12T0478200	3.08841	5.93523	6.89923	Os12g0478200	LOC_Os12g29400.1	hormone metabolism.abscisic acid.induced-regulated-responsive-activated	moderately similar to ( 265) AT5G13200 | Symbols: | GRAM domain-containing protein / ABA-responsive protein-related | chr5:4207081-4208079 FORWARD protein|GRAM domain containing protein, expressed
OS04T0380400	3.09275	2.74993	3.76591	Os04g0380400	None
OS01T0832600	3.09682		3.04673	Os01g0832600	LOC_Os01g61610.1	hormone metabolism.ethylene.synthesis-degradation	moderately similar to ( 433) AT5G05600 | Symbols: | oxidoreductase, 2OG-Fe(II) oxygenase family protein | chr5:1672266-1674602 FORWARDmoderately similar to ( 218) LDOX_MALDO Leucoanthocyanidin dioxygenase (EC 1.14.11.19) (LDOX) (Leucocyanidin oxygenase) (Leucoanthocyanidin hydroxylase) (Anthocyanidin synthase) - Malus domestica (Apple) (Malus sylvestris) PcbC 2OG-FeII_Oxy protein|flavonol synthas…
OS04T0567350	3.17969	3.3944	2.85461	Os04g0567350	None
OS12T0567500	3.24384		3.19776	Os12g0567500	LOC_Os12g37980.1	signalling.receptor kinases.misc	highly similar to ( 598) AT4G29990 | Symbols: | light repressible receptor protein kinase | chr4:14665802-14669438 REVERSEmoderately similar to ( 245) NORK_MEDTR Nodulation receptor kinase precursor (EC 2.7.11.1) (Does not make infections protein 2) (Symbiosis receptor-like kinase) (MtSYMRK) - Medicago truncatula (Barrel medic) Pkinase_Tyr TyrKc PTKc S_TKc S_TKc Pkinase PTKc_Csk_like PTKc_Fes_lik…
OS12T0495525	3.25412		3.27298	Os12g0495525	None
OS12T0183100	3.27368		2.35566	Os12g0183100	LOC_Os12g08260.1
OS04T0567200	3.2783	3.50882	2.97823	Os04g0567200	LOC_Os04g47930.1	not assigned.unknown	moderately similar to ( 364) AT4G00910 | Symbols: | unknown protein | chr4:389370-391287 REVERSE UPF0005 protein|aluminum-activated malate transporter, putative, expressed
OS05T0421600	3.2898		2.7921	Os05g0421600	LOC_Os05g34830.1	development.unspecified	moderately similar to ( 207) AT1G01720 | Symbols: ATAF1, ANAC002 | ATAF1; transcription activator/ transcription factor | chr1:268471-269514 FORWARDmoderately similar to ( 257) NAC48_ORYSA NAC domain-containing protein 48 (ONAC048) - Oryza sativa (Rice)NAM protein|No apical meristem protein, putative, expressed
OS12T0147200	3.30529		5.56733	Os12g0147200	LOC_Os12g05210.1	not assigned.unknown	very weakly similar to (87.8) AT3G10020 | Symbols: | unknown protein | chr3:3091131-3091674 REVERSE protein|expressed protein
OS08T0539200	3.30713	3.75087	4.99248	Os08g0539200	LOC_Os08g42630.1	not assigned.unknown	protein|expressed protein
OS05T0526900	3.31783		3.2808	Os05g0526900	LOC_Os05g45090.1	misc.UDP glucosyl and glucoronyl transferases	moderately similar to ( 271) AT3G16520 | Symbols: UGT88A1 | UDP-glucoronosyl/UDP-glucosyl transferase family protein | chr3:5618847-5620833 REVERSEweakly similar to ( 156) ZOX_PHAVU Zeatin O-xylosyltransferase (EC 2.4.2.40) (Zeatin O-beta-D-xylosyltransferase) - Phaseolus vulgaris (Kidney bean) (French bean) UDPGT protein|anthocyanidin 5,3-O-glucosyltransferase, putative, expressed
OS10T0177200	3.33488		3.31804	Os10g0177200	LOC_Os10g09850.1	signalling.calcium	moderately similar to ( 343) AT4G38810 | Symbols: | calcium-binding EF hand family protein | chr4:18115607-18118860 REVERSE protein|EF hand family protein, putative, expressed
OS02T0618400	3.45299		3.33795	Os02g0618400	LOC_Os02g40530.1	RNA.regulation of transcription.MYB domain transcription factor family	moderately similar to ( 209) AT4G13480 | Symbols: AtMYB79 | AtMYB79 (myb domain protein 79); DNA binding / transcription factor | chr4:7836675-7837653 FORWARDweakly similar to ( 160) MYBA2_ORYSA Myb-related protein MYBAS2 - Oryza sativa (Rice) protein|MYB family transcription factor, putative, expressed
OS09T0109600	3.48427		3.32702	Os09g0109600	LOC_Os09g02180.1	not assigned.unknown	protein|expressed protein
OS09T0400600	3.57087		2.89393	Os09g0400600	LOC_Os09g23595.1	not assigned.unknown	protein|expressed protein
OS02T0730000	3.59511		3.26497	Os02g0730000	LOC_Os02g49720.1	fermentation.aldehyde dehydrogenase	highly similar to ( 783) AT1G23800 | Symbols: ALDH2B7, ALDH2B | ALDH2B7; 3-chloroallyl aldehyde dehydrogenase/ aldehyde dehydrogenase (NAD) | chr1:8412238-8414804 REVERSEmoderately similar to ( 334) BADH_SPIOL Betaine-aldehyde dehydrogenase, chloroplast precursor (EC 1.2.1.8) (BADH) - Spinacia oleracea (Spinach) Aldedh PutA PRK09847 PRK10090 gabD2 gabD PRK03137 gabD1 PRK11904 PRK11905 COG4230 put…
OS10T0454300	3.62376		2.53283	Os10g0454300	LOC_Os10g31670.1	not assigned.unknown	protein|retrotransposon protein, putative, unclassified, expressed
OS02T0586900	3.67367		3.20003	Os02g0586900	LOC_Os02g37480.1	not assigned.unknown	protein|glycine-rich cell wall structural protein precursor, putative, expressed
OS09T0526700	3.67987		2.89714	Os09g0526700	LOC_Os09g35800.1	cell wall.precursor synthesis.UGE	highly similar to ( 531) AT1G12780 | Symbols: UGE1 | UGE1 (UDP-D-glucose/UDP-D-galactose 4-epimerase 1); UDP-glucose 4-epimerase/ protein dimerization | chr1:4356124-4358120 REVERSEhighly similar to ( 536) GALE1_PEA UDP-glucose 4-epimerase (EC 5.1.3.2) (Galactowaldenase) (UDP-galactose 4-epimerase) - Pisum sativum (Garden pea) GalE PRK10675 WcaG Epimerase RfbB Gmd PRK10217 protein|UDP-glucose 4-e…
OS11T0701500	3.6965	2.39654	4.6703	Os11g0701500	LOC_Os11g47560.1	stress.biotic	weakly similar to ( 169) AT5G24090 | Symbols: | acidic endochitinase (CHIB1) | chr5:8143805-8145153 REVERSEmoderately similar to ( 386) XIP2_ORYSA Xylanase inhibitor protein 2 precursor (Class III chitinase homolog h) - Oryza sativa (Rice) protein|glycosyl hydrolase, putative, expressed
OS01T0844300	3.71392		3.13192	Os01g0844300	LOC_Os01g62610.1	protein.folding	weakly similar to ( 196) AT3G55520 | Symbols: | immunophilin, putative / FKBP-type peptidyl-prolyl cis-trans isomerase, putative | chr3:20594177-20595128 FORWARDvery weakly similar to (90.9) FKB70_WHEAT 70 kDa peptidyl-prolyl isomerase (EC 5.2.1.8) (Peptidyl-prolyl cis-trans isomerase) (PPIase) (Rotamase) - Triticum aestivum (Wheat) FKBP_C FkpA protein|peptidyl-prolyl cis-trans isomerase, FKBP-ty…
OS01T0392600	3.76493		2.41512	Os01g0392600	LOC_Os01g29804.1	not assigned.unknown	protein|expressed protein
OS05T0542500	3.88715		4.76263	Os05g0542500	LOC_Os05g46480.1	not assigned.unknown	protein|late embryogenesis abundant protein, group 3, putative, expressed
OS03T0826800	3.93777		2.36243	Os03g0826800	LOC_Os03g61150.1	not assigned.unknown	protein|expressed protein
OS11T0147150	4.0256	4.64325	5.86021	Os11g0147150	None
OS07T0290500	4.11056		4.24288	Os07g0290500	LOC_Os07g19000.1	not assigned.unknown	protein|LTPL41 - Protease inhibitor/seed storage/LTP family protein precursor, expressed
OS10T0360175	4.16851	2.70285	3.93705	Os10g0360175	None
OS04T0513400	4.30716		4.44028	Os04g0513400	LOC_Os04g43390.1	misc.gluco-, galacto- and mannosidases	moderately similar to ( 491) AT4G21760 | Symbols: BGLU47 | BGLU47 (Beta-glucosidase 47); catalytic/ cation binding / hydrolase, hydrolyzing O-glycosyl compounds | chr4:11561229-11563871 FORWARDmoderately similar to ( 341) BGLC_MAIZE Beta-glucosidase, chloroplast precursor (EC 3.2.1.21) (Gentiobiase) (Cellobiase) (Beta-D-glucoside glucohydrolase) - Zea mays (Maize) Glyco_hydro_1 BglB celA PRK09852…
OS10T0492900	4.32288	2.45853	4.38319	Os10g0492900	LOC_Os10g35070.1	minor CHO metabolism.galactose.alpha-galactosidases	moderately similar to ( 396) AT5G08380 | Symbols: AtAGAL1 | AtAGAL1 (Arabidopsis thaliana ALPHA-GALACTOSIDASE 1); alpha-galactosidase/ catalytic/ hydrolase, hydrolyzing O-glycosyl compounds | chr5:2694851-2697616 REVERSEmoderately similar to ( 345) AGAL_ORYSA Alpha-galactosidase precursor (EC 3.2.1.22) (Melibiase) (Alpha-D-galactoside galactohydrolase) - Oryza sativa (Rice) Melibiase protein|alph…
OS02T0828200	4.3434		3.45025	Os02g0828200	LOC_Os02g58150.1	not assigned.unknown	highly similar to ( 505) AT3G19990 | Symbols: | unknown protein | chr3:6965671-6967102 FORWARD protein|expressed protein
OS06T0246500	4.4595		5.37448	Os06g0246500	LOC_Os06g13720.1	TCA / org. transformation.TCA.pyruvate DH.E1	highly similar to ( 571) AT1G59900 | Symbols: AT-E1 ALPHA | AT-E1 ALPHA; oxidoreductase, acting on the aldehyde or oxo group of donors, disulfide as acceptor / pyruvate dehydrogenase (acetyl-transferring) | chr1:22051368-22053660 FORWARDhighly similar to ( 565) ODPA_PEA Pyruvate dehydrogenase E1 component subunit alpha, mitochondrial precursor (EC 1.2.4.1) (PDHE1-A) - Pisum sativum (Garden pea) E…
OS03T0266300	4.56734		2.57938	Os03g0266300	LOC_Os03g15960.1	stress.abiotic.heat	weakly similar to ( 161) AT1G53540 | Symbols: | 17.6 kDa class I small heat shock protein (HSP17.6C-CI) (AA 1-156) | chr1:19980510-19980983 FORWARDmoderately similar to ( 204) HSP23_ORYSA 17.4 kDa class I heat shock protein 3 - Oryza sativa (Rice) HSP20 alpha-crystallin-Hsps IbpA protein|hsp20/alpha crystallin family protein, putative, expressed
OS06T0509900	4.60075		2.27981	Os06g0509900	LOC_Os06g31280.1	stress.biotic	very weakly similar to (88.6) THN6_HORVU Leaf-specific thionin BTH6 precursor [Contains: Leaf-specific thionin BTH6; Acidic protein] - Hordeum vulgare (Barley) protein|THION1 - Plant thionin family protein precursor, putative, expressed
OS05T0170200	4.68965		3.42977	Os05g0170200	LOC_Os05g07810.1	stress.abiotic.cold	weakly similar to ( 151) AT3G17020 | Symbols: | universal stress protein (USP) family protein | chr3:5802728-5804063 REVERSEUSP_Like protein|universal stress protein domain containing protein, putative, expressed
OS11T0454200	4.90485		5.84723	Os11g0454200	LOC_Os11g26780.1	not assigned.unknown	weakly similar to ( 114) DH16B_ORYSA Dehydrin Rab16B - Oryza sativa (Rice) protein|dehydrin, putative, expressed
OS07T0418600	4.95365		4.17305	Os07g0418600	LOC_Os07g23640.1	not assigned.unknown	protein|retrotransposon protein, putative, Ty3-gypsy subclass, expressed
OS07T0418700	4.99697		4.35941	Os07g0418700	LOC_Os07g23660.1	not assigned.unknown	protein|retrotransposon protein, putative, unclassified, expressed
OS06T0142200	5.12228		5.32724	Os06g0142200	LOC_Os06g04990.1	not assigned.unknown	ENOD93 protein|early nodulin 93 ENOD93 protein, putative, expressed
OS11T0453900	5.23828		6.15123	Os11g0453900	LOC_Os11g26750.1	not assigned.unknown	weakly similar to ( 110) DH16D_ORYSA Dehydrin Rab16D - Oryza sativa (Rice) protein|dehydrin, putative, expressed
OS11T0454300	5.61674	2.89738	6.47038	Os11g0454300	LOC_Os11g26790.1	not assigned.unknown	protein|dehydrin, putative, expressed
OS02T0671800	5.88689	2.64519	4.88134	Os02g0671800	LOC_Os02g45040.1	not assigned.unknown	weakly similar to ( 113) POLX_TOBAC Retrovirus-related Pol polyprotein from transposon TNT 1-94 [Includes: Protease (EC 3.4.23.-); Reverse transcriptase (EC 2.7.7.49); Endonuclease] - Nicotiana tabacum (Common tobacco) protein|retrotransposon protein, putative, unclassified, expressed
OS07T0529000	6.77592	3.18453	5.68358	Os07g0529000	LOC_Os07g34520.1	gluconeogenese/ glyoxylate cycle.isocitrate lyase	highly similar to ( 832) AT3G21720 | Symbols: ICL | ICL (ISOCITRATE LYASE); catalytic/ isocitrate lyase | chr3:7652789-7655873 REVERSEhighly similar to ( 861) ACEA_GOSHI Isocitrate lyase (EC 4.1.3.1) (Isocitrase) (Isocitratase) (ICL) - Gossypium hirsutum (Upland cotton) ICL AceA PRK06498 protein|isocitrate lyase, putative, expressed
OS02T0616800	18.1139	18.0991	16.7146	Os02g0616800	LOC_Os02g40340.1	not assigned.unknown	protein|expressed protein
OS03T0347500	19.6418	18.1528	20.7827	Os03g0347500	LOC_Os03g22590.1	development.unspecified	weakly similar to ( 186) AT5G13170 | Symbols: SAG29 | SAG29 (SENESCENCE-ASSOCIATED PROTEIN 29) | chr5:4181331-4183171 REVERSE MtN3_slv protein|nodulin MtN3 family protein, putative, expressed
OS10T0505900	18.627		19.0419	Os10g0505900	LOC_Os10g36180.1	not assigned.unknown	protein|expressed protein
OS08T0327700	19.0381		21.3837	Os08g0327700	LOC_Os08g23870.1	development.late embryogenesis abundant	protein|late embryogenesis abundant group 1, putative, expressed
OS03T0153900	17.1106		16.9829	Os03g0153900	LOC_Os03g05900.1	misc.oxidases - copper, flavone etc.	moderately similar to ( 272) AT5G05320 | Symbols: | monooxygenase, putative (MO3) | chr5:1575093-1576679 REVERSE PRK06753 UbiH PRK06847 protein|expressed protein
OS01T0910800	18.7002		21.2398	Os01g0910800	LOC_Os01g68290.1	not assigned.unknown	protein|expressed protein
OS08T0442900	17.5383	19.2861	23.7016	Os08g0442900	LOC_Os08g34390.1	not assigned.unknown	protein|retrotransposon protein, putative, unclassified, expressed
OS01T0303100	17.6837		19.0587	Os01g0303100	LOC_Os01g19750.1	stress.biotic	moderately similar to ( 283) AT5G24090 | Symbols: | acidic endochitinase (CHIB1) | chr5:8143805-8145153 REVERSEmoderately similar to ( 283) CHLY_HEVBR Hevamine-A precursor [Includes: Chitinase (EC 3.2.1.14); Lysozyme (EC 3.2.1.17)] - Hevea brasiliensis (Para rubber tree) Glyco_hydro_18 protein|glycosyl hydrolase, putative, expressed
OS01T0524251	16.576	17.784	18.0663	Os01g0524251	None
OS04T0151700	17.9895	19.3995		Os04g0151700	LOC_Os04g06734.1	not assigned.unknown	protein|expressed protein
OS04T0617200	18.4988		17.4134	Os04g0617200	None
OS01T0124600	17.9044	17.9835	19.0458	Os01g0124600	LOC_Os01g03380.1	not assigned.unknown	weakly similar to ( 153) IBBR_ORYSA Bowman-Birk type bran trypsin inhibitor precursor (Protein RBBI3-3) (RBTI) (OSE727A) - Oryza sativa (Rice) protein|BBTI6 - Bowman-Birk type bran trypsin inhibitor precursor, putative, expressed
OS07T0147550	16.6407		16.1207	Os07g0147550	LOC_Os07g05365.1	PS.lightreaction.photosystem II.PSII polypeptide subunits	weakly similar to ( 142) AT1G79040 | Symbols: PSBR | PSBR (photosystem II subunit R) | chr1:29736085-29736781 FORWARDweakly similar to ( 185) PSBR_HORVU Photosystem II 10 kDa polypeptide, chloroplast precursor - Hordeum vulgare (Barley)PsbR protein|photosystem II 10 kDa polypeptide, chloroplast precursor, putative, expressed
OS09T0471000	16.8462	19.4035	19.6942	Os09g0471000	LOC_Os09g29480.1	amino acid metabolism.synthesis.serine-glycine-cysteine group.cysteine	weakly similar to ( 113) AT5G15120 | Symbols: | unknown protein | chr5:4898814-4900351 FORWARD DUF1637 protein|2-aminoethanethiol dioxygenase, putative, expressed
OS01T0727700	18.8612	18.9638	20.6369	Os01g0727700	LOC_Os01g52740.1	not assigned.unknown	protein|expressed protein
OS05T0122700	16.8087		17.6803	Os05g0122700	LOC_Os05g03130.1	not assigned.unknown	protein|OsRCI2-7 - Putative low temperature and salt responsive protein, expressed
OS01T0302000	17.0125	16.6053	16.4222	Os01g0302000	None
OS06T0537300	17.6758	18.9291	20.5792	Os06g0537300	LOC_Os06g34620.1	protein.degradation.ubiquitin.E3.RING	very weakly similar to (84.0) AT4G40070 | Symbols: | protein binding / zinc ion binding | chr4:18576533-18577504 FORWARD protein|Zinc finger, C3HC4 type domain containing protein, expressed
OS09T0127700	17.2409		17.4205	Os09g0127700	LOC_Os09g04100.1	not assigned.unknown	very weakly similar to (86.3) AT4G31830 | Symbols: | unknown protein | chr4:15400803-15401105 REVERSE protein|expressed protein
OS04T0456200	17.4257		18.7202	Os04g0456200	LOC_Os04g38360.1	not assigned.unknown	weakly similar to ( 172) AT4G39730 | Symbols: | lipid-associated family protein | chr4:18432950-18433581 FORWARDPLAT_plant_stress protein|wound/stress protein, putative, expressed
OS07T0559000	16.9044	17.0077		Os07g0559000	None
OS08T0389601	16.5045		18.0802	Os08g0389601	LOC_Os08g30014.1	not assigned.unknown	protein|expressed protein
OS04T0435000	16.326	16.4417		Os04g0435000	LOC_Os04g35534.1	not assigned.unknown	protein|expressed protein
OS06T0580100	-19.1778	-19.1778	-19.1778	Os06g0580100	LOC_Os06g38210.1	not assigned.unknown	protein|expressed protein
OS12T0629600	-18.8803		2.19865	Os12g0629600	LOC_Os12g43410.1	stress.biotic	very weakly similar to (82.0) AT4G11650 | Symbols: ATOSM34 | ATOSM34 (osmotin 34) | chr4:7025127-7026113 REVERSEweakly similar to ( 187) TLP_ORYSA Thaumatin-like protein precursor - Oryza sativa (Rice)Thaumatin THN protein|thaumatin, putative, expressed
OS07T0129300	-17.9259	2.39482		Os07g0129300	LOC_Os07g03730.1	stress.biotic	weakly similar to ( 148) AT3G19690 | Symbols: | pathogenesis-related protein, putative | chr3:6842365-6842850 REVERSEweakly similar to ( 162) PRMS_MAIZE Pathogenesis-related protein PRMS precursor - Zea mays (Maize) SCP SCP SCP protein|SCP-like extracellular protein, expressed
OS01T0800900	-18.0438	5.41187	3.93216	Os01g0800900	LOC_Os01g58670.1	not assigned.unknown	protein|expressed protein
OS02T0114900	-19.5405		-19.5405	Os02g0114900	LOC_Os02g02380.1	signalling.light	moderately similar to ( 217) AT5G23730 | Symbols: | nucleotide binding | chr5:8005286-8006392 FORWARDvery weakly similar to (97.4) COP1_PEA E3 ubiquitin ligase protein COP1 (EC 6.3.2.-) (Constitutive photomorphogenesis protein 1) - Pisum sativum (Garden pea)WD40 COG2319 protein|suppressor of phythchrome A, putative, expressed
OS03T0369250	-17.4894		-17.4894	Os03g0369250	None
OS09T0522100	-18.11	-18.11	-18.11	Os09g0522100	LOC_Os09g35020.1	RNA.regulation of transcription.AP2/EREBP, APETALA2/Ethylene-responsive element binding protein family	protein|AP2 domain containing protein, expressed
OS11T0600500	-16.2724	2.87072	2.60207	Os11g0600500	LOC_Os11g38780.1	signalling.calcium	very weakly similar to (99.8) AT5G39670 | Symbols: | calcium-binding EF hand family protein | chr5:15883270-15883884 FORWARD protein|EF hand family protein, putative
OS07T0663600	-16.6636	-16.6636		Os07g0663600	LOC_Os07g46840.1	misc.short chain dehydrogenase/reductase (SDR)	moderately similar to ( 234) AT3G26770 | Symbols: | short-chain dehydrogenase/reductase (SDR) family protein | chr3:9845494-9847079 FORWARDweakly similar to ( 155) TS2_MAIZE Sex determination protein tasselseed-2 - Zea mays (Maize) fabG fabG PRK06172 PRK06057 PRK12429 fabG PRK12826 PRK08324 PRK07063 PRK12829 PRK07479 PRK06138 PRK06841 PRK07067 PRK06346 FabG fabG PRK06484 PRK07478 fabG PRK12939 PR…
OS06T0293300	-16.4899	-16.4899	-16.4899	Os06g0293300	None
OS03T0821275	-19.8089	-19.8089		Os03g0821275	None
OS06T0132500	-18.0731	-18.0731		Os06g0132500	LOC_Os06g04169.1
OS10T0196400	-16.665	-16.665		Os10g0196400	None
OS06T0180533	-16.9598	-16.9598		Os06g0180533	LOC_Os06g08240.1	not assigned.unknown	protein|expressed protein
OS06T0552700	-16.3257		-16.3257	Os06g0552700	LOC_Os06g35930.1	transport.Major Intrinsic Proteins.NIP	weakly similar to ( 173) AT4G18910 | Symbols: NIP1;2, NLM2 | NIP1;2 (NOD26-LIKE INTRINSIC PROTEIN 1;2); arsenite transmembrane transporter/ water channel | chr4:10366211-10368179 FORWARDweakly similar to ( 154) NO26_SOYBN Nodulin-26 (N-26) - Glycine max (Soybean) MIP MIP GlpF PRK05420 protein|aquaporin protein, putative, expressed
OS06T0209400	-17.9475		-17.9475	Os06g0209400	LOC_Os06g10700.1	not assigned.unknown	protein|expressed protein
OS11T0533000	-17.2592		-17.2592	Os11g0533000	LOC_Os11g32870.1	not assigned.unknown	protein|expressed protein
OS04T0617350	-17.0477	-17.0477	-17.0477	Os04g0617350	LOC_Os04g52684.1	hormone metabolism.auxin.induced-regulated-responsive-activated	protein|expressed protein
OS12T0274700		-5.49055	-3.06033	Os12g0274700	LOC_Os12g17600.1	PS.calvin cycle.rubisco small subunit	moderately similar to ( 218) AT1G67090 | Symbols: RBCS1A | RBCS1A (RIBULOSE BISPHOSPHATE CARBOXYLASE SMALL CHAIN 1A); copper ion binding / ribulose-bisphosphate carboxylase | chr1:25048590-25049249 REVERSEmoderately similar to ( 325) RBS1_ORYSA Ribulose bisphosphate carboxylase small chain, chloroplast precursor (EC 4.1.1.39) (RuBisCO small subunit) (Ribulose bisphosphate carboxylase small chain …
OS02T0571100		-4.46047	-4.25428	Os02g0571100	LOC_Os02g36210.1	secondary metabolism.isoprenoids.terpenoids	highly similar to ( 565) AT4G02780 | Symbols: GA1, ABC33, ATCPS1 | GA1 (GA REQUIRING 1); ent-copalyl diphosphate synthase/ magnesium ion binding | chr4:1237881-1244766 REVERSEhighly similar to ( 602) KSA_PEA Ent-kaurene synthase A, chloroplast precursor (EC 5.5.1.13) (Ent-copalyl diphosphate synthase) (KSA) - Pisum sativum (Garden pea)Terpene_cyclase_plant_C1 Terpene_synth Terpene_synth_C protein…
OS04T0104900		-4.41926	-3.0271	Os04g0104900	LOC_Os04g01470.1	misc.O-methyl transferases	moderately similar to ( 233) AT5G54160 | Symbols: ATOMT1, OMT1 | ATOMT1 (O-METHYLTRANSFERASE 1); caffeate O-methyltransferase/ myricetin 3'-O-methyltransferase/ quercetin 3-O-methyltransferase | chr5:21982075-21984167 FORWARDmoderately similar to ( 285) COMT1_MAIZE Caffeic acid 3-O-methyltransferase (EC 2.1.1.68) (S-adenosysl-L-methionine:caffeic acid 3-O-methyltransferase) (COMT) (CAOMT) - Zea m…
OS01T0237500		-4.24972	-5.19489	Os01g0237500	LOC_Os01g13610.1
OS06T0264800		-4.1982	-2.62547	Os06g0264800	LOC_Os06g15400.1	not assigned.unknown	weakly similar to ( 119) AT4G01150 | Symbols: | unknown protein | chr4:493692-494379 FORWARD protein|expressed protein
OS12T0292400		-3.99813	-2.52257	Os12g0292400	LOC_Os12g19470.1	PS.calvin cycle.rubisco small subunit	weakly similar to ( 194) AT1G67090 | Symbols: RBCS1A | RBCS1A (RIBULOSE BISPHOSPHATE CARBOXYLASE SMALL CHAIN 1A); copper ion binding / ribulose-bisphosphate carboxylase | chr1:25048590-25049249 REVERSEmoderately similar to ( 273) RBS1_ORYSA Ribulose bisphosphate carboxylase small chain, chloroplast precursor (EC 4.1.1.39) (RuBisCO small subunit) (Ribulose bisphosphate carboxylase small chain C) (…
OS10T0578800		-3.9828	-17.752	Os10g0578800	LOC_Os10g42780.1	not assigned.unknown	moderately similar to ( 201) AT1G32080 | Symbols: | membrane protein, putative | chr1:11537572-11539756 REVERSE protein|lrgB-like family protein, expressed
OS06T0169001		-3.96375	-2.14913	Os06g0169001	LOC_Os06g07250.1	misc.myrosinases-lectin-jacalin	moderately similar to ( 222) GOS9_ORYSA Protein GOS9 - Oryza sativa (Rice)Jacalin protein|jacalin-like lectin domain containing protein, expressed
OS11T0242800		-3.83977	-2.07574	Os11g0242800	LOC_Os11g13890.1	PS.lightreaction.photosystem II.LHC-II	moderately similar to ( 256) AT4G10340 | Symbols: LHCB5 | LHCB5 (LIGHT HARVESTING COMPLEX OF PHOTOSYSTEM II 5); chlorophyll binding | chr4:6408200-6409496 FORWARDweakly similar to ( 132) CB2_PHYPA Chlorophyll a-b binding protein, chloroplast precursor (LHCII type I CAB) (LHCP) - Physcomitrella patens (Moss)Chloroa_b-bind protein|chlorophyll A-B binding protein, putative, expressed
OS03T0765900		-3.80965	-2.25149	Os03g0765900	LOC_Os03g55720.1	not assigned.unknown	protein|cytochrome b6f complex subunit, putative, expressed
OS07T0148900		-3.70801	-3.44603	Os07g0148900	LOC_Os07g05480.1	PS.lightreaction.photosystem I.PSI polypeptide subunits	weakly similar to ( 137) AT1G30380 | Symbols: PSAK | PSAK (photosystem I subunit K) | chr1:10722325-10723013 FORWARDweakly similar to ( 166) PSAK_HORVU Photosystem I reaction center subunit psaK, chloroplast precursor (Photosystem I subunit X) (PSI-K) (Light-harvesting complex I 7 kDa protein) - Hordeum vulgare (Barley)PSI_PSAK protein|photosystem I reaction center subunit, chloroplast precursor,…
OS08T0104600		-3.65966	-2.01622	Os08g0104600	LOC_Os08g01380.1	PS.lightreaction.other electron carrier (ox/red).ferredoxin	weakly similar to ( 158) FER1_ORYSA Ferredoxin-1, chloroplast precursor (Ferredoxin I) (Anti-disease protein 1) - Oryza sativa (Rice) protein|2Fe-2S iron-sulfur cluster binding domain containing protein, expressed
OS06T0141200		-3.65626	-2.51162	Os06g0141200	LOC_Os06g04920.1	signalling.G-proteins	very weakly similar to (94.4) AT3G15680 | Symbols: | zinc finger (Ran-binding) family protein | chr3:5315437-5316048 FORWARD protein|zinc finger family protein, putative, expressed
OS12T0291100		-3.59134	-2.04563	Os12g0291100	None
OS04T0459500		-3.55995	-2.08856	Os04g0459500	LOC_Os04g38600.1	PS.calvin cycle.GAP	highly similar to ( 577) AT3G26650 | Symbols: GAPA, GAPA-1 | GAPA (GLYCERALDEHYDE 3-PHOSPHATE DEHYDROGENASE A SUBUNIT); glyceraldehyde-3-phosphate dehydrogenase/ protein binding | chr3:9795226-9796848 FORWARDhighly similar to ( 648) G3PA_MAIZE Glyceraldehyde-3-phosphate dehydrogenase A, chloroplast precursor (EC 1.2.1.13) (NADP-dependent glyceraldehydephosphate dehydrogenase subunit A) - Zea mays…
OS02T0197600		-3.47785	-2.89245	Os02g0197600	LOC_Os02g10390.1	PS.lightreaction.photosystem I.LHC-I	moderately similar to ( 296) AT1G61520 | Symbols: LHCA3 | LHCA3; chlorophyll binding | chr1:22700493-22701149 FORWARDweakly similar to ( 109) CB12_PETHY Chlorophyll a-b binding protein, chloroplast precursor (LHCI type II CAB) - Petunia hybrida (Petunia)Chloroa_b-bind protein|chlorophyll A-B binding protein, putative, expressed
OS01T0214600		-3.37969	-2.42379	Os01g0214600	LOC_Os01g11620.1	misc.GDSL-motif lipase	moderately similar to ( 298) AT5G45910 | Symbols: | GDSL-motif lipase/hydrolase family protein | chr5:18620420-18622264 REVERSEweakly similar to ( 150) EST_HEVBR Esterase precursor (EC 3.1.1.-) (Early nodule-specific protein homolog) (Latex allergen Hev b 13) - Hevea brasiliensis (Para rubber tree)SGNH_plant_lipase_like fatty_acyltransferase_like protein|GDSL-like lipase/acylhydrolase, putative, …
OS10T0109300		-3.3793	-2.80525	Os10g0109300	LOC_Os10g02040.1	misc.peroxidases	moderately similar to ( 307) AT5G06720 | Symbols: | peroxidase, putative | chr5:2077567-2078857 REVERSEmoderately similar to ( 268) PERX_TOBAC Lignin-forming anionic peroxidase precursor (EC 1.11.1.7) (TOPA) - Nicotiana tabacum (Common tobacco)secretory_peroxidase plant_peroxidase peroxidase protein|peroxidase precursor, putative, expressed
OS03T0106200		-3.31778	-2.05048	Os03g0106200	LOC_Os03g01580.1	not assigned.unknown	very weakly similar to (95.1) AT2G45900 | Symbols: | unknown protein | chr2:18886069-18888674 REVERSE protein|expressed protein
OS03T0293100		-3.28241	-2.23402	Os03g0293100	LOC_Os03g18200.1	stress.abiotic.heat	moderately similar to ( 335) AT3G08970 | Symbols: ATERDJ3A, TMS1 | ATERDJ3A; oxidoreductase | chr3:2737589-2740265 FORWARD DnaJ DnaJ PRK10767 DnaJ SEC63 protein|heat shock protein DnaJ, putative, expressed
OS12T0420400		-3.23325	-2.09713	Os12g0420400	LOC_Os12g23200.1	PS.lightreaction.photosystem I.PSI polypeptide subunits	moderately similar to ( 240) AT4G12800 | Symbols: PSAL | PSAL (photosystem I subunit L) | chr4:7521469-7522493 FORWARDmoderately similar to ( 316) PSAL_HORVU Photosystem I reaction center subunit XI, chloroplast precursor (PSI-L) (PSI subunit V) - Hordeum vulgare (Barley)PsaL psaL PRK00704 protein|photosystem I reaction center subunit XI, chloroplast precursor, putative, expressed
OS11T0528500		-3.2192	-2.10997	Os11g0528500	LOC_Os11g32500.1	redox.thioredoxin	weakly similar to ( 154) AT5G51010 | Symbols: | rubredoxin family protein | chr5:20744615-20745344 FORWARD protein|rubredoxin family protein, putative, expressed
OS12T0637200		-3.19808	-4.69164	Os12g0637200	LOC_Os12g44030.1	misc.acid and other phosphatases	moderately similar to ( 456) AT2G16430 | Symbols: PAP10, ATPAP10 | PAP10 (PURPLE ACID PHOSPHATASE 10); acid phosphatase/ protein serine/threonine phosphatase | chr2:7120502-7122772 REVERSEmoderately similar to ( 451) PPAF_SOYBN Purple acid phosphatase precursor (EC 3.1.3.2) (Manganese(II) purple acid phosphatase) - Glycine max (Soybean) Metallophos protein|purple acid phosphatase precursor, putat…
OS07T0556200		-3.16579	-2.12138	Os07g0556200	LOC_Os07g37030.1	PS.lightreaction.cytochrome b6/f.iron sulfur subunit	moderately similar to ( 285) AT4G03280 | Symbols: PETC, PGR1 | PETC (PHOTOSYNTHETIC ELECTRON TRANSFER C); electron transporter, transferring electrons from cytochrome b6/f complex of photosystem II | chr4:1440462-1441717 FORWARDmoderately similar to ( 453) UCRIA_ORYSA Cytochrome b6-f complex iron-sulfur subunit, chloroplast precursor (EC 1.10.99.1) (Rieske iron-sulfur protein) (Plastohydroquinone…
OS01T0713200		-3.16363	-4.60579	Os01g0713200	LOC_Os01g51570.1	misc.beta 1,3 glucan hydrolases.glucan endo-1,3-beta-glucosidase	moderately similar to ( 266) AT3G57260 | Symbols: BGL2, PR2, BG2, PR-2 | BGL2 (BETA-1,3-GLUCANASE 2); cellulase/ glucan 1,3-beta-glucosidase/ hydrolase, hydrolyzing O-glycosyl compounds | chr3:21188709-21189822 REVERSEmoderately similar to ( 397) E13B_HORVU Glucan endo-1,3-beta-glucosidase GII precursor (EC 3.2.1.39) ((1->3)-beta-glucan endohydrolase GII) ((1->3)-beta-glucanase isoenzyme GII) (Be…
OS02T0582900		-3.11887	-4.36237	Os02g0582900	LOC_Os02g37190.1	not assigned.unknown	protein|expressed protein
OS05T0215000		-3.11407	-4.19393	Os05g0215000	LOC_Os05g12400.1	stress.abiotic.drought/salt	weakly similar to ( 115) AT5G25610 | Symbols: RD22 | RD22; nutrient reservoir | chr5:8914498-8916684 REVERSEBURP protein|BURP domain containing protein, expressed
OS11T0126800		-3.10538	-2.37552	Os11g0126800	LOC_Os11g03290.1	nucleotide metabolism.degradation	moderately similar to ( 379) AT5G18280 | Symbols: ATAPY2, APY2 | ATAPY2 (ARABIDOPSIS THALIANA APYRASE 2); ATPase/ nucleotide diphosphatase | chr5:6050799-6054875 REVERSEmoderately similar to ( 399) NTPA_PEA Nucleoside-triphosphatase (EC 3.6.1.15) (Nucleoside triphosphate phosphohydrolase) (NTPase) (Apyrase) - Pisum sativum (Garden pea) GDA1_CD39 COG5371 protein|nucleoside-triphosphatase, putative…
OS01T0771000		-3.10131	-2.94791	Os01g0771000	LOC_Os01g56450.1	not assigned.unknown	weakly similar to ( 142) AT3G15810 | Symbols: | unknown protein | chr3:5348054-5349178 REVERSEDUF567 protein|DUF567 domain containing protein, putative, expressed
OS05T0217800		-3.04238	-4.25422	Os05g0217800	LOC_Os05g12640.1	stress.abiotic.drought/salt	weakly similar to ( 156) AT5G25610 | Symbols: RD22 | RD22; nutrient reservoir | chr5:8914498-8916684 REVERSEweakly similar to ( 106) EA30_VICFA Embryonic abundant protein VF30.1 precursor - Vicia faba (Broad bean)BURP protein|BURP domain containing protein, expressed
OS02T0570800		-3.03528	-2.19957	Os02g0570800	None
OS06T0327400		-3.02076	-3.67348	Os06g0327400	LOC_Os06g22150.1	not assigned.unknown	protein|expressed protein
OS04T0506800		-2.99026	-3.32378	Os04g0506800	LOC_Os04g42760.1	protein.glycosylation	moderately similar to ( 276) AT1G08280 | Symbols: | glycosyl transferase family 29 protein / sialyltransferase family protein | chr1:2608408-2609604 FORWARD Glyco_transf_29 protein|sialyltransferase family domain containing protein, expressed
OS02T0770800		-2.98744	-5.75242	Os02g0770800	LOC_Os02g53130.1	N-metabolism.nitrate metabolism.NR	nearly identical (1264) AT1G77760 | Symbols: NIA1, GNR1, NR1 | NIA1 (NITRATE REDUCTASE 1); nitrate reductase | chr1:29236005-29239367 REVERSEnearly identical (1568) NIA7_HORVU Nitrate reductase [NAD(P)H] (EC 1.7.1.2) - Hordeum vulgare (Barley) eukary_NR_Moco eukary_SO_Moco SO_family_Moco_dimer Mo-co_dimer SO_family_Moco Oxidored_molyb bact_SoxC_Moco FAD_binding_6 NAD_binding_1 bact_SorA_Moco UbiB…
OS10T0496900		-2.90888	-2.19445	Os10g0496900	LOC_Os10g35370.1	tetrapyrrole synthesis.protochlorophyllide reductase	highly similar to ( 509) AT5G54190 | Symbols: PORA | PORA; oxidoreductase/ protochlorophyllide reductase | chr5:21991183-21992238 REVERSEhighly similar to ( 534) PORB_HORVU Protochlorophyllide reductase B, chloroplast precursor (EC 1.3.1.33) (PCR B) (NADPH-protochlorophyllide oxidoreductase B) (POR B) - Hordeum vulgare (Barley) PRK07453 PRK06197 PRK06196 protein|oxidoreductase, short chain dehydr…
OS05T0217700		-2.88918	-4.21734	Os05g0217700	LOC_Os05g12630.1	not assigned.unknown	protein|expressed protein
OS09T0396900		-2.8844	-2.85283	Os09g0396900	LOC_Os09g23300.1	transport.metal	moderately similar to ( 314) AT2G01770 | Symbols: VIT1 | VIT1 (vacuolar iron transporter 1); iron ion transmembrane transporter | chr2:334775-336425 REVERSE CCC1 Nodulin-21_like_3 DUF125 Nodulin-21_like_2 Nodulin-21_like_1 COG1814 protein|integral membrane protein, putative, expressed
OS11T0489250		-2.86262	-4.1077	Os11g0489250	LOC_Os11g29720.1	misc.cytochrome P450	moderately similar to ( 374) AT1G74110 | Symbols: CYP78A10 | CYP78A10; electron carrier/ heme binding / iron ion binding / monooxygenase/ oxygen binding | chr1:27866667-27868368 REVERSEmoderately similar to ( 317) C78A3_SOYBN Cytochrome P450 78A3 (EC 1.14.-.-) - Glycine max (Soybean) p450 CypX protein|cytochrome P450, putative, expressed
OS12T0596300		-2.81036	-2.12367	Os12g0596300	LOC_Os12g40470.1	not assigned.unknown	weakly similar to ( 139) AT2G16050 | Symbols: | FUNCTIONS IN: molecular_function unknown; INVOLVED IN: biological_process unknown; LOCATED IN: cellular_component unknown; CONTAINS InterPro DOMAIN/s: DC1 (InterPro:IPR004146); BEST Arabidopsis thaliana protein match is: DC1 domain-containing protein (TAIR:AT1G20990.1); Has 719 Blast hits to 448 proteins in 12 species: Archae - 0; Bacteria - 0; Meta…
OS01T0501800		-2.78868	-2.20545	Os01g0501800	LOC_Os01g31690.1	PS.lightreaction.photosystem II.PSII polypeptide subunits	moderately similar to ( 412) AT3G50820 | Symbols: PSBO2, PSBO-2, OEC33 | PSBO2 (PHOTOSYSTEM II SUBUNIT O-2); oxygen evolving/ poly(U) binding | chr3:18891008-18892311 REVERSEmoderately similar to ( 442) PSBO_WHEAT Oxygen-evolving enhancer protein 1, chloroplast precursor (OEE1) (33 kDa subunit of oxygen evolving system of photosystem II) (OEC 33 kDa subunit) (33 kDa thylakoid membrane protein) - …
OS10T0391400		-2.73415	-2.8089	Os10g0391400	LOC_Os10g25230.1	RNA.regulation of transcription.C2C2(Zn) CO-like, Constans-like zinc finger family	protein|ZIM domain containing protein, putative, expressed
OS05T0119000		-2.72231	-2.30204	Os05g0119000	LOC_Os05g02750.1	transport.metal	moderately similar to ( 354) AT2G37330 | Symbols: ALS3 | ALS3 (ALUMINUM SENSITIVE 3) | chr2:15669190-15670172 FORWARDCOG0390 UPF0014 protein|ABC transporter, membrane-spanning/permease subunit, putative, expressed
OS03T0134500		-2.68069	-4.15672	Os03g0134500	LOC_Os03g04190.1	misc.cytochrome P450	highly similar to ( 519) AT2G46660 | Symbols: CYP78A6 | CYP78A6; electron carrier/ heme binding / iron ion binding / monooxygenase/ oxygen binding | chr2:19153602-19155417 REVERSEhighly similar to ( 503) C78A3_SOYBN Cytochrome P450 78A3 (EC 1.14.-.-) - Glycine max (Soybean) p450 CypX protein|cytochrome P450, putative, expressed
OS03T0734500		-2.65344	-2.14254	Os03g0734500	LOC_Os03g52410.1	not assigned.unknown	protein|expressed protein
OS01T0669100		-2.63721	-3.56319	Os01g0669100	LOC_Os01g47900.1	signalling.receptor kinases.misc	moderately similar to ( 349) AT1G34300 | Symbols: | lectin protein kinase family protein | chr1:12503450-12505939 FORWARDhighly similar to ( 641) KPRO_MAIZE Putative receptor protein kinase ZmPK1 precursor (EC 2.7.11.1) - Zea mays (Maize) Pkinase S_TKc S_TKc TyrKc Pkinase_Tyr PTKc SPS1 PTKc_InsR_like PTKc_Src_like PTKc_EGFR_like PTKc_Frk_like PTKc_Jak_rpt2 PTKc_Csk_like PTKc_EphR_A2 PTKc_Ror PTKc…
OS02T0512000		-2.63602	-2.71042	Os02g0512000	LOC_Os02g30810.1	hormone metabolism.auxin.induced-regulated-responsive-activated	protein|OsSAUR10 - Auxin-responsive SAUR gene family member, expressed
OS10T0148400		-2.62454	-3.90409	Os10g0148400	LOC_Os10g05780.1	transport.peptides and oligopeptides	weakly similar to ( 176) AT1G22550 | Symbols: | proton-dependent oligopeptide transport (POT) family protein | chr1:7966608-7968552 REVERSE PTR2 PTR2 protein|POT domain containing peptide transporter, putative, expressed
OS08T0130100		-2.61141	-2.11338	Os08g0130100	LOC_Os08g03610.1	RNA.regulation of transcription.unclassified	weakly similar to ( 112) AT4G20380 | Symbols: | zinc finger protein (LSD1) | chr4:11005027-11006438 FORWARD protein|LSD1 zinc finger domain containing protein, expressed
OS12T0478400		-2.45228	-2.81117	Os12g0478400	LOC_Os12g29430.1	signalling.receptor kinases.misc	moderately similar to ( 232) AT1G21240 | Symbols: WAK3 | WAK3 (wall associated kinase 3); kinase/ protein serine/threonine kinase | chr1:7434303-7436702 FORWARDweakly similar to ( 145) CRI4_MAIZE Putative receptor protein kinase CRINKLY4 precursor (EC 2.7.11.1) - Zea mays (Maize) TyrKc Pkinase_Tyr PTKc Pkinase S_TKc S_TKc PTKc_Csk_like PTKc_Syk_like PTKc_Tec_like PTKc_Src_like PTKc_Jak_rpt2 PTKc_…
OS10T0554200		-2.43816	-3.22446	Os10g0554200	LOC_Os10g40600.1	transport.peptides and oligopeptides	highly similar to ( 633) AT1G12110 | Symbols: NRT1.1, CHL1-1, NRT1, B-1, ATNRT1, CHL1 | NRT1.1; nitrate transmembrane transporter/ transporter | chr1:4105341-4109290 FORWARD PTR2 PTR2 protein|peptide transporter PTR2, putative, expressed
OS04T0540900		-2.43486	-4.15055	Os04g0540900	LOC_Os04g45730.1	signalling.receptor kinases.misc	moderately similar to ( 278) AT1G33260 | Symbols: | protein kinase family protein | chr1:12064796-12066114 FORWARDweakly similar to ( 179) NORK_MEDTR Nodulation receptor kinase precursor (EC 2.7.11.1) (Does not make infections protein 2) (Symbiosis receptor-like kinase) (MtSYMRK) - Medicago truncatula (Barrel medic) S_TKc S_TKc PTKc Pkinase Pkinase_Tyr TyrKc SPS1 PTKc_Ror PTKc_Src_like PTKc_Tie1 …
OS08T0189300		-2.31849	-2.97698	Os08g0189300	LOC_Os08g08980.1	stress.abiotic.unspecified	moderately similar to ( 226) AT3G05950 | Symbols: | germin-like protein, putative | chr3:1781130-1781964 REVERSEweakly similar to ( 197) GLP1_MESCR Germin-like protein precursor - Mesembryanthemum crystallinum (Common ice plant)Cupin_1 protein|cupin domain containing protein, expressed
OS01T0307500		-2.29538	-3.40946	Os01g0307500	LOC_Os01g20160.1	transport.unspecified cations	moderately similar to ( 246) AT4G10310 | Symbols: HKT1, ATHKT1 | HKT1 (HIGH-AFFINITY K+ TRANSPORTER 1); sodium ion transmembrane transporter | chr4:6392008-6395667 FORWARDhighly similar to ( 731) HKT8_ORYSA Cation transporter HKT8 (OsHKT8) - Oryza sativa (Rice) TrkH protein|OsHKT1;5 - Na+ transporter, expressed
OS03T0225900		-2.2854	-2.13102	Os03g0225900	LOC_Os03g12500.1	hormone metabolism.jasmonate.synthesis-degradation.allene oxidase synthase	moderately similar to ( 424) AT5G42650 | Symbols: AOS, CYP74A, DDE2 | AOS (ALLENE OXIDE SYNTHASE); allene oxide synthase/ hydro-lyase/ oxygen binding | chr5:17097803-17099359 REVERSEhighly similar to ( 791) C74A2_ORYSA Cytochrome P450 74A2 (EC 4.2.1.92) (Allene oxide synthase 2) (Hydroperoxide dehydrase 2) - Oryza sativa (Rice) protein|cytochrome P450, putative, expressed
OS08T0487100		-2.23514	-2.63784	Os08g0487100	LOC_Os08g38020.1	not assigned.unknown	protein|bZIP transcription factor domain containing protein, expressed
OS01T0343100		-2.18391	-2.26107	Os01g0343100	LOC_Os01g24050.1	not assigned.unknown	protein|expressed protein
OS04T0322100		-2.1545	-4.53665	Os04g0322100	LOC_Os04g25650.1	not assigned.unknown	protein|cysteine-rich receptor-like protein kinase, putative, expressed
OS03T0368900		-2.14033	-3.10037	Os03g0368900	LOC_Os03g25330.1	misc.peroxidases	moderately similar to ( 218) AT5G58390 | Symbols: | peroxidase, putative | chr5:23599755-23601244 REVERSEmoderately similar to ( 211) PER1_ARAHY Cationic peroxidase 1 precursor (EC 1.11.1.7) (PNPC1) - Arachis hypogaea (Peanut)secretory_peroxidase plant_peroxidase peroxidase protein|peroxidase precursor, putative, expressed
OS04T0649600		-2.09656	-2.32726	Os04g0649600	LOC_Os04g55610.1	not assigned.unknown	protein|expressed protein
OS07T0253000		-2.08917	-2.2412	Os07g0253000	LOC_Os07g14910.1	not assigned.unknown	protein|expressed protein
OS01T0720500		-2.06174	-2.04386	Os01g0720500	LOC_Os01g52240.1	PS.lightreaction.photosystem II.LHC-II	moderately similar to ( 410) AT2G34430 | Symbols: LHB1B1, LHCB1.4 | LHB1B1; chlorophyll binding | chr2:14524818-14525618 FORWARDmoderately similar to ( 443) CB21_ORYSA Chlorophyll a-b binding protein 1, chloroplast precursor (LHCII type I CAB-1) (LHCP) - Oryza sativa (Rice)Chloroa_b-bind protein|chlorophyll A-B binding protein, putative, expressed
OS07T0158300		-2.05915	-2.06947	Os07g0158300	LOC_Os07g06450.1	RNA.RNA binding	moderately similar to ( 204) AT3G52380 | Symbols: CP33, PDE322 | CP33; RNA binding | chr3:19421619-19422855 FORWARDweakly similar to ( 195) ROC5_NICSY 33 kDa ribonucleoprotein, chloroplast precursor - Nicotiana sylvestris (Wood tobacco) COG0724 RRM protein|RNA recognition motif containing protein, putative, expressed
OS05T0409500		-2.05096	-4.52729	Os05g0409500	LOC_Os05g33900.1	development.unspecified	moderately similar to ( 437) AT5G07050 | Symbols: | LOCATED IN: membrane; CONTAINS InterPro DOMAIN/s: Protein of unknown function DUF6, transmembrane (InterPro:IPR000620); BEST Arabidopsis thaliana protein match is: nodulin MtN21 family protein (TAIR:AT2G40900.1); Has 2288 Blast hits to 2270 proteins in 280 species: Archae - 23; Bacteria - 774; Metazoa - 5; Fungi - 0; Plants - 641; Viruses - 0; O…
OS04T0686800		-2.02264	-2.67427	Os04g0686800	LOC_Os04g59020.1	development.unspecified	weakly similar to ( 124) AT3G43660 | Symbols: | nodulin, putative | chr3:15565332-15565928 FORWARDweakly similar to ( 104) NO21_SOYBN Nodulin 21 (N-21) - Glycine max (Soybean) Nodulin-21_like_1 Nodulin-21 DUF125 Nodulin-21_like_2 protein|integral membrane protein, putative, expressed
OS04T0316200		-2.00458	-4.63125	Os04g0316200	LOC_Os04g25060.1	not assigned.unknown	protein|cysteine-rich receptor-like protein kinase, putative, expressed
OS05T0135450		2.001	2.00526	Os05g0135450	None
OS03T0187600		2.0026	2.78409	Os03g0187600	LOC_Os03g08860.1	hormone metabolism.abscisic acid.induced-regulated-responsive-activated	moderately similar to ( 276) AT1G28200 | Symbols: FIP1 | FIP1 (FH INTERACTING PROTEIN 1) | chr1:9850395-9852300 REVERSE protein|GRAM domain containing protein, expressed
OS03T0741600		2.01212	2.3899	Os03g0741600	LOC_Os03g53070.1	not assigned.unknown	PRA1 protein|prenylated rab acceptor, putative, expressed
OS03T0583900		2.0256	2.45995	Os03g0583900	LOC_Os03g38740.1	RNA.processing.degradation dicer	nearly identical (1138) AT3G03300 | Symbols: DCL2 | DCL2 (DICER-LIKE 2); ATP binding / ATP-dependent helicase/ RNA binding / double-stranded RNA binding / helicase/ nucleic acid binding / ribonuclease III | chr3:768020-774525 REVERSE PAZ_CAF_like MPH1 Rnc RIBOc rnc PAZ RIBOc Ribonuclease_3 DEXDc protein|Dicer, putative, expressed
OS12T0626200		2.0434	2.30969	Os12g0626200	LOC_Os12g43110.1	hormone metabolism.auxin.induced-regulated-responsive-activated	protein|OsSAUR58 - Auxin-responsive SAUR gene family member, expressed
OS04T0634500		2.04344	2.44033	Os04g0634500	LOC_Os04g54190.1	signalling.receptor kinases.S-locus glycoprotein like	moderately similar to ( 295) AT4G23140 | Symbols: CRK6 | CRK6 (CYSTEINE-RICH RLK 6); kinase | chr4:12121397-12124037 FORWARDweakly similar to ( 132) NORK_MEDTR Nodulation receptor kinase precursor (EC 2.7.11.1) (Does not make infections protein 2) (Symbiosis receptor-like kinase) (MtSYMRK) - Medicago truncatula (Barrel medic) S_TKc TyrKc S_TKc Pkinase_Tyr Pkinase PTKc PTKc_Jak_rpt2 PTKc_Srm_Brk p…
OS07T0687000		2.05351	2.78872	Os07g0687000	LOC_Os07g48760.1	protein.postranslational modification	highly similar to ( 603) AT2G26980 | Symbols: CIPK3 | CIPK3 (CBL-INTERACTING PROTEIN KINASE 3); kinase/ protein kinase/ protein serine/threonine kinase | chr2:11515458-11518205 REVERSEhighly similar to ( 736) CIPK1_ORYSA CIPK-like protein 1 (EC 2.7.11.1) (OsCK1) - Oryza sativa (Rice) S_TKc S_TKc Pkinase SPS1 Pkinase_Tyr TyrKc PTKc PTKc_Jak_rpt2 PTKc_Csk_like PTKc_Srm_Brk PTKc_Tec_like PTKc_Fes_li…
OS01T0695800		2.05838	3.25018	Os01g0695800	LOC_Os01g50100.1	transport.ABC transporters and multidrug resistance systems	highly similar to ( 716) AT2G47000 | Symbols: MDR4, PGP4, ABCB4, ATPGP4 | ABCB4 (ATP BINDING CASSETTE SUBFAMILY B4); ATPase, coupled to transmembrane movement of substances / xenobiotic-transporting ATPase | chr2:19310008-19314750 REVERSEmoderately similar to ( 470) MDR_ORYSA Putative multidrug resistance protein (P-glycoprotein) - Oryza sativa (Rice) MdlB ABC_MTABC3_MDL1_MDL2 SunT PRK11176 ABCC_…
OS10T0535800		2.0669	2.78254	Os10g0535800	LOC_Os10g39100.1	not assigned.unknown	moderately similar to ( 306) AT1G63830 | Symbols: | proline-rich family protein | chr1:23685408-23687098 FORWARD protein|uncharacterized Cys-rich domain containing protein, putative, expressed
OS08T0156000		2.06813	2.83535	Os08g0156000	LOC_Os08g05970.1	not assigned.unknown	protein|expressed protein
OS03T0405900		2.06839	2.2264	Os03g0405900	LOC_Os03g29240.1	not assigned.unknown	highly similar to ( 607) AT1G60420 | Symbols: | DC1 domain-containing protein | chr1:22261978-22264243 FORWARD TryX_like_TryX_NRX TryX_like_family protein|PDI, putative, expressed
OS07T0142700		2.06913	2.28044	Os07g0142700	LOC_Os07g04970.1	secondary metabolism.phenylpropanoids	moderately similar to ( 256) AT5G42830 | Symbols: | transferase family protein | chr5:17176384-17177906 FORWARDTransferase protein|transferase family protein, putative, expressed
OS08T0334900		2.07066	3.41191	Os08g0334900	LOC_Os08g24750.1	cell wall.hemicellulose synthesis	moderately similar to ( 410) AT2G03220 | Symbols: FT1, ATFUT1, ATFT1, MUR2 | FT1 (FUCOSYLTRANSFERASE 1); fucosyltransferase/ transferase, transferring glycosyl groups | chr2:970401-972353 REVERSEmoderately similar to ( 430) FUT1_PEA Galactoside 2-alpha-L-fucosyltransferase (EC 2.4.1.69) (Xyloglucan alpha-(1,2)-fucosyltransferase) (PsFT1) - Pisum sativum (Garden pea)XG_FTase protein|xyloglucan fuc…
OS02T0593700		2.07215	2.69718	Os02g0593700	LOC_Os02g38050.1	protein.degradation.ubiquitin	weakly similar to ( 166) AT4G24690 | Symbols: | ubiquitin-associated (UBA)/TS-N domain-containing protein / octicosapeptide/Phox/Bemp1 (PB1) domain-containing protein | chr4:12741191-12744202 FORWARDZZ_UBA_plant protein|joka2, putative, expressed
OS09T0442100		2.07856	2.18077	Os09g0442100	LOC_Os09g27010.1	protein.postranslational modification.kinase.receptor like cytoplasmatic kinase VII	moderately similar to ( 449) AT2G05940 | Symbols: | protein kinase, putative | chr2:2287514-2289270 REVERSEmoderately similar to ( 222) NORK_MEDTR Nodulation receptor kinase precursor (EC 2.7.11.1) (Does not make infections protein 2) (Symbiosis receptor-like kinase) (MtSYMRK) - Medicago truncatula (Barrel medic) PTKc Pkinase_Tyr TyrKc S_TKc Pkinase S_TKc PTKc_EphR PTKc_Jak_rpt2 PTKc_Csk_like PTK…
OS03T0195100		2.08307	2.13089	Os03g0195100	LOC_Os03g09910.1	amino acid metabolism.synthesis.aromatic aa.phenylalanine and tyrosine	highly similar to ( 503) AT4G33680 | Symbols: AGD2 | AGD2 (ABERRANT GROWTH AND DEATH 2); L,L-diaminopimelate aminotransferase/ transaminase | chr4:16171847-16174630 REVERSE PRK07590 COG0436 PRK09276 PRK08068 PRK07682 Aminotran_1_2 PRK06108 PRK07681 PRK05764 PRK08361 PRK09148 PRK07212 PRK05942 ARO8 HisC PRK07366 PRK06220 PRK07683 PRK07337 PRK08175 PRK06290 PRK06375 PRK08636 PRK08362 PRK07550 PRK06…
OS03T0712800		2.08702	2.6225	Os03g0712800	LOC_Os03g50490.1	N-metabolism.ammonia metabolism.glutamine synthase	highly similar to ( 584) AT5G37600 | Symbols: ATGSR1, GLN1;1, GSR 1 | ATGSR1; copper ion binding / glutamate-ammonia ligase | chr5:14933574-14935656 REVERSEhighly similar to ( 711) GLN13_ORYSA Glutamine synthetase cytosolic isozyme 1-3 (EC 6.3.1.2) (OsGLN1;3) (OsGS1;3) (Glutamate--ammonia ligase GLN1;3) - Oryza sativa (Rice) Gln-synt_C GlnA Gln-synt_N protein|glutamine synthetase, catalytic domai…
OS02T0534400		2.09564	2.28957	Os02g0534400	LOC_Os02g33110.1	major CHO metabolism.degradation.sucrose.invertases.cell wall	moderately similar to ( 216) AT2G36190 | Symbols: AtcwINV4 | AtcwINV4 (Arabidopsis thaliana cell wall invertase 4); hydrolase, hydrolyzing O-glycosyl compounds | chr2:15174951-15177785 REVERSEmoderately similar to ( 366) INV1_ORYSA Beta-fructofuranosidase, insoluble isoenzyme 1 precursor (EC 3.2.1.26) (Sucrose hydrolase 1) (Invertase 1) (Cell wall beta-fructosidase 1) (OsCIN1) - Oryza sativa (Ric…
OS02T0650500		2.09742	2.55393	Os02g0650500	LOC_Os02g43430.1	protein.postranslational modification.kinase.receptor like cytoplasmatic kinase VII	moderately similar to ( 382) AT5G47070 | Symbols: | protein kinase, putative | chr5:19118683-19120528 REVERSEmoderately similar to ( 219) NORK_MEDTR Nodulation receptor kinase precursor (EC 2.7.11.1) (Does not make infections protein 2) (Symbiosis receptor-like kinase) (MtSYMRK) - Medicago truncatula (Barrel medic) Pkinase_Tyr TyrKc PTKc S_TKc Pkinase S_TKc PTKc_Jak_rpt2 PTKc_Csk_like PTKc_EphR P…
OS10T0112100		2.11489	2.46999	Os10g0112100	LOC_Os10g02300.1	not assigned.unknown	weakly similar to ( 117) AT1G14870 | Symbols: | FUNCTIONS IN: molecular_function unknown; INVOLVED IN: response to oxidative stress; LOCATED IN: plasma membrane; EXPRESSED IN: callus; CONTAINS InterPro DOMAIN/s: EGF-type aspartate/asparagine hydroxylation conserved site (InterPro:IPR000152), Protein of unknown function Cys-rich (InterPro:IPR006461); BEST Arabidopsis thaliana protein match is: unk…
OS03T0830500		2.11623	2.76518	Os03g0830500	LOC_Os03g61500.1	not assigned.unknown	weakly similar to ( 129) AT1G14870 | Symbols: | FUNCTIONS IN: molecular_function unknown; INVOLVED IN: response to oxidative stress; LOCATED IN: plasma membrane; EXPRESSED IN: callus; CONTAINS InterPro DOMAIN/s: EGF-type aspartate/asparagine hydroxylation conserved site (InterPro:IPR000152), Protein of unknown function Cys-rich (InterPro:IPR006461); BEST Arabidopsis thaliana protein match is: unk…
OS08T0127100		2.14502	2.88513	Os08g0127100	LOC_Os08g03350.1	transport.amino acids	highly similar to ( 627) AT5G40780 | Symbols: LHT1 | LHT1; amino acid transmembrane transporter | chr5:16323823-16327082 FORWARD Aa_trans SdaC protein|amino acid transporter, putative, expressed
OS05T0316200		2.15295	2.7103	Os05g0316200	LOC_Os05g25210.1	protein.folding	moderately similar to ( 469) AT2G38000 | Symbols: | chaperone protein dnaJ-related | chr2:15903315-15905276 REVERSE protein|expressed protein
OS09T0243200		2.16131	3.16322	Os09g0243200	LOC_Os09g06770.1	not assigned.unknown	protein|RING finger protein, putative, expressed
OS02T0736200		2.16217	2.27192	Os02g0736200	LOC_Os02g50330.1	RNA.transcription	highly similar to ( 984) AT1G14790 | Symbols: RDR1, ATRDRP1 | RDR1 (RNA-DEPENDENT RNA POLYMERASE 1); RNA-directed RNA polymerase/ nucleic acid binding | chr1:5094317-5097817 REVERSE RdRP protein|RNA-dependent RNA polymerase, putative, expressed
OS07T0209100		2.16239	3.99579	Os07g0209100	LOC_Os07g10840.1	minor CHO metabolism.raffinose family.raffinose synthases.putative	highly similar to ( 996) AT3G57520 | Symbols: AtSIP2 | AtSIP2 (Arabidopsis thaliana seed imbibition 2); hydrolase, hydrolyzing O-glycosyl compounds | chr3:21289299-21292694 REVERSEmoderately similar to ( 266) STSYN_PEA Stachyose synthase precursor (EC 2.4.1.67) (Galactinol--raffinose galactosyltransferase) - Pisum sativum (Garden pea)Raffinose_syn protein|uncharacterized glycosyltransferase, puta…
OS04T0339400		2.16922	3.26856	Os04g0339400	LOC_Os04g27060.1	hormone metabolism.auxin.induced-regulated-responsive-activated	highly similar to ( 501) AT1G60710 | Symbols: ATB2 | ATB2; oxidoreductase | chr1:22355073-22356627 REVERSEmoderately similar to ( 434) A115_TOBAC Auxin-induced protein PCNT115 - Nicotiana tabacum (Common tobacco) Tas Aldo_ket_red ARA1 COG4989 PRK10376 PRK09912 PRK10625 COG1453 protein|oxidoreductase, aldo/keto reductase family protein, putative, expressed
OS04T0419100		2.17603	2.71925	Os04g0419100	None
OS10T0323500		2.1965	2.72546	Os10g0323500	LOC_Os10g17650.1	misc.gluco-, galacto- and mannosidases	highly similar to ( 765) AT1G26560 | Symbols: BGLU40 | BGLU40 (BETA GLUCOSIDASE 40); catalytic/ cation binding / hydrolase, hydrolyzing O-glycosyl compounds | chr1:9178513-9181726 FORWARDmoderately similar to ( 417) BGLC_MAIZE Beta-glucosidase, chloroplast precursor (EC 3.2.1.21) (Gentiobiase) (Cellobiase) (Beta-D-glucoside glucohydrolase) - Zea mays (Maize) Glyco_hydro_1 BglB arb celA PRK09852 p…
OS02T0534550		2.19848	2.35833	Os02g0534550	None
OS11T0514700		2.20288	3.04019	Os11g0514700	LOC_Os11g31560.1	signalling.receptor kinases.leucine rich repeat III	weakly similar to ( 189) AT1G71830 | Symbols: SERK1, ATSERK1 | SERK1 (SOMATIC EMBRYOGENESIS RECEPTOR-LIKE KINASE 1); kinase/ transmembrane receptor protein serine/threonine kinase | chr1:27018575-27021842 FORWARDweakly similar to ( 120) RPK1_IPONI Receptor-like protein kinase precursor (EC 2.7.11.1) - Ipomoea nil (Japanese morning glory) (Pharbitis nil) protein|BRASSINOSTEROID INSENSITIVE 1-assoc…
OS11T0213000		2.20355	2.8849	Os11g0213000	LOC_Os11g10710.1	signalling.receptor kinases.S-locus glycoprotein like	weakly similar to ( 170) AT4G23230 | Symbols: | protein kinase family protein | chr4:12157827-12159919 REVERSEweakly similar to ( 147) PSKR_DAUCA Phytosulfokine receptor precursor (EC 2.7.11.1) (Phytosulfokine LRR receptor kinase) - Daucus carota (Carrot) Pkinase S_TKc S_TKc Pkinase_Tyr TyrKc PTKc PTKc_Jak_rpt2 PTKc_EphR PTKc_Tec_like PTKc_Csk_like PTKc_EphR_A2 SPS1 PTKc_EphR_B PTKc_Tec_Rlk PTKc_…
OS06T0622700		2.23034	2.69095	Os06g0622700	LOC_Os06g41770.1	not assigned.unknown	protein|bZIP transcription factor domain containing protein, expressed
OS01T0939500		2.23845	4.08104	Os01g0939500	LOC_Os01g71270.1	protein.synthesis.release	highly similar to ( 730) AT3G26618 | Symbols: ERF1-3 | ERF1-3 (eukaryotic release factor 1-3); translation release factor | chr3:9788854-9790161 FORWARD eRF1 PRK04011 eRF1_1 eRF1_2 eRF1_3 protein|eukaryotic peptide chain release factor subunit 1-1, putative, expressed
OS12T0150700		2.24182	3.09876	Os12g0150700	LOC_Os12g05510.1	misc.acid and other phosphatases	moderately similar to ( 312) AT3G52810 | Symbols: ATPAP21, PAP21 | PAP21 (PURPLE ACID PHOSPHATASE 21); acid phosphatase/ protein serine/threonine phosphatase | chr3:19571089-19573640 REVERSEweakly similar to ( 113) PPAF_PHAVU Iron(III)-zinc(II) purple acid phosphatase (EC 3.1.3.2) (PAP) - Phaseolus vulgaris (Kidney bean) (French bean) protein|expressed protein
OS07T0683600		2.2678	3.24653	Os07g0683600	LOC_Os07g48460.1	not assigned.unknown	weakly similar to ( 194) AT2G39050 | Symbols: | hydroxyproline-rich glycoprotein family protein | chr2:16303427-16305336 FORWARD protein|stress responsive protein, putative, expressed
OS03T0230300		2.29265	2.84522	Os03g0230300	LOC_Os03g12820.1	stress.abiotic.drought/salt	weakly similar to ( 144) AT1G23550 | Symbols: SRO2 | SRO2 (SIMILAR TO RCD ONE 2); NAD+ ADP-ribosyltransferase | chr1:8350912-8352232 FORWARD protein|ATP8, putative, expressed
OS03T0757600		2.29508	4.79194	Os03g0757600	LOC_Os03g55050.1	misc.UDP glucosyl and glucoronyl transferases	moderately similar to ( 329) AT3G02100 | Symbols: | UDP-glucoronosyl/UDP-glucosyl transferase family protein | chr3:368840-370484 REVERSEweakly similar to ( 162) ZOX_PHAVU Zeatin O-xylosyltransferase (EC 2.4.2.40) (Zeatin O-beta-D-xylosyltransferase) - Phaseolus vulgaris (Kidney bean) (French bean) UDPGT protein|UDP-glucoronosyl and UDP-glucosyl transferase domain containing protein, expressed
OS01T0880850		2.30447	2.22052	Os01g0880850	None
OS03T0838450		2.30547	2.76	Os03g0838450	None
OS10T0550800		2.30751	2.0205	Os10g0550800	None
OS01T0327250		2.31775	2.50902	Os01g0327250	None
OS09T0572900		2.32509	3.16094	Os09g0572900	LOC_Os09g39960.1	misc.dynamin	highly similar to ( 927) AT3G60190 | Symbols: ADL4, ADLP2, EDR3, DRP1E, ADL1E | ADL1E (ARABIDOPSIS DYNAMIN-LIKE 1E); GTP binding / GTPase | chr3:22244367-22247651 REVERSE DYNc Dynamin_M Dynamin_N COG0699 GED GED protein|dynamin family protein, putative, expressed
OS01T0173900		2.33395	3.58101	Os01g0173900	LOC_Os01g07870.1	transport.ABC transporters and multidrug resistance systems	nearly identical (1794) AT3G13080 | Symbols: ATMRP3, MRP3 | ATMRP3; ATPase, coupled to transmembrane movement of substances / chlorophyll catabolite transporter/ glutathione S-conjugate-exporting ATPase | chr3:4197606-4201250 REVERSEweakly similar to ( 199) MDR_ORYSA Putative multidrug resistance protein (P-glycoprotein) - Oryza sativa (Rice) ABCC_MRP_domain2 ABCC_MRP_domain1 MdlB ABCC_NFT1 SunT …
OS03T0132900		2.33902	2.13197	Os03g0132900	LOC_Os03g04060.1	stress.biotic	moderately similar to ( 277) AT3G12500 | Symbols: ATHCHIB, PR3, PR-3, CHI-B, B-CHI | ATHCHIB (ARABIDOPSIS THALIANA BASIC CHITINASE); chitinase | chr3:3962501-3963945 REVERSEmoderately similar to ( 298) CHIA_SECCE Basic endochitinase A precursor (EC 3.2.1.14) (Rye seed chitinase-a) (RSC-a) - Secale cereale (Rye) Glyco_hydro_19 chitinase_glyco_hydro_19 protein|CHIT16 - Chitinase family protein prec…
OS04T0564700		2.34801	3.18704	Os04g0564700	LOC_Os04g47700.1	not assigned.unknown	moderately similar to ( 264) AT4G35560 | Symbols: | FUNCTIONS IN: molecular_function unknown; LOCATED IN: CUL4 RING ubiquitin ligase complex; EXPRESSED IN: 20 plant structures; EXPRESSED DURING: 7 growth stages; CONTAINS InterPro DOMAIN/s: WD40 repeat-like (InterPro:IPR011046), WD40 repeat (InterPro:IPR001680), WD40/YVTN repeat-like (InterPro:IPR015943), Lethal giant larvae (Lgl) like, C-terminal…
OS04T0582700		2.34885	2.55126	Os04g0582700	LOC_Os04g49320.1	DNA.synthesis/chromatin structure	moderately similar to ( 421) AT1G65810 | Symbols: | tRNA-splicing endonuclease positive effector-related | chr1:24477043-24480728 REVERSE COG1112 protein|tRNA-splicing endonuclease positive effector-related, putative, expressed
OS01T0126100		2.35472	4.04873	Os01g0126100	LOC_Os01g03530.1	not assigned.unknown	highly similar to ( 681) AT1G23010 | Symbols: LPR1 | LPR1 (Low Phosphate Root1); copper ion binding / oxidoreductase, acting on diphenols and related substances as donors, oxygen as acceptor | chr1:8147353-8149580 FORWARDSufI PRK10965 protein|multicopper oxidase domain containing protein, expressed
OS12T0508400		2.39499	3.27248	Os12g0508400	LOC_Os12g32390.1	not assigned.unknown	protein|expressed protein
OS03T0196600		2.39682	2.92856	Os03g0196600	LOC_Os03g10050.1	amino acid metabolism.synthesis.serine-glycine-cysteine group.cysteine.SAT	moderately similar to ( 226) AT3G13110 | Symbols: ATSERAT2;2, SAT-1, SAT-A, SAT3, SAT-M | ATSERAT2;2 (SERINE ACETYLTRANSFERASE 2;2); serine O-acetyltransferase | chr3:4214939-4216114 REVERSE cysE CysE SATase_N protein|serine acetyltransferase protein, putative, expressed
OS06T0158000		2.3986	2.96352	Os06g0158000	LOC_Os06g06350.1	lipid metabolism.FA synthesis and FA elongation.long chain fatty acid CoA ligase	highly similar to ( 916) AT4G23850 | Symbols: | long-chain-fatty-acid--CoA ligase / long-chain acyl-CoA synthetase | chr4:12403720-12408263 REVERSEvery weakly similar to (89.4) 4CL1_TOBAC 4-coumarate--CoA ligase 1 (EC 6.2.1.12) (4CL 1) (4-coumaroyl-CoA synthase 1) - Nicotiana tabacum (Common tobacco) FAA1 AMP-binding CaiC PRK08316 PRK05605 Acs PRK09089 PRK07656 PRK08315 PRK08162 PRK07684 PRK07771…
OS10T0528100		2.39969	3.41433	Os10g0528100	LOC_Os10g38470.1	misc.glutathione S transferases	moderately similar to ( 214) AT1G10360 | Symbols: ATGSTU18, GST29 | ATGSTU18 (GLUTATHIONE S-TRANSFERASE TAU 18); glutathione transferase | chr1:3395738-3396806 REVERSEmoderately similar to ( 248) GSTU6_ORYSA Probable glutathione S-transferase GSTU6 (EC 2.5.1.18) (28 kDa cold-induced protein) - Oryza sativa (Rice) GST_C_Tau GST_N_Tau Gst protein|glutathione S-transferase, putative, expressed
OS01T0639600		2.4014	2.89031	Os01g0639600	LOC_Os01g45250.1	not assigned.unknown	DUF1645 protein|DUF1645 domain containing protein, putative, expressed
OS02T0585650		2.40237	2.20734	Os02g0585650	None
OS01T0660200		2.41184	2.16794	Os01g0660200	LOC_Os01g47070.1	stress.biotic	moderately similar to ( 310) AT5G24090 | Symbols: | acidic endochitinase (CHIB1) | chr5:8143805-8145153 REVERSEmoderately similar to ( 313) CHIT3_VITVI Acidic endochitinase precursor (EC 3.2.1.14) - Vitis vinifera (Grape) Glyco_hydro_18 protein|glycosyl hydrolase, putative, expressed
OS10T0527400		2.41667	4.30641	Os10g0527400	LOC_Os10g38340.1	misc.glutathione S transferases	moderately similar to ( 221) AT1G10360 | Symbols: ATGSTU18, GST29 | ATGSTU18 (GLUTATHIONE S-TRANSFERASE TAU 18); glutathione transferase | chr1:3395738-3396806 REVERSEmoderately similar to ( 252) GSTU6_ORYSA Probable glutathione S-transferase GSTU6 (EC 2.5.1.18) (28 kDa cold-induced protein) - Oryza sativa (Rice) GST_C_Tau GST_N_Tau Gst protein|glutathione S-transferase GSTU6, putative, expressed
OS02T0774200		2.42226	3.54748	Os02g0774200	LOC_Os02g53410.1	not assigned.unknown	protein|expressed protein
OS04T0654400		2.42774	3.86481	Os04g0654400	LOC_Os04g56030.1	not assigned.unknown	protein|glycine-rich cell wall structural protein precursor, putative, expressed
OS04T0629300		2.47556	3.43963	Os04g0629300	LOC_Os04g53720.1	RNA.regulation of transcription.Chromatin Remodeling Factors	highly similar to ( 814) AT1G50410 | Symbols: | SNF2 domain-containing protein / helicase domain-containing protein / RING finger domain-containing protein | chr1:18672828-18677365 FORWARDvery weakly similar to (87.8) ISW2_ORYSA Probable chromatin remodelling complex ATPase chain (EC 3.6.1.-) (ISW2-like) (Sucrose nonfermenting protein 2 homolog) - Oryza sativa (Rice) SNF2_N HepA protein|SNF2 fami…
OS01T0128000		2.48046	2.26521	Os01g0128000	LOC_Os01g03720.1	RNA.regulation of transcription.MYB domain transcription factor family	moderately similar to ( 238) AT1G68320 | Symbols: MYB62, AtMYB62, BW62B, BW62C | MYB62 (myb domain protein 62); DNA binding / transcription factor | chr1:25603842-25604884 FORWARDweakly similar to ( 155) MYBA2_ORYSA Myb-related protein MYBAS2 - Oryza sativa (Rice) protein|MYB family transcription factor, putative, expressed
OS03T0710000		2.51702	3.05183	Os03g0710000	LOC_Os03g50210.1	not assigned.unknown	weakly similar to ( 167) AT1G13340 | Symbols: | unknown protein | chr1:4569622-4571043 REVERSE DUF292 protein|DUF292 domain containing protein, expressed
OS02T0625300		2.52085	2.55243	Os02g0625300	LOC_Os02g41580.1	protein.postranslational modification	moderately similar to ( 208) AT1G08650 | Symbols: PPCK1 | PPCK1 (PHOSPHOENOLPYRUVATE CARBOXYLASE KINASE); kinase/ protein serine/threonine kinase | chr1:2752206-2753232 FORWARDweakly similar to ( 153) CDPK_DAUCA Calcium-dependent protein kinase (EC 2.7.11.1) (CDPK) - Daucus carota (Carrot) S_TKc S_TKc Pkinase SPS1 Pkinase_Tyr PTKc TyrKc PTKc_Tec_like PTKc_Src_like PTKc_Tec_Rlk PTKc_Srm_Brk PTKc_I…
OS06T0534200		2.53956	2.24577	Os06g0534200	LOC_Os06g34330.1	not assigned.unknown	protein|expressed protein
OS05T0494200		2.54712	3.38754	Os05g0494200	LOC_Os05g41460.1	not assigned.unknown	very weakly similar to (87.8) CYT2_ORYSA Cysteine proteinase inhibitor 2 (Oryzacystatin-2) (Oryzacystatin II) - Oryza sativa (Rice) protein|cysteine proteinase inhibitor precursor protein, putative, expressed
OS12T0105600		2.55448	2.79865	Os12g0105600	LOC_Os12g01490.1	RNA.regulation of transcription.G2-like transcription factor family, GARP	weakly similar to ( 124) AT2G38300 | Symbols: | DNA binding / transcription factor | chr2:16044175-16045679 REVERSE protein|MYB family transcription factor, putative, expressed
OS10T0485800		2.55554	3.25605	Os10g0485800	LOC_Os10g34440.1	not assigned.unknown	protein|expressed protein
OS10T0527601		2.56186	4.06374	Os10g0527601	LOC_Os10g38350.1	misc.glutathione S transferases	weakly similar to ( 198) AT1G10370 | Symbols: GST30, ATGSTU17, GST30B, ERD9 | ERD9 (EARLY-RESPONSIVE TO DEHYDRATION 9); glutathione transferase | chr1:3397274-3398273 REVERSEmoderately similar to ( 238) GSTU6_ORYSA Probable glutathione S-transferase GSTU6 (EC 2.5.1.18) (28 kDa cold-induced protein) - Oryza sativa (Rice) GST_C_Tau GST_N_Tau Gst protein|glutathione S-transferase, putative, expressed
OS06T0199000		2.57507	3.89783	Os06g0199000	LOC_Os06g09870.1	not assigned.unknown	protein|retrotransposon protein, putative, unclassified, expressed
OS06T0670300		2.58146	3.39999	Os06g0670300	LOC_Os06g45890.1	RNA.regulation of transcription.G2-like transcription factor family, GARP	very weakly similar to (99.0) AT2G02060 | Symbols: | transcription factor | chr2:495691-497609 FORWARD protein|MYB family transcription factor, putative, expressed
OS07T0209201		2.6182	4.5032	Os07g0209201	None
OS08T0207500		2.62216	2.57535	Os08g0207500	LOC_Os08g10630.1	transport.metal	moderately similar to ( 201) AT3G12750 | Symbols: ZIP1 | ZIP1 (ZINC TRANSPORTER 1 PRECURSOR); zinc ion transmembrane transporter | chr3:4051950-4053156 REVERSE Zip protein|metal cation transporter, putative, expressed
OS03T0584400		2.6251	3.01857	Os03g0584400	LOC_Os03g38800.1	protein.degradation.AAA type	moderately similar to ( 354) AT5G17740 | Symbols: | AAA-type ATPase family protein | chr5:5856235-5857934 REVERSE protein|AAA family ATPase, putative, expressed
OS09T0570100		2.64196	2.96731	Os09g0570100	LOC_Os09g39650.1	signalling.receptor kinases.misc	moderately similar to ( 248) AT2G45910 | Symbols: | protein kinase family protein / U-box domain-containing protein | chr2:18894520-18898212 FORWARDweakly similar to ( 124) NORK_MEDTR Nodulation receptor kinase precursor (EC 2.7.11.1) (Does not make infections protein 2) (Symbiosis receptor-like kinase) (MtSYMRK) - Medicago truncatula (Barrel medic) Pkinase S_TKc S_TKc Pkinase_Tyr TyrKc PTKc PTKc…
OS12T0488900		2.65312	2.8554	Os12g0488900	LOC_Os12g30520.1	not assigned.unknown	moderately similar to ( 349) AT5G56510 | Symbols: APUM12 | APUM12 (ARABIDOPSIS PUMILIO 12); RNA binding / binding | chr5:22881721-22883842 FORWARD COG5099 protein|pumilio-family RNA binding repeat containing protein, expressed
OS03T0319000		2.66525	2.74237	Os03g0319000	LOC_Os03g20330.1	not assigned.unknown	protein|VQ domain containing protein, putative, expressed
OS01T0348900		2.67804	3.38437	Os01g0348900	LOC_Os01g24710.1	misc.myrosinases-lectin-jacalin	moderately similar to ( 238) SALT_ORYSA Salt stress-induced protein (Salt protein) (Protein lectin-like) (Protein mannose-binding lectin) - Oryza sativa (Rice) protein|jacalin-like lectin domain containing protein, expressed
OS05T0554000		2.67811	2.06874	Os05g0554000	LOC_Os05g48040.1	transport.misc	moderately similar to ( 370) AT1G71140 | Symbols: | MATE efflux family protein | chr1:26824762-26826748 FORWARD NorM PRK01766 MatE protein|MATE efflux family protein, putative, expressed
OS11T0210201		2.69158	4.18627	Os11g0210201	LOC_Os11g10470.1	not assigned.unknown	protein|expressed protein
OS03T0820500		2.69402	5.23134	Os03g0820500	LOC_Os03g60580.1	cell.organisation	weakly similar to ( 158) AT1G01750 | Symbols: ADF11 | ADF11 (ACTIN DEPOLYMERIZING FACTOR 11); actin binding | chr1:275528-276126 FORWARDweakly similar to ( 152) ADF2_MAIZE Actin-depolymerizing factor 2 (ADF 2) (ZmABP2) (ZmADF2) - Zea mays (Maize) ADF ADF Cofilin_ADF protein|actin-depolymerizing factor, putative, expressed
OS11T0592100		2.69426	3.70564	Os11g0592100	LOC_Os11g37960.1	stress.biotic	weakly similar to ( 181) AT3G04720 | Symbols: PR4, HEL, PR-4 | PR4 (PATHOGENESIS-RELATED 4); chitin binding | chr3:1285691-1286531 REVERSEmoderately similar to ( 207) WHW2_WHEAT Wheatwin-2 precursor (Pathogenesis-related protein 4b) - Triticum aestivum (Wheat)Barwin protein|WIP4 - Wound-induced protein precursor, expressed
OS03T0737300		2.70876	2.61977	Os03g0737300	LOC_Os03g52720.1	not assigned.unknown	moderately similar to ( 216) AT2G14110 | Symbols: | FUNCTIONS IN: molecular_function unknown; INVOLVED IN: biological_process unknown; LOCATED IN: cellular_component unknown; EXPRESSED IN: 24 plant structures; EXPRESSED DURING: 15 growth stages; CONTAINS InterPro DOMAIN/s: HAD-superfamily phosphatase, subfamily IIIC (InterPro:IPR010033); Has 209 Blast hits to 204 proteins in 90 species: Archae - …
OS07T0174400		2.71283	3.45013	Os07g0174400	LOC_Os07g07790.1	misc.protease inhibitor/seed storage/lipid transfer protein (LTP) family protein	very weakly similar to (81.3) AT3G22600 | Symbols: | protease inhibitor/seed storage/lipid transfer protein (LTP) family protein | chr3:8006711-8007397 REVERSE protein|LTPL75 - Protease inhibitor/seed storage/LTP family protein precursor, expressed
OS06T0270200		2.7161	3.2662	Os06g0270200	LOC_Os06g15910.1	transport.potassium	highly similar to ( 866) AT2G40540 | Symbols: KT2, ATKT2, SHY3, KUP2, ATKUP2, TRK2 | KT2 (POTASSIUM TRANSPORTER 2); potassium ion transmembrane transporter | chr2:16931445-16934516 FORWARDhighly similar to ( 863) HAK9_ORYSA Probable potassium transporter 9 (OsHAK9) - Oryza sativa (Rice)K_trans Kup trkD protein|potassium transporter, putative, expressed
OS01T0155000		2.71618	3.21538	Os01g0155000	LOC_Os01g06220.1	Biodegradation of Xenobiotics	moderately similar to ( 258) AT5G06570 | Symbols: | hydrolase | chr5:2008075-2011013 REVERSEweakly similar to ( 153) GID1_ORYSA Gibberellin receptor GID1 (EC 3.-.-.-) (Gibberellin-insensitive dwarf protein 1) (Protein GIBBERELLIN INSENSITIVE DWARF1) - Oryza sativa (Rice) Abhydrolase_3 Aes protein|gibberellin receptor GID1L2, putative, expressed
OS01T0655500		2.72283	2.68538	Os01g0655500	LOC_Os01g46720.1	protein.postranslational modification	highly similar to ( 693) AT5G53450 | Symbols: ORG1 | ORG1 (OBP3-responsive gene 1); ATP binding / kinase/ protein kinase | chr5:21689444-21692242 FORWARD protein|expressed protein
OS06T0702000		2.73348	2.74717	Os06g0702000	LOC_Os06g48860.1	hormone metabolism.auxin.induced-regulated-responsive-activated	Auxin_inducible protein|OsSAUR28 - Auxin-responsive SAUR gene family member, expressed
OS03T0439700		2.73467	2.58229	Os03g0439700	LOC_Os03g32490.1	not assigned.unknown	moderately similar to ( 322) AT5G67370 | Symbols: | unknown protein | chr5:26877667-26879465 REVERSEDUF1230 protein|DUF1230 domain containing protein, expressed
OS09T0570150		2.73737	3.2731	Os09g0570150	None
OS09T0547500		2.7455	2.95923	Os09g0547500	LOC_Os09g37540.1	amino acid metabolism.degradation.aspartate family.lysine	moderately similar to ( 265) AT4G35190 | Symbols: | unknown protein | chr4:16746724-16748090 FORWARDLysine_decarbox COG1611 protein|uncharacterized protein PA4923, putative, expressed
OS01T0949900		2.76913	3.26531	Os01g0949900	LOC_Os01g72150.1	misc.glutathione S transferases	weakly similar to ( 195) AT3G09270 | Symbols: ATGSTU8 | ATGSTU8 (GLUTATHIONE S-TRANSFERASE TAU 8); glutathione transferase | chr3:2848407-2849226 REVERSEmoderately similar to ( 216) GSTX1_TOBAC Probable glutathione S-transferase (EC 2.5.1.18) (Auxin-induced protein PGNT1/PCNT110) - Nicotiana tabacum (Common tobacco) GST_C_Tau GST_N_Tau Gst protein|glutathione S-transferase, putative, expressed
OS06T0231600		2.7871	3.09795	Os06g0231600	LOC_Os06g12560.1	protein.degradation.ubiquitin.E3.RING	weakly similar to ( 154) AT1G74410 | Symbols: | zinc finger (C3HC4-type RING finger) family protein | chr1:27965723-27967681 FORWARD protein|zinc finger, C3HC4 type, domain containing protein, expressed
OS01T0201100		2.79137	3.42201	Os01g0201100	LOC_Os01g10440.1	misc.UDP glucosyl and glucoronyl transferases	moderately similar to ( 441) AT3G15350 | Symbols: | glycosyltransferase family 14 protein / core-2/I-branching enzyme family protein | chr3:5167250-5168882 FORWARD Branch protein|xylosyltransferase, putative, expressed
OS01T0839100		2.79157	4.31888	Os01g0839100	LOC_Os01g62190.1	RNA.regulation of transcription.C2H2 zinc finger family	very weakly similar to (89.0) AT5G59820 | Symbols: RHL41, ZAT12 | RHL41 (RESPONSIVE TO HIGH LIGHT 41); nucleic acid binding / transcription factor/ zinc ion binding | chr5:24103073-24103561 FORWARD protein|ZOS1-15 - C2H2 zinc finger protein, expressed
OS12T0161500		2.79557	3.11411	Os12g0161500	LOC_Os12g06440.1	RNA.regulation of transcription.PHD finger transcription factor	very weakly similar to (96.7) AT1G43770 | Symbols: | PHD finger family protein | chr1:16548509-16550257 FORWARD protein|expressed protein
OS07T0230600		2.79854	3.57398	Os07g0230600	LOC_Os07g12720.1	not assigned.unknown	protein|expressed protein
OS06T0249350		2.80333	3.893	Os06g0249350	LOC_Os06g13940.1	not assigned.unknown	protein|expressed protein
OS01T0696701		2.80425	3.76329	Os01g0696701	None
OS04T0538900		2.82353	6.09015	Os04g0538900	LOC_Os04g45590.1	Biodegradation of Xenobiotics.lactoylglutathione lyase	weakly similar to ( 157) AT1G15380 | Symbols: | lactoylglutathione lyase family protein / glyoxalase I family protein | chr1:5290955-5292287 FORWARD protein|glyoxalase family protein, putative, expressed
OS01T0373800		2.83696	4.29216	Os01g0373800	None
OS05T0135000		2.83855	4.29837	Os05g0135000	LOC_Os05g04450.1	misc.peroxidases	moderately similar to ( 205) AT1G71695 | Symbols: | peroxidase 12 (PER12) (P12) (PRXR6) | chr1:26964359-26966557 FORWARDmoderately similar to ( 204) PERP7_BRARA Peroxidase P7 (EC 1.11.1.7) (TP7) - Brassica rapa (Turnip)secretory_peroxidase plant_peroxidase peroxidase protein|peroxidase precursor, putative, expressed
OS01T0588400		2.89676	3.13594	Os01g0588400	LOC_Os01g40580.1	not assigned.unknown	moderately similar to ( 340) AT5G62740 | Symbols: | band 7 family protein | chr5:25201320-25202535 FORWARD Band_7_4 Band_7 Band_7_stomatin_like HflC protein|hypersensitive-induced response protein, putative, expressed
OS01T0958200		2.90552	5.01809	Os01g0958200	LOC_Os01g72810.1	protein.postranslational modification	weakly similar to ( 133) AT1G16905 | Symbols: | sugar binding | chr1:5782546-5783817 REVERSEweakly similar to ( 122) EP1G_DAUCA Epidermis-specific secreted glycoprotein EP1 precursor (52/54 kDa medium protein) - Daucus carota (Carrot)B_lectin B_lectin protein|secreted glycoprotein, putative, expressed
OS05T0582600		2.91013	3.27323	Os05g0582600	LOC_Os05g50580.1	protein.degradation.serine protease	moderately similar to ( 340) AT1G15000 | Symbols: scpl50 | scpl50 (serine carboxypeptidase-like 50); serine-type carboxypeptidase | chr1:5168613-5169947 FORWARDweakly similar to ( 169) CBPX_ORYSA Serine carboxypeptidase-like precursor (EC 3.4.16.-) - Oryza sativa (Rice) Peptidase_S10 COG2939 protein|OsSCP30 - Putative Serine Carboxypeptidase homologue, expressed
OS01T0510200		2.9111	5.94663	Os01g0510200	LOC_Os01g32670.1	not assigned.unknown	protein|expressed protein
OS12T0432600		2.92147	2.68008	Os12g0432600	LOC_Os12g24490.1	protein.degradation.ubiquitin.E3.RING	very weakly similar to (86.7) AT2G35000 | Symbols: | zinc finger (C3HC4-type RING finger) family protein | chr2:14751809-14752945 REVERSE protein|zinc finger, C3HC4 type domain containing protein, expressed
OS01T0627550		2.92787	4.34803	Os01g0627550	None
OS01T0794800		2.95055	3.04384	Os01g0794800	LOC_Os01g58240.1
OS01T0280500		2.95312	5.96355	Os01g0280500	LOC_Os01g17330.1	protein.synthesis.initiation	moderately similar to ( 386) AT3G55620 | Symbols: emb1624 | emb1624 (embryo defective 1624); ribosome binding / translation initiation factor | chr3:20634581-20636312 FORWARDmoderately similar to ( 300) IF6_BETVU Eukaryotic translation initiation factor 6 (eIF-6) (Fragment) - Beta vulgaris (Sugar beet) IF6 eIF6 eIF-6 TIF6 PRK04046 protein|eukaryotic translation initiation factor 6, putative, expr…
OS10T0419600		2.96867	4.17753	Os10g0419600	LOC_Os10g28370.1	tetrapyrrole synthesis.unspecified	moderately similar to ( 238) AT5G43860 | Symbols: ATCLH2, CLH2 | ATCLH2; chlorophyllase | chr5:17630492-17632184 FORWARDweakly similar to ( 163) CLH1_CITSI Chlorophyllase-1, chloroplast precursor (EC 3.1.1.14) (Chlorophyll-chlorophyllido hydrolase 1) (Chlase 1) - Citrus sinensis (Sweet orange)Chlorophyllase protein|chlorophyllase-2, chloroplast precursor, putative, expressed
OS05T0162000		2.98674	3.40824	Os05g0162000	LOC_Os05g06970.1	misc.peroxidases	moderately similar to ( 246) AT4G11290 | Symbols: | peroxidase, putative | chr4:6869993-6871476 FORWARDmoderately similar to ( 237) PER2_ARAHY Cationic peroxidase 2 precursor (EC 1.11.1.7) (PNPC2) - Arachis hypogaea (Peanut)secretory_peroxidase plant_peroxidase peroxidase protein|peroxidase precursor, putative, expressed
OS08T0189400		2.99182	2.32642	Os08g0189400	LOC_Os08g08990.1	stress.abiotic.unspecified	moderately similar to ( 229) AT3G05950 | Symbols: | germin-like protein, putative | chr3:1781130-1781964 REVERSEweakly similar to ( 198) GLP1_MESCR Germin-like protein precursor - Mesembryanthemum crystallinum (Common ice plant)Cupin_1 protein|Cupin domain containing protein, expressed
OS05T0142900		2.99851	5.02073	Os05g0142900	LOC_Os05g05100.1	not assigned.unknown	protein|expressed protein
OS01T0960600		3.01158	3.02429	Os01g0960600	LOC_Os01g73005.1	not assigned.unknown	protein|expressed protein
OS01T0551100		3.01435	4.48115	Os01g0551100	LOC_Os01g37050.1	RNA.processing.ribonucleases	RIBOc rnc Rnc RIBOc Ribonuclease_3 protein|ribonuclease III domain protein, putative, expressed
OS02T0791300		3.01713	2.6043	Os02g0791300	LOC_Os02g54870.1	not assigned.unknown	protein|expressed protein
OS04T0634000		3.03347	3.37293	Os04g0634000	LOC_Os04g54140.1	signalling.receptor kinases.S-locus glycoprotein like	highly similar to ( 580) AT4G21380 | Symbols: ARK3 | ARK3 (A. THALIANA RECEPTOR KINASE 3); kinase/ transmembrane receptor protein serine/threonine kinase | chr4:11389219-11393090 REVERSEmoderately similar to ( 260) SLSG6_BRAOL S-locus-specific glycoprotein S6 precursor (SLSG-6) - Brassica oleracea (Wild cabbage) S_TKc Pkinase S_TKc TyrKc Pkinase_Tyr PTKc SPS1 PTKc_Src_like S_locus_glycop PTKc_Srm…
OS02T0665800		3.03837	3.39841	Os02g0665800	LOC_Os02g44610.1	protein.postranslational modification.kinase.receptor like cytoplasmatic kinase VII	moderately similar to ( 387) AT2G45910 | Symbols: | protein kinase family protein / U-box domain-containing protein | chr2:18894520-18898212 FORWARDweakly similar to ( 115) PSKR_DAUCA Phytosulfokine receptor precursor (EC 2.7.11.1) (Phytosulfokine LRR receptor kinase) - Daucus carota (Carrot) S_TKc S_TKc Pkinase Pkinase_Tyr TyrKc PTKc protein|protein kinase, putative, expressed
OS01T0284900		3.04142	4.16832	Os01g0284900	LOC_Os01g18220.1	not assigned.unknown	protein|expressed protein
OS11T0160400		3.05374	4.1081	Os11g0160400	LOC_Os11g06150.1	not assigned.unknown	protein|basic proline-rich protein precursor, putative, expressed
OS01T0959750		3.0542	4.42773	Os01g0959750	None
OS02T0577600		3.05605	2.78266	Os02g0577600	None
OS08T0557200		3.07052	2.68801	Os08g0557200	LOC_Os08g44300.1	not assigned.unknown	protein|retrotransposon protein, putative, Ty3-gypsy subclass, expressed
OS02T0212500		3.07087	3.57949	Os02g0212500	LOC_Os02g12090.1	not assigned.unknown	protein|expressed protein
OS04T0544000		3.07254	3.64887	Os04g0544000	LOC_Os04g45980.1	not assigned.unknown	protein|glycine-rich cell wall protein, putative, expressed
OS06T0589300		3.08056	3.79567	Os06g0589300	LOC_Os06g38950.1	transport.ABC transporters and multidrug resistance systems	nearly identical (1009) AT3G47790 | Symbols: ATATH7, ATH7 | ATATH7; ATPase, coupled to transmembrane movement of substances / transporter | chr3:17629584-17633711 FORWARDvery weakly similar to (90.5) CYSA_MESVI Probable sulfate/thiosulfate import ATP-binding protein cysA (EC 3.6.3.25) (Sulfate-transporting ATPase) - Mesostigma viride ABC_subfamily_A CcmA ABC_DrrA ABC_DR_subfamily_A ABC_drug_resis…
OS01T0373700		3.09242	4.32351	Os01g0373700	None
OS01T0627500		3.10061	4.58049	Os01g0627500	LOC_Os01g43710.1	misc.cytochrome P450	highly similar to ( 589) AT3G14690 | Symbols: CYP72A15 | CYP72A15; electron carrier/ heme binding / iron ion binding / monooxygenase/ oxygen binding | chr3:4937410-4939310 FORWARDhighly similar to ( 548) C72A1_CATRO Cytochrome P450 72A1 (EC 1.3.3.9) (CYPLXXII) (Secologanin synthase) (SLS) - Catharanthus roseus (Rosy periwinkle) (Madagascar periwinkle) p450 CypX protein|cytochrome P450 72A1, putat…
OS12T0258700		3.10684	3.328	Os12g0258700	LOC_Os12g15680.1	secondary metabolism.simple phenols	highly similar to ( 572) AT3G09220 | Symbols: LAC7 | LAC7 (laccase 7); laccase | chr3:2827434-2830477 REVERSEmoderately similar to ( 231) ASO_TOBAC L-ascorbate oxidase precursor (EC 1.10.3.3) (Ascorbase) (ASO) - Nicotiana tabacum (Common tobacco) Cu-oxidase_3 Cu-oxidase_2 Cu-oxidase SufI protein|laccase precursor protein, putative, expressed
OS02T0455400		3.12785	3.82345	Os02g0455400	LOC_Os02g25780.1	not assigned.unknown	DUF1442 protein|expressed protein
OS02T0543000		3.14194	4.04578	Os02g0543000	LOC_Os02g33820.1	not assigned.unknown	protein|abscisic stress-ripening, putative, expressed
OS10T0130200		3.14401	3.79538	Os10g0130200	LOC_Os10g04020.1	not assigned.unknown	protein|OsFBX356 - F-box domain containing protein, expressed
OS06T0294950		3.14419	2.43571	Os06g0294950	LOC_Os06g19095.1	not assigned.unknown	protein|expressed protein
OS05T0472400		3.14747	2.0803	Os05g0472400	LOC_Os05g39540.1	transport.metal	moderately similar to ( 242) AT1G05300 | Symbols: ZIP5 | ZIP5; cation transmembrane transporter/ metal ion transmembrane transporter | chr1:1546161-1547709 REVERSE Zip protein|metal cation transporter, putative, expressed
OS08T0189900		3.14783	2.54141	Os08g0189900	LOC_Os08g09060.1	stress.abiotic.unspecified	moderately similar to ( 239) AT3G05950 | Symbols: | germin-like protein, putative | chr3:1781130-1781964 REVERSEweakly similar to ( 197) GLP1_MESCR Germin-like protein precursor - Mesembryanthemum crystallinum (Common ice plant)Cupin_1 protein|Cupin domain containing protein, expressed
OS06T0507300		3.15735	3.85543	Os06g0507300	LOC_Os06g31090.1	not assigned.unknown	weakly similar to ( 153) AT3G61600 | Symbols: ATPOB1 | ATPOB1; protein binding | chr3:22795704-22798069 FORWARD protein|GAMYB-binding protein, putative, expressed
OS02T0129800		3.16342	2.81665	Os02g0129800	LOC_Os02g03710.1	not assigned.unknown	protein|UP-9A, putative, expressed
OS04T0605300		3.18135	3.78736	Os04g0605300	LOC_Os04g51580.1	RNA.regulation of transcription.putative transcription regulator	moderately similar to ( 340) AT2G19330 | Symbols: | leucine-rich repeat family protein | chr2:8372947-8374453 FORWARD COG4886 protein|leucine rich repeat containing protein, expressed
OS10T0527800		3.19503	4.02229	Os10g0527800	LOC_Os10g38360.1	misc.glutathione S transferases	weakly similar to ( 180) AT1G10360 | Symbols: ATGSTU18, GST29 | ATGSTU18 (GLUTATHIONE S-TRANSFERASE TAU 18); glutathione transferase | chr1:3395738-3396806 REVERSEweakly similar to ( 191) GSTU6_ORYSA Probable glutathione S-transferase GSTU6 (EC 2.5.1.18) (28 kDa cold-induced protein) - Oryza sativa (Rice) GST_C_Tau GST_N_Tau Gst protein|glutathione S-transferase, putative, expressed
OS05T0417700		3.22745	2.48282	Os05g0417700	LOC_Os05g34510.1	not assigned.unknown	protein|expressed protein
OS01T0597800		3.24005	3.46749	Os01g0597800	LOC_Os01g41430.1	misc.UDP glucosyl and glucoronyl transferases	moderately similar to ( 360) AT2G15490 | Symbols: UGT73B4 | UGT73B4 (UDP-GLYCOSYLTRANSFERASE 73B4); UDP-glucosyltransferase/ UDP-glycosyltransferase/ quercetin 3-O-glucosyltransferase/ quercetin 7-O-glucosyltransferase/ transferase, transferring glycosyl groups | chr2:6761750-6763398 FORWARDweakly similar to ( 165) ZOX_PHAVU Zeatin O-xylosyltransferase (EC 2.4.2.40) (Zeatin O-beta-D-xylosyltransf…
OS03T0266900		3.2416	4.85087	Os03g0266900	LOC_Os03g16020.1	stress.abiotic.heat	weakly similar to ( 157) AT5G59720 | Symbols: HSP18.2 | HSP18.2 (heat shock protein 18.2) | chr5:24062632-24063117 FORWARDmoderately similar to ( 207) HSP21_ORYSA 17.4 kDa class I heat shock protein 1 - Oryza sativa (Rice) HSP20 alpha-crystallin-Hsps IbpA protein|hsp20/alpha crystallin family protein, putative, expressed
OS01T0795000		3.29187	3.23445	Os01g0795000	LOC_Os01g58240.1	protein.degradation.subtilases	highly similar to ( 555) AT4G10540 | Symbols: | subtilase family protein | chr4:6512515-6515743 REVERSEPA_subtilisin_like protein|OsSub6 - Putative Subtilisin homologue, expressed
OS03T0277000		3.29407	2.7252	Os03g0277000	LOC_Os03g16900.1	signalling.G-proteins	highly similar to ( 748) AT5G09550 | Symbols: | RAB GDP-dissociation inhibitor | chr5:2963850-2966465 FORWARD GDI MRS6 protein|rab GDP dissociation inhibitor alpha, putative, expressed
OS10T0452300		3.30574	2.72649	Os10g0452300	LOC_Os10g31460.1	not assigned.unknown	protein|retrotransposon protein, putative, unclassified, expressed
OS07T0232800		3.32635	2.3038	Os07g0232800	LOC_Os07g12890.1	transport.metal	moderately similar to ( 242) AT1G05300 | Symbols: ZIP5 | ZIP5; cation transmembrane transporter/ metal ion transmembrane transporter | chr1:1546161-1547709 REVERSE Zip protein|metal cation transporter, putative, expressed
OS02T0616600		3.32778	5.58399	Os02g0616600	LOC_Os02g40330.1	not assigned.unknown	protein|retrotransposon protein, putative, Ty3-gypsy subclass, expressed
OS10T0481500		3.32955	3.35819	Os10g0481500	LOC_Os10g34040.1	not assigned.unknown	highly similar to ( 535) AT5G25250 | Symbols: | FUNCTIONS IN: molecular_function unknown; INVOLVED IN: biological_process unknown; LOCATED IN: plasma membrane, vacuole; EXPRESSED IN: cultured cell; CONTAINS InterPro DOMAIN/s: Band 7 protein (InterPro:IPR001107); BEST Arabidopsis thaliana protein match is: unknown protein (TAIR:AT5G25260.1); Has 4072 Blast hits to 3210 proteins in 656 species: Arc…
OS05T0276500		3.32962	4.34448	Os05g0276500	LOC_Os05g19570.1	cell wall.modification	moderately similar to ( 238) AT1G20190 | Symbols: ATEXPA11, EXP11, ATEXP11, ATHEXP ALPHA 1.14 | ATEXPA11 (ARABIDOPSIS THALIANA EXPANSIN 11) | chr1:6998762-6999710 REVERSEmoderately similar to ( 417) EXPA3_ORYSA Expansin-A3 precursor (OsEXPA3) (Alpha-expansin-3) (OsEXP3) (OsaEXPa1.18) (RiExD) - Oryza sativa (Rice)Pollen_allerg_1 DPBB_1 protein|expansin precursor, putative, expressed
OS03T0725200		3.37102	3.49114	Os03g0725200	LOC_Os03g51530.1	not assigned.unknown	protein|expressed protein
OS09T0345300		3.38133	2.54554	Os09g0345300	LOC_Os09g17630.1	protein.postranslational modification.kinase.receptor like cytoplasmatic kinase VII	nearly identical (1055) AT1G07650 | Symbols: | leucine-rich repeat transmembrane protein kinase, putative | chr1:2359817-2366423 REVERSEmoderately similar to ( 236) NORK_MEDTR Nodulation receptor kinase precursor (EC 2.7.11.1) (Does not make infections protein 2) (Symbiosis receptor-like kinase) (MtSYMRK) - Medicago truncatula (Barrel medic) TyrKc PTKc Pkinase_Tyr S_TKc S_TKc Pkinase PTKc_Src_lik…
OS10T0464000		3.40439	3.56706	Os10g0464000	LOC_Os10g32700.1	not assigned.unknown	moderately similar to ( 429) AT5G62740 | Symbols: | band 7 family protein | chr5:25201320-25202535 FORWARD Band_7_4 Band_7 Band_7_stomatin_like HflC PHB protein|hypersensitive-induced response protein, putative, expressed
OS02T0738100		3.42086	3.0221	Os02g0738100	LOC_Os02g50450.1	not assigned.unknown	protein|hypothetical protein
OS11T0703100		3.43014	3.26323	Os11g0703100	LOC_Os11g47680.1	not assigned.unknown	THN Thaumatin protein|thaumatin family domain containing protein, expressed
OS04T0664900		3.46947	3.24078	Os04g0664900	LOC_Os04g56930.1	major CHO metabolism.degradation.sucrose.invertases.cell wall	moderately similar to ( 286) AT3G13790 | Symbols: ATCWINV1, ATBFRUCT1 | ATBFRUCT1; beta-fructofuranosidase/ hydrolase, hydrolyzing O-glycosyl compounds | chr3:4533084-4535831 REVERSEhighly similar to ( 539) INV5_ORYSA Beta-fructofuranosidase, insoluble isoenzyme 5 (EC 3.2.1.26) (Sucrose hydrolase 5) (Invertase 5) (Cell wall beta-fructosidase 5) (OsCIN5) (Fragment) - Oryza sativa (Rice) Glyco_32 G…
OS08T0412700		3.47198	4.96769	Os08g0412700	LOC_Os08g31850.1	not assigned.unknown	weakly similar to ( 184) AT1G13480 | Symbols: | unknown protein | chr1:4622783-4624043 REVERSEDUF1262 protein|expressed protein
OS08T0185900		3.47496	3.46916	Os08g0185900	LOC_Os08g08700.1	protein.degradation.ubiquitin.ubiquitin	very weakly similar to (92.4) AT5G37640 | Symbols: UBQ9 | UBQ9; protein binding | chr5:14952782-14953750 REVERSEvery weakly similar to (90.9) UBIQ_WHEAT Ubiquitin - Triticum aestivum (Wheat) Ubiquitin ubiquitin UBQ UBL Nedd8 protein|ubiquitin family protein, putative, expressed
OS01T0627967		3.49054	4.12514	Os01g0627967	None
OS05T0194500		3.49477	4.27749	Os05g0194500	LOC_Os05g10620.1	development.unspecified	moderately similar to ( 245) AT4G29230 | Symbols: anac075 | anac075 (Arabidopsis NAC domain containing protein 75); transcription factor | chr4:14410338-14414956 FORWARDNAM protein|no apical meristem protein, putative, expressed
OS03T0559700		3.49638	4.27292	Os03g0559700	LOC_Os03g36080.1	not assigned.unknown	protein|expressed protein
OS12T0639500		3.49813	3.65142	Os12g0639500	LOC_Os12g44220.1	protein.degradation.AAA type	moderately similar to ( 305) AT5G40010 | Symbols: AATP1 | AATP1 (AAA-ATPase 1); ATP binding / ATPase/ nucleoside-triphosphatase/ nucleotide binding | chr5:16020218-16021762 REVERSE protein|ATPase 2, putative, expressed
OS09T0442400		3.51024	4.72889	Os09g0442400	LOC_Os09g27040.1	not assigned.unknown	moderately similar to ( 427) AT5G55490 | Symbols: ATGEX1, GEX1 | GEX1 (GAMETE EXPRESSED PROTEIN 1) | chr5:22478822-22481071 REVERSE protein|GEX1, putative, expressed
OS09T0549300		3.52494	4.20818	Os09g0549300	LOC_Os09g37690.1	misc.oxidases - copper, flavone etc.	moderately similar to ( 312) AT1G19250 | Symbols: FMO1 | FMO1 (FLAVIN-DEPENDENT MONOOXYGENASE 1); FAD binding / NADP or NADPH binding / electron carrier/ flavin-containing monooxygenase/ monooxygenase/ oxidoreductase | chr1:6650656-6653053 REVERSE FMO-like TrkA protein|flavin-containing monooxygenase family protein, putative, expressed
OS06T0674100		3.52991	4.5713	Os06g0674100	LOC_Os06g46160.1	not assigned.unknown	protein|expressed protein
OS06T0338200		3.53286	3.70452	Os06g0338200	LOC_Os06g23114.1	misc.oxidases - copper, flavone etc.	highly similar to ( 630) AT1G31710 | Symbols: | copper amine oxidase, putative | chr1:11349855-11355339 FORWARDhighly similar to ( 614) AMO_PEA Amine oxidase [copper-containing] precursor (EC 1.4.3.6) - Pisum sativum (Garden pea) tynA Cu_amine_oxid TynA protein|copper methylamine oxidase precursor, putative, expressed
OS01T0546100		3.55515	3.19043	Os01g0546100	LOC_Os01g36560.1	development.unspecified	moderately similar to ( 219) AT5G64700 | Symbols: | nodulin MtN21 family protein | chr5:25865190-25866845 REVERSE protein|auxin-induced protein 5NG4, putative, expressed
OS12T0583700		3.5591	4.2902	Os12g0583700	LOC_Os12g39400.1	RNA.regulation of transcription.C2H2 zinc finger family	weakly similar to ( 103) AT5G67450 | Symbols: AZF1 | AZF1 (ARABIDOPSIS ZINC-FINGER PROTEIN 1); DNA binding / nucleic acid binding / transcription factor/ transcription repressor/ zinc ion binding | chr5:26919142-26919879 REVERSEvery weakly similar to (88.2) ZFP1_WHEAT Zinc-finger protein 1 (WZF1) - Triticum aestivum (Wheat) protein|ZOS12-09 - C2H2 zinc finger protein, expressed
OS07T0232850		3.61267	2.81636	Os07g0232850	None
OS04T0664950		3.61598	3.46578	Os04g0664950	None
OS01T0949800		3.62135	3.67127	Os01g0949800	LOC_Os01g72140.1	misc.glutathione S transferases	weakly similar to ( 186) AT2G29420 | Symbols: ATGSTU7, GST25 | ATGSTU7 (ARABIDOPSIS THALIANA GLUTATHIONE S-TRANSFERASE TAU 7); glutathione transferase | chr2:12618111-12618871 REVERSEweakly similar to ( 193) GSTX6_SOYBN Probable glutathione S-transferase (EC 2.5.1.18) (Heat shock protein 26A) (G2-4) - Glycine max (Soybean) GST_C_Tau GST_N_Tau Gst protein|glutathione S-transferase, putative, expre…
OS08T0398000		3.6288	4.46467	Os08g0398000	LOC_Os08g30740.1	transport.ABC transporters and multidrug resistance systems	nearly identical (1236) AT3G47730 | Symbols: ATATH1, ATH1 | ATATH1; ATPase, coupled to transmembrane movement of substances / transporter | chr3:17594342-17598828 REVERSEvery weakly similar to (82.0) CYSA_CUCSA Sulfate/thiosulfate import ATP-binding protein cysA (EC 3.6.3.25) (Sulfate-transporting ATPase) - Cucumis sativus (Cucumber) ABC_subfamily_A CcmA ABC_DrrA ABC_DR_subfamily_A ABC_drug_resis…
OS08T0205800		3.67265	5.8332	Os08g0205800	LOC_Os08g10500.1	not assigned.unknown	protein|expressed protein
OS10T0464050		3.68115	3.84921	Os10g0464050	None
OS10T0139700		3.69046	3.71734	Os10g0139700	LOC_Os10g05020.1	misc.cytochrome P450	moderately similar to ( 441) AT1G64940 | Symbols: CYP89A6 | CYP89A6; electron carrier/ heme binding / iron ion binding / monooxygenase/ oxygen binding | chr1:24123789-24125324 FORWARDmoderately similar to ( 363) C77A1_SOLME Cytochrome P450 77A1 (EC 1.14.-.-) (CYPLXXVIIA1) (P-450EG6) (Fragment) - Solanum melongena (Eggplant) (Aubergine) p450 CypX protein|cytochrome P450, putative, expressed
OS04T0654500		3.71545	4.98455	Os04g0654500	LOC_Os04g56040.1	not assigned.unknown	protein|glycine rich protein family protein, putative, expressed
OS09T0364400		3.72705	4.91385	Os09g0364400	LOC_Os09g19970.1	not assigned.unknown	protein|expressed protein
OS08T0389700		3.73188	4.10548	Os08g0389700	LOC_Os08g30020.1	not assigned.unknown	protein|membrane protein, putative, expressed
OS07T0593400		3.77859	4.88526	Os07g0593400	LOC_Os07g40320.1	cell.vesicle transport	weakly similar to ( 134) AT5G01430 | Symbols: | Got1-like family protein | chr5:176797-178010 REVERSE Got1 GOT1 protein|vesicle transport protein GOT1B, putative, expressed
OS03T0799300		3.81527	4.76103	Os03g0799300	LOC_Os03g58500.1	not assigned.unknown	protein|expressed protein
OS04T0635500		3.83257	3.364	Os04g0635500	LOC_Os04g54300.1	not assigned.unknown	protein|wound induced protein, putative, expressed
OS08T0404500		3.83332	4.84377	Os08g0404500	LOC_Os08g31250.1	not assigned.unknown	weakly similar to ( 127) AT2G16050 | Symbols: | FUNCTIONS IN: molecular_function unknown; INVOLVED IN: biological_process unknown; LOCATED IN: cellular_component unknown; CONTAINS InterPro DOMAIN/s: DC1 (InterPro:IPR004146); BEST Arabidopsis thaliana protein match is: DC1 domain-containing protein (TAIR:AT1G20990.1); Has 719 Blast hits to 448 proteins in 12 species: Archae - 0; Bacteria - 0; Meta…
OS01T0585200		3.83381	3.51479	Os01g0585200	LOC_Os01g40290.1	not assigned.unknown	protein|expressed protein
OS03T0820300		3.88645	6.32538	Os03g0820300	LOC_Os03g60560.1	not assigned.unknown	protein|ZOS3-21 - C2H2 zinc finger protein, expressed
OS06T0147300		3.90288	5.41752	Os06g0147300	LOC_Os06g05470.1	not assigned.unknown	protein|expressed protein
OS02T0639300		3.91158	4.2586	Os02g0639300	LOC_Os02g42640.1	not assigned.unknown	weakly similar to ( 126) AT5G53750 | Symbols: | FUNCTIONS IN: molecular_function unknown; INVOLVED IN: response to wounding; LOCATED IN: cellular_component unknown; EXPRESSED IN: male gametophyte, pollen tube; EXPRESSED DURING: L mature pollen stage; CONTAINS InterPro DOMAIN/s: Cystathionine beta-synthase, core (InterPro:IPR000644); BEST Arabidopsis thaliana protein match is: CBS domain-containin…
OS04T0561500		3.95856	3.04134	Os04g0561500	LOC_Os04g47360.1	protein.degradation	highly similar to ( 999) AT1G76140 | Symbols: | serine-type endopeptidase/ serine-type peptidase | chr1:28571187-28574852 FORWARD COG1505 Peptidase_S9_N PtrB Peptidase_S9 PRK10115 DAP2 protein|OsPOP9 - Putative Prolyl Oligopeptidase homologue, expressed
OS01T0337500		3.96586	4.49	Os01g0337500	LOC_Os01g23580.1	transport.amino acids	highly similar to ( 941) AT1G15690 | Symbols: AVP1, ATAVP3, AVP-3 | AVP1; ATPase/ hydrogen-translocating pyrophosphatase | chr1:5399115-5402185 FORWARDhighly similar to ( 943) AVP_HORVU Pyrophosphate-energized vacuolar membrane proton pump (EC 3.6.1.1) (Pyrophosphate-energized inorganic pyrophosphatase) (H(+)-PPase) - Hordeum vulgare (Barley)H_PPase hppA OVP1 protein|inorganic H+ pyrophosphatase,…
OS06T0566300		3.96892	4.07871	Os06g0566300	LOC_Os06g37010.1	transport.metal	moderately similar to ( 226) AT1G10970 | Symbols: ZIP4, ATZIP4 | ZIP4 (ZINC TRANSPORTER 4 PRECURSOR); cation transmembrane transporter/ copper ion transmembrane transporter | chr1:3665201-3666933 REVERSE Zip protein|metal cation transporter, putative, expressed
OS12T0123800		4.0646	4.54619	Os12g0123800	LOC_Os12g03050.1	development.unspecified	moderately similar to ( 219) AT5G18270 | Symbols: ANAC087 | ANAC087; transcription factor | chr5:6041241-6042743 REVERSEhighly similar to ( 637) NAC77_ORYSA NAC domain-containing protein 77 (ONAC077) (ONAC300) - Oryza sativa (Rice)NAM protein|no apical meristem protein, putative, expressed
OS02T0523100		4.18686	5.26952	Os02g0523100	LOC_Os02g32320.1	not assigned.unknown	protein|expressed protein
OS01T0871600		4.23261	3.53379	Os01g0871600	LOC_Os01g65110.1	transport.peptides and oligopeptides	moderately similar to ( 485) AT1G22540 | Symbols: | proton-dependent oligopeptide transport (POT) family protein | chr1:7964202-7966222 FORWARD PTR2 PTR2 protein|POT family protein, expressed
OS11T0255500		4.23592	4.76875	Os11g0255500	LOC_Os11g14910.1	misc.oxidases - copper, flavone etc.	moderately similar to ( 414) AT3G03080 | Symbols: | NADP-dependent oxidoreductase, putative | chr3:698530-700278 REVERSE COG2130 Qor ADH_zinc_N protein|NADP-dependent oxidoreductase, putative, expressed
OS12T0282000		4.27354	4.16537	Os12g0282000	LOC_Os12g18410.1	not assigned.unknown	protein|expressed protein
OS06T0147275		4.30861	5.59042	Os06g0147275	None
OS03T0233900		4.30864	3.86923	Os03g0233900	LOC_Os03g13140.1	redox.heme	weakly similar to ( 158) AT2G16060 | Symbols: GLB1, AHB1, ARATH GLB1, NSHB1, ATGLB1 | AHB1 (ARABIDOPSIS HEMOGLOBIN 1); oxygen binding / oxygen transporter | chr2:6982782-6983522 REVERSEmoderately similar to ( 222) HBL1_ORYSA Non-symbiotic hemoglobin 1 (rHb1) (ORYsa GLB1a) - Oryza sativa (Rice) protein|non-symbiotic hemoglobin 2, putative, expressed
OS08T0398300		4.31138	5.11763	Os08g0398300	LOC_Os08g30770.1	transport.ABC transporters and multidrug resistance systems	nearly identical (1101) AT3G47780 | Symbols: ATATH6, ATH6 | ATATH6; ATPase, coupled to transmembrane movement of substances / transporter | chr3:17624500-17628972 FORWARDvery weakly similar to (97.4) CYSA_MESVI Probable sulfate/thiosulfate import ATP-binding protein cysA (EC 3.6.3.25) (Sulfate-transporting ATPase) - Mesostigma viride ABC_subfamily_A CcmA ABC_DrrA ABC_DR_subfamily_A ABC_drug_resis…
OS09T0444900		4.40047	4.8848	Os09g0444900	LOC_Os09g27260.1	not assigned.unknown	moderately similar to ( 308) AT1G55230 | Symbols: | unknown protein | chr1:20602895-20603797 FORWARDDUF716 protein|plant viral response family protein, putative, expressed
OS04T0535600		4.41459	4.87515	Os04g0535600	LOC_Os04g45290.1	major CHO metabolism.degradation.sucrose.invertases.vacuolar	highly similar to ( 588) AT1G12240 | Symbols: ATBETAFRUCT4, VAC-INV | ATBETAFRUCT4; beta-fructofuranosidase/ hydrolase, hydrolyzing O-glycosyl compounds | chr1:4153699-4157457 FORWARDhighly similar to ( 750) INV1_MAIZE Beta-fructofuranosidase 1 precursor (EC 3.2.1.26) (Sucrose 1) (Invertase 1) - Zea mays (Maize) Glyco_32 Glyco_hydro_32N SacC protein|glycosyl hydrolases, putative, expressed
OS03T0790500		4.51885	6.98018	Os03g0790500	LOC_Os03g57640.1	Biodegradation of Xenobiotics	moderately similar to ( 222) AT5G06570 | Symbols: | hydrolase | chr5:2008075-2011013 REVERSEweakly similar to ( 136) GID1_ORYSA Gibberellin receptor GID1 (EC 3.-.-.-) (Gibberellin-insensitive dwarf protein 1) (Protein GIBBERELLIN INSENSITIVE DWARF1) - Oryza sativa (Rice) Abhydrolase_3 Aes protein|gibberellin receptor GID1L2, putative, expressed
OS01T0734800		4.61491	5.01865	Os01g0734800	LOC_Os01g53350.1	misc.UDP glucosyl and glucoronyl transferases	moderately similar to ( 289) AT3G16520 | Symbols: UGT88A1 | UDP-glucoronosyl/UDP-glucosyl transferase family protein | chr3:5618847-5620833 REVERSEweakly similar to ( 146) ZOX_PHAVU Zeatin O-xylosyltransferase (EC 2.4.2.40) (Zeatin O-beta-D-xylosyltransferase) - Phaseolus vulgaris (Kidney bean) (French bean) UDPGT protein|anthocyanidin 5,3-O-glucosyltransferase, putative, expressed
OS06T0673800		4.73062	5.7156	Os06g0673800	LOC_Os06g46140.1	not assigned.unknown	protein|expressed protein
OS09T0309200		4.7471	5.31313	Os09g0309200	LOC_Os09g13890.1	signalling.calcium	moderately similar to ( 224) AT1G73805 | Symbols: | calmodulin binding | chr1:27745761-27749178 REVERSECalmodulin_bind protein|calmodulin binding protein, putative, expressed
OS02T0586000		4.76578	4.54335	Os02g0586000	LOC_Os02g37380.1	not assigned.unknown	protein|expressed protein
OS11T0127600		4.87881	5.30182	Os11g0127600	LOC_Os11g03370.1	development.unspecified	moderately similar to ( 224) AT5G18270 | Symbols: ANAC087 | ANAC087; transcription factor | chr5:6041241-6042743 REVERSEmoderately similar to ( 414) NAC77_ORYSA NAC domain-containing protein 77 (ONAC077) (ONAC300) - Oryza sativa (Rice)NAM protein|no apical meristem protein, putative, expressed
OS01T0627600		4.87996	5.41662	Os01g0627600	LOC_Os01g43720.1	misc.cytochrome P450	moderately similar to ( 362) AT3G14690 | Symbols: CYP72A15 | CYP72A15; electron carrier/ heme binding / iron ion binding / monooxygenase/ oxygen binding | chr3:4937410-4939310 FORWARDmoderately similar to ( 343) C72A1_CATRO Cytochrome P450 72A1 (EC 1.3.3.9) (CYPLXXII) (Secologanin synthase) (SLS) - Catharanthus roseus (Rosy periwinkle) (Madagascar periwinkle) p450 CypX protein|cytochrome P450 72A…
OS02T0583700		4.92498	5.52666	Os02g0583700	LOC_Os02g37250.1	not assigned.unknown	protein|hypothetical protein
OS01T0647200		4.97644	3.83409	Os01g0647200	LOC_Os01g45914.1	not assigned.unknown	protein|expressed protein
OS01T0627701		4.98975	5.56164	Os01g0627701	None
OS05T0142600		5.07583	5.84639	Os05g0142600	LOC_Os05g05080.1	not assigned.unknown	protein|expressed protein
OS02T0584200		5.1135	4.52837	Os02g0584200	LOC_Os02g37260.1	not assigned.unknown	protein|hypothetical protein
OS10T0529500		5.1331	5.76939	Os10g0529500	LOC_Os10g38600.1	misc.glutathione S transferases	weakly similar to ( 168) AT1G10360 | Symbols: ATGSTU18, GST29 | ATGSTU18 (GLUTATHIONE S-TRANSFERASE TAU 18); glutathione transferase | chr1:3395738-3396806 REVERSEweakly similar to ( 198) GSTU6_ORYSA Probable glutathione S-transferase GSTU6 (EC 2.5.1.18) (28 kDa cold-induced protein) - Oryza sativa (Rice) GST_C_Tau GST_N_Tau Gst protein|glutathione S-transferase GSTU6, putative, expressed
OS01T0558100		5.13876	6.01226	Os01g0558100	LOC_Os01g37750.1	misc.glutathione S transferases	weakly similar to ( 130) AT1G10370 | Symbols: GST30, ATGSTU17, GST30B, ERD9 | ERD9 (EARLY-RESPONSIVE TO DEHYDRATION 9); glutathione transferase | chr1:3397274-3398273 REVERSEweakly similar to ( 157) GSTU6_ORYSA Probable glutathione S-transferase GSTU6 (EC 2.5.1.18) (28 kDa cold-induced protein) - Oryza sativa (Rice) GST_C_Tau GST_N_Tau Gst protein|glutathione S-transferase, putative, expressed
OS03T0667500		5.8431	6.00767	Os03g0667500	LOC_Os03g46470.1	transport.metal	moderately similar to ( 305) AT1G31260 | Symbols: ZIP10 | ZIP10 (ZINC TRANSPORTER 10 PRECURSOR); cation transmembrane transporter/ metal ion transmembrane transporter | chr1:11175559-11177362 REVERSE Zip protein|metal cation transporter, putative, expressed
OS01T0627916		6.57902	7.12988	Os01g0627916	None
OS05T0247800		6.94566	8.45728	Os05g0247800	LOC_Os05g15880.1	stress.biotic	weakly similar to ( 159) AT5G24090 | Symbols: | acidic endochitinase (CHIB1) | chr5:8143805-8145153 REVERSEmoderately similar to ( 309) XIP2_ORYSA Xylanase inhibitor protein 2 precursor (Class III chitinase homolog h) - Oryza sativa (Rice) protein|glycosyl hydrolase, putative, expressed
OS04T0280500		21.4024	21.3663	Os04g0280500	LOC_Os04g21130.1	cell.organisation	weakly similar to ( 125) AT5G24560 | Symbols: AtPP2-B12 | AtPP2-B12 (Phloem protein 2-B12); carbohydrate binding | chr5:8402205-8403266 FORWARD protein|F-box protein PP2-B1, putative, expressed
OS06T0126250		17.6833	18.5797	Os06g0126250	LOC_Os06g03610.1	signalling.receptor kinases.Catharanthus roseus-like RLK1	highly similar to ( 978) AT2G21480 | Symbols: | protein kinase family protein | chr2:9202753-9205368 REVERSEmoderately similar to ( 266) NORK_PEA Nodulation receptor kinase precursor (EC 2.7.11.1) - Pisum sativum (Garden pea) Pkinase_Tyr S_TKc TyrKc PTKc Pkinase S_TKc PTKc_Jak_rpt2 PTKc_Csk_like SPS1 PTKc_Itk PTKc_Trk PTKc_Fes_like PTKc_Src_like PTKc_TrkB PTKc_Srm_Brk PTKc_Frk_like PTKc_TrkA PTKc…
OS06T0225000		18.3078	17.0449	Os06g0225000	LOC_Os06g12090.1	signalling.G-proteins	moderately similar to ( 254) AT3G62560 | Symbols: | GTP-binding protein, putative | chr3:23137539-23138880 FORWARDmoderately similar to ( 250) SAR1A_BRACM GTP-binding protein SAR1A - Brassica campestris (Field mustard) Sar1 SAR Arf Arf_Arl Arl3 Arl2 Arl5_Arl8 Arl1 Arl6 Arl10_like Arf6 Arfrp1 ARLTS1 ARF Arf1_5_like ARD1 Arl2l1_Arl13_like Arl9_Arfrp2_like Arl4_Arl7 COG1100 protein|miro, putative, e…
OS09T0366800		20.6974	21.3489	Os09g0366800	LOC_Os09g20170.1	not assigned.unknown	protein|expressed protein
OS10T0538950		20.7174	20.7171	Os10g0538950	None
OS11T0437600		19.9522	19.52	Os11g0437600	LOC_Os11g25040.1	not assigned.unknown	weakly similar to ( 108) AT3G07350 | Symbols: | unknown protein | chr3:2347674-2348570 FORWARDDUF506 protein|plant-specific domain TIGR01615 family protein, expressed
OS01T0627800		16.4579	21.8474	Os01g0627800	LOC_Os01g43740.1	misc.cytochrome P450	highly similar to ( 530) AT3G14660 | Symbols: CYP72A13 | CYP72A13; electron carrier/ heme binding / iron ion binding / monooxygenase/ oxygen binding | chr3:4924960-4926911 FORWARDmoderately similar to ( 493) C72A1_CATRO Cytochrome P450 72A1 (EC 1.3.3.9) (CYPLXXII) (Secologanin synthase) (SLS) - Catharanthus roseus (Rosy periwinkle) (Madagascar periwinkle) p450 CypX protein|cytochrome P450 72A1, p…
OS12T0189300		17.0791	19.062	Os12g0189300	LOC_Os12g08760.1	RNA.regulation of transcription.unclassified	moderately similar to ( 397) AT1G77060 | Symbols: | mutase family protein | chr1:28951804-28953449 REVERSEmoderately similar to ( 329) CPPM_DIACA Putative carboxyvinyl-carboxyphosphonate phosphorylmutase (EC 2.7.8.23) (Carboxyphosphonoenolpyruvate phosphonomutase) (CPEP phosphonomutase) (PSR132) - Dianthus caryophyllus (Carnation) (Clove pink) PrpB prpB protein|carboxyvinyl-carboxyphosphonate pho…
OS01T0605700		17.5227	18.9349	Os01g0605700	LOC_Os01g42090.1	development.unspecified	moderately similar to ( 239) AT5G62850 | Symbols: AtVEX1 | AtVEX1 (VEGETATIVE CELL EXPRESSED1) | chr5:25230204-25231527 REVERSE MtN3_slv protein|nodulin MtN3 family protein, putative, expressed
OS04T0635450		18.9596	17.7197	Os04g0635450	None
OS03T0596700		16.7344	18.0591	Os03g0596700	LOC_Os03g39980.1	not assigned.unknown	protein|expressed protein
OS06T0347700		17.233	19.2027	Os06g0347700	LOC_Os06g23950.1	RNA.regulation of transcription.MADS box transcription factor family	very weakly similar to (98.2) AT3G57230 | Symbols: AGL16 | AGL16 (AGAMOUS-LIKE 16); transcription factor | chr3:21177710-21180671 FORWARDvery weakly similar to (99.0) MAD27_ORYSA MADS-box transcription factor 27 (OsMADS27) (RMADS218) - Oryza sativa (Rice) MADS_MEF2_like MADS MADS MADS_SRF_like protein|OsMADS59 - MADS-box family gene with MIKCc type-box
OS03T0700200		18.0381	18.838	Os03g0700200	LOC_Os03g49310.1	not assigned.unknown	protein|THION39 - Plant thionin family protein precursor, expressed
OS10T0112500		16.4119	16.1869	Os10g0112500	LOC_Os10g02340.1	transport.peptides and oligopeptides	moderately similar to ( 386) AT3G54140 | Symbols: ATPTR1, PTR1 | PTR1 (PEPTIDE TRANSPORTER 1); dipeptide transporter/ transporter/ tripeptide transporter | chr3:20045885-20048154 REVERSE PTR2 PTR2 protein|peptide transporter PTR2, putative, expressed
OS11T0702300		18.6811	18.4929	Os11g0702300	LOC_Os11g47620.1	not assigned.unknown	protein|ZOS11-09 - C2H2 zinc finger protein, expressed
OS10T0516000		16.3393	16.1395	Os10g0516000	None
OS03T0155566		17.7668	19.1631	Os03g0155566	None
OS01T0164075		17.3054	16.8934	Os01g0164075	LOC_Os01g07030.1	stress.abiotic.unspecified	weakly similar to ( 104) AT5G05500 | Symbols: | pollen Ole e 1 allergen and extensin family protein | chr5:1629716-1630267 FORWARD protein|POEI40 - Pollen Ole e I allergen and extensin family protein precursor, expressed
OS01T0795700		16.8164	18.7895	Os01g0795700	LOC_Os01g58320.1	not assigned.unknown	protein|expressed protein
OS06T0215533		16.6387	17.8738	Os06g0215533	None
OS03T0155500		17.0458	18.1596	Os03g0155500	LOC_Os03g06010.1	cell wall.modification	moderately similar to ( 273) AT1G20190 | Symbols: ATEXPA11, EXP11, ATEXP11, ATHEXP ALPHA 1.14 | ATEXPA11 (ARABIDOPSIS THALIANA EXPANSIN 11) | chr1:6998762-6999710 REVERSEmoderately similar to ( 423) EXP25_ORYSA Expansin-A25 precursor (OsEXPA25) (Alpha-expansin-25) (OsEXP25) (OsaEXPa1.6) - Oryza sativa (Rice)DPBB_1 Pollen_allerg_1 protein|expansin precursor, putative, expressed
OS08T0555650		17.6032	18.1835	Os08g0555650	None
OS03T0155966		16.6481	18.4904	Os03g0155966	None
OS10T0379233		16.3302	18.8224	Os10g0379233	None
OS06T0335975		17.5312	18.353	Os06g0335975	LOC_Os06g22919.1	cell wall.modification	moderately similar to ( 267) AT4G28850 | Symbols: | xyloglucan:xyloglucosyl transferase, putative / xyloglucan endotransglycosylase, putative / endo-xyloglucan transferase, putative | chr4:14244336-14245781 FORWARDmoderately similar to ( 231) BRU1_SOYBN Brassinosteroid-regulated protein BRU1 precursor - Glycine max (Soybean)GH16_XET Glyco_hydro_16 Glyco_hydrolase_16 GH16_GPI_glucanosyltransferase…
OS01T0237750		-22.2166	-4.50598	Os01g0237750	LOC_Os01g13610.1	secondary metabolism.flavonoids.isoflavones.isoflavone reductase	moderately similar to ( 222) AT1G75290 | Symbols: | oxidoreductase, acting on NADH or NADPH | chr1:28253890-28255173 FORWARDmoderately similar to ( 238) IFRH_MAIZE Isoflavone reductase homolog IRL (EC 1.3.1.-) - Zea mays (Maize)NmrA protein|isoflavone reductase homolog IRL, putative, expressed
OS04T0119000		-20.0807	-4.59231	Os04g0119000	LOC_Os04g02880.1	not assigned.unknown	protein|expressed protein
OS01T0635200		-19.5749	-19.5749	Os01g0635200	LOC_Os01g44390.1	RNA.regulation of transcription.MYB-related transcription factor family	weakly similar to ( 105) AT1G75250 | Symbols: ATRL6 | ATRL6 (ARABIDOPSIS RAD-LIKE 6); transcription factor | chr1:28244463-28245453 REVERSE protein|MYB family transcription factor, putative, expressed
OS06T0695300		-17.957	-17.957	Os06g0695300	LOC_Os06g48010.1	misc.peroxidases	moderately similar to ( 291) AT2G18980 | Symbols: | peroxidase, putative | chr2:8233419-8235294 REVERSEweakly similar to ( 194) PER2_ARAHY Cationic peroxidase 2 precursor (EC 1.11.1.7) (PNPC2) - Arachis hypogaea (Peanut)secretory_peroxidase plant_peroxidase peroxidase ascorbate_peroxidase protein|peroxidase precursor, putative, expressed
OS06T0695200		-17.6064	-17.6064	Os06g0695200	LOC_Os06g48000.1	misc.peroxidases	moderately similar to ( 296) AT2G18980 | Symbols: | peroxidase, putative | chr2:8233419-8235294 REVERSEweakly similar to ( 197) PER2_ARAHY Cationic peroxidase 2 precursor (EC 1.11.1.7) (PNPC2) - Arachis hypogaea (Peanut)secretory_peroxidase plant_peroxidase peroxidase ascorbate_peroxidase protein|peroxidase precursor, putative, expressed
OS01T0924966		-18.6882	-18.6882	Os01g0924966	LOC_Os01g70050.1	hormone metabolism.auxin.induced-regulated-responsive-activated	Auxin_inducible protein|OsSAUR3 - Auxin-responsive SAUR gene family member, expressed
OS08T0323400		-17.5255	-17.5255	Os08g0323400	LOC_Os08g23410.1	protein.assembly and cofactor ligation	weakly similar to ( 167) AT1G54500 | Symbols: | rubredoxin family protein | chr1:20357084-20357671 REVERSE protein|rubredoxin family protein, putative, expressed
OS01T0963000		-16.2271	-16.2271	Os01g0963000	LOC_Os01g73200.1	misc.peroxidases	moderately similar to ( 341) AT1G71695 | Symbols: | peroxidase 12 (PER12) (P12) (PRXR6) | chr1:26964359-26966557 FORWARDmoderately similar to ( 219) PER1_ORYSA Peroxidase 1 precursor (EC 1.11.1.7) - Oryza sativa (Rice)secretory_peroxidase plant_peroxidase peroxidase protein|peroxidase precursor, putative, expressed
OS03T0144100		-17.7105	-17.7105	Os03g0144100	None
OS06T0220900		-18.0421	-18.0421	Os06g0220900	LOC_Os06g11760.1	not assigned.unknown	protein|expressed protein
OS05T0272400		-16.0612	-16.0612	Os05g0272400	LOC_Os05g19010.1	not assigned.unknown	protein|expressed protein
